# Supplementary material for: Connexin43 in mesenchymal lineage cells regulates body adiposity and energy metabolism in mice
Source: JCI Insight. 2024 Feb 13;9(6):e170016. doi: 10.1172/jci.insight.170016 (PMC11063945; doi:10.1172/jci.insight.170016)
Supplement: Supplemental table 4 [file jciinsight-9-170016-s070.csv]

	subject.id	subject.mass	cage	Date.Time	vo2	vco2	ee	ee.acc	rer	feed	feed.acc	drink	drink.acc	xytot	xyamb	wheel	wheel.acc	pedmeter	allmeter	body.temp	minute	hour	day	exp.minute	exp.hour	exp.day
1	1_1	29.3	1	2020-02-10 10:41:00	113	85	0.541	0	0.749	0	0	0	0	798	470	NA	NA	NA	NA	NA	2020-02-10 10:41:00	2020-02-10 10:00:00	2020-02-11	0	0	0
2	1_1	29.3	1	2020-02-10 10:54:00	107	81	0.512	0.512	0.761	0	0	0.01	0.01	809	541	NA	NA	NA	NA	NA	2020-02-10 10:54:00	2020-02-10 10:00:00	2020-02-11	13	0	0
3	1_1	29.3	1	2020-02-10 11:07:00	102	75	0.483	0.995	0.738	0	0	0	0.01	432	237	NA	NA	NA	NA	NA	2020-02-10 11:07:00	2020-02-10 11:00:00	2020-02-11	26	1	0
4	1_1	29.3	1	2020-02-10 11:20:00	97	74	0.464	1.459	0.763	0	0	0	0.01	691	401	NA	NA	NA	NA	NA	2020-02-10 11:20:00	2020-02-10 11:00:00	2020-02-11	39	1	0
5	1_1	29.3	1	2020-02-10 11:33:00	96	70	0.456	1.915	0.733	0	0	0.01	0.02	424	211	NA	NA	NA	NA	NA	2020-02-10 11:33:00	2020-02-10 11:00:00	2020-02-11	52	1	0
6	1_1	29.3	1	2020-02-10 11:46:00	87	65	0.414	2.329	0.75	0	0	0	0.02	454	200	NA	NA	NA	NA	NA	2020-02-10 11:46:00	2020-02-10 11:00:00	2020-02-11	65	1	0
7	1_1	29.3	1	2020-02-10 11:59:00	88	66	0.418	2.747	0.748	0	0	0	0.02	380	208	NA	NA	NA	NA	NA	2020-02-10 11:59:00	2020-02-10 11:00:00	2020-02-11	78	1	0
8	1_1	29.3	1	2020-02-10 12:12:00	80	59	0.379	3.126	0.748	0	0	0.01	0.03	267	88	NA	NA	NA	NA	NA	2020-02-10 12:12:00	2020-02-10 12:00:00	2020-02-11	91	2	0
9	1_1	29.3	1	2020-02-10 12:25:00	74	55	0.354	3.48	0.74	0	0	0	0.03	54	18	NA	NA	NA	NA	NA	2020-02-10 12:25:00	2020-02-10 12:00:00	2020-02-11	104	2	0
10	1_1	29.3	1	2020-02-10 12:38:00	72	54	0.344	3.824	0.75	0	0	0	0.03	173	77	NA	NA	NA	NA	NA	2020-02-10 12:38:00	2020-02-10 12:00:00	2020-02-11	117	2	0
11	1_1	29.3	1	2020-02-10 12:51:00	58	42	0.276	4.1	0.719	0	0	0	0.03	76	2	NA	NA	NA	NA	NA	2020-02-10 12:51:00	2020-02-10 12:00:00	2020-02-11	130	2	0
12	1_1	29.3	1	2020-02-10 13:04:00	63	45	0.298	4.398	0.717	0	0	0.01	0.04	0	0	NA	NA	NA	NA	NA	2020-02-10 13:04:00	2020-02-10 13:00:00	2020-02-11	143	3	0
13	1_1	29.3	1	2020-02-10 13:17:00	58	42	0.273	4.671	0.72	0	0	0	0.04	42	0	NA	NA	NA	NA	NA	2020-02-10 13:17:00	2020-02-10 13:00:00	2020-02-11	156	3	0
14	1_1	29.3	1	2020-02-10 13:30:00	66	49	0.314	4.985	0.738	0	0	0.01	0.05	321	130	NA	NA	NA	NA	NA	2020-02-10 13:30:00	2020-02-10 13:00:00	2020-02-11	169	3	0
15	1_1	29.3	1	2020-02-10 13:43:00	88	64	0.416	5.401	0.73	0	0	0	0.05	283	137	NA	NA	NA	NA	NA	2020-02-10 13:43:00	2020-02-10 13:00:00	2020-02-11	182	3	0
16	1_1	29.3	1	2020-02-10 13:56:00	74	55	0.351	5.752	0.75	0	0	0	0.05	118	12	NA	NA	NA	NA	NA	2020-02-10 13:56:00	2020-02-10 13:00:00	2020-02-11	195	3	0
17	1_1	29.3	1	2020-02-10 14:09:00	61	43	0.288	6.04	0.701	0	0	0	0.05	9	0	NA	NA	NA	NA	NA	2020-02-10 14:09:00	2020-02-10 14:00:00	2020-02-11	208	4	0
18	1_1	29.3	1	2020-02-10 14:22:00	56	40	0.264	6.304	0.726	0	0	0.01	0.06	17	0	NA	NA	NA	NA	NA	2020-02-10 14:22:00	2020-02-10 14:00:00	2020-02-11	221	4	0
19	1_1	29.3	1	2020-02-10 14:35:00	58	42	0.273	6.577	0.731	0	0	0	0.06	10	0	NA	NA	NA	NA	NA	2020-02-10 14:35:00	2020-02-10 14:00:00	2020-02-11	234	4	0
20	1_1	29.3	1	2020-02-10 14:48:00	54	38	0.253	6.83	0.706	0	0	0	0.06	77	8	NA	NA	NA	NA	NA	2020-02-10 14:48:00	2020-02-10 14:00:00	2020-02-11	247	4	0
21	1_1	29.3	1	2020-02-10 15:01:00	61	45	0.29	7.12	0.73	0.01	0.01	0.01	0.07	21	0	NA	NA	NA	NA	NA	2020-02-10 15:01:00	2020-02-10 15:00:00	2020-02-11	260	5	0
22	1_1	29.3	1	2020-02-10 15:14:00	61	44	0.289	7.409	0.723	0	0.01	0	0.07	9	0	NA	NA	NA	NA	NA	2020-02-10 15:14:00	2020-02-10 15:00:00	2020-02-11	273	5	0
23	1_1	29.3	1	2020-02-10 15:27:00	60	42	0.281	7.69	0.7	0	0.01	0	0.07	35	0	NA	NA	NA	NA	NA	2020-02-10 15:27:00	2020-02-10 15:00:00	2020-02-11	286	5	0
24	1_1	29.3	1	2020-02-10 15:40:00	53	38	0.25	7.94	0.71	0	0.01	0	0.07	23	4	NA	NA	NA	NA	NA	2020-02-10 15:40:00	2020-02-10 15:00:00	2020-02-11	299	5	0
25	1_1	29.3	1	2020-02-10 15:53:00	67	49	0.318	8.258	0.728	0.01	0.02	0.01	0.08	349	160	NA	NA	NA	NA	NA	2020-02-10 15:53:00	2020-02-10 15:00:00	2020-02-11	312	5	0
26	1_1	29.3	1	2020-02-10 16:06:00	99	73	0.471	8.729	0.738	0	0.02	0	0.08	278	109	NA	NA	NA	NA	NA	2020-02-10 16:06:00	2020-02-10 16:00:00	2020-02-11	325	6	0
27	1_1	29.3	1	2020-02-10 16:19:00	70	51	0.331	9.06	0.731	0	0.02	0	0.08	15	1	NA	NA	NA	NA	NA	2020-02-10 16:19:00	2020-02-10 16:00:00	2020-02-11	338	6	0
28	1_1	29.3	1	2020-02-10 16:32:00	49	34	0.229	9.289	0.698	0	0.02	0.01	0.09	20	1	NA	NA	NA	NA	NA	2020-02-10 16:32:00	2020-02-10 16:00:00	2020-02-11	351	6	0
29	1_1	29.3	1	2020-02-10 16:45:00	51	37	0.244	9.533	0.727	0	0.02	0	0.09	42	15	NA	NA	NA	NA	NA	2020-02-10 16:45:00	2020-02-10 16:00:00	2020-02-11	364	6	0
30	1_1	29.3	1	2020-02-10 16:58:00	58	42	0.275	9.808	0.723	0	0.02	0	0.09	53	1	NA	NA	NA	NA	NA	2020-02-10 16:58:00	2020-02-10 16:00:00	2020-02-11	377	6	0
31	1_1	29.3	1	2020-02-10 17:11:00	55	38	0.258	10.066	0.694	0	0.02	0	0.09	273	128	NA	NA	NA	NA	NA	2020-02-10 17:11:00	2020-02-10 17:00:00	2020-02-11	390	7	0
32	1_1	29.3	1	2020-02-10 17:24:00	100	74	0.477	10.543	0.736	0	0.02	0.01	0.1	398	156	NA	NA	NA	NA	NA	2020-02-10 17:24:00	2020-02-10 17:00:00	2020-02-11	403	7	0
33	1_1	29.3	1	2020-02-10 17:37:00	73	53	0.346	10.889	0.73	0	0.02	0	0.1	103	18	NA	NA	NA	NA	NA	2020-02-10 17:37:00	2020-02-10 17:00:00	2020-02-11	416	7	0
34	1_1	29.3	1	2020-02-10 17:50:00	61	45	0.29	11.179	0.732	0	0.02	0	0.1	28	0	NA	NA	NA	NA	NA	2020-02-10 17:50:00	2020-02-10 17:00:00	2020-02-11	429	7	0
35	1_1	29.3	1	2020-02-10 18:03:00	52	36	0.243	11.422	0.691	0	0.02	0	0.1	20	0	NA	NA	NA	NA	NA	2020-02-10 18:03:00	2020-02-10 18:00:00	2020-02-11	442	8	0
36	1_1	29.3	1	2020-02-10 18:16:00	52	37	0.246	11.668	0.712	0	0.02	0.01	0.11	29	1	NA	NA	NA	NA	NA	2020-02-10 18:16:00	2020-02-10 18:00:00	2020-02-11	455	8	0
37	1_1	29.3	1	2020-02-10 18:29:00	66	49	0.316	11.984	0.745	0.02	0.04	0	0.11	500	300	NA	NA	NA	NA	NA	2020-02-10 18:29:00	2020-02-10 18:00:00	2020-02-11	468	8	0
38	1_1	29.3	1	2020-02-10 18:42:00	95	70	0.45	12.434	0.738	0.01	0.05	0.09	0.2	712	430	NA	NA	NA	NA	NA	2020-02-10 18:42:00	2020-02-10 18:00:00	2020-02-11	481	8	0
39	1_1	29.3	1	2020-02-10 18:55:00	107	79	0.507	12.941	0.737	0.03	0.08	0	0.2	623	373	NA	NA	NA	NA	NA	2020-02-10 18:55:00	2020-02-10 18:00:00	2020-02-11	494	8	0
40	1_1	29.3	1	2020-02-10 19:08:00	104	75	0.494	13.435	0.722	0	0.08	0	0.2	850	551	NA	NA	NA	NA	NA	2020-02-10 19:08:00	2020-02-10 19:00:00	2020-02-11	507	9	0
41	1_1	29.3	1	2020-02-10 19:21:00	98	70	0.463	13.898	0.721	0	0.08	0	0.2	660	426	NA	NA	NA	NA	NA	2020-02-10 19:21:00	2020-02-10 19:00:00	2020-02-11	520	9	0
42	1_1	29.3	1	2020-02-10 19:34:00	100	72	0.473	14.371	0.715	0	0.08	0	0.2	683	440	NA	NA	NA	NA	NA	2020-02-10 19:34:00	2020-02-10 19:00:00	2020-02-11	533	9	0
43	1_1	29.3	1	2020-02-10 19:47:00	94	66	0.443	14.814	0.703	0	0.08	0	0.2	813	532	NA	NA	NA	NA	NA	2020-02-10 19:47:00	2020-02-10 19:00:00	2020-02-11	546	9	0
44	1_1	29.3	1	2020-02-10 20:00:00	93	67	0.442	15.256	0.715	0	0.08	0	0.2	1108	727	NA	NA	NA	NA	NA	2020-02-10 20:00:00	2020-02-10 20:00:00	2020-02-11	559	10	0
45	1_1	29.3	1	2020-02-10 20:13:00	98	71	0.462	15.718	0.724	0	0.08	0	0.2	1086	700	NA	NA	NA	NA	NA	2020-02-10 20:13:00	2020-02-10 20:00:00	2020-02-11	572	10	0
46	1_1	29.3	1	2020-02-10 20:26:00	108	78	0.514	16.232	0.724	0	0.08	0	0.2	1122	720	NA	NA	NA	NA	NA	2020-02-10 20:26:00	2020-02-10 20:00:00	2020-02-11	585	10	0
47	1_1	29.3	1	2020-02-10 20:39:00	98	74	0.469	16.701	0.756	0.04	0.12	0.04	0.24	1050	666	NA	NA	NA	NA	NA	2020-02-10 20:39:00	2020-02-10 20:00:00	2020-02-11	598	10	0
48	1_1	29.3	1	2020-02-10 20:52:00	107	82	0.513	17.214	0.768	0.04	0.16	0.08	0.32	950	630	NA	NA	NA	NA	NA	2020-02-10 20:52:00	2020-02-10 20:00:00	2020-02-11	611	10	0
49	1_1	29.3	1	2020-02-10 21:05:00	91	72	0.44	17.654	0.792	0.04	0.2	0.07	0.39	937	569	NA	NA	NA	NA	NA	2020-02-10 21:05:00	2020-02-10 21:00:00	2020-02-11	624	11	0
50	1_1	29.3	1	2020-02-10 21:18:00	94	77	0.457	18.111	0.819	0.07	0.27	0.08	0.47	712	405	NA	NA	NA	NA	NA	2020-02-10 21:18:00	2020-02-10 21:00:00	2020-02-11	637	11	0
51	1_1	29.3	1	2020-02-10 21:31:00	113	94	0.551	18.662	0.833	0.05	0.32	0.03	0.5	937	631	NA	NA	NA	NA	NA	2020-02-10 21:31:00	2020-02-10 21:00:00	2020-02-11	650	11	0
52	1_1	29.3	1	2020-02-10 21:44:00	99	79	0.478	19.14	0.8	0.02	0.34	0.14	0.64	346	135	NA	NA	NA	NA	NA	2020-02-10 21:44:00	2020-02-10 21:00:00	2020-02-11	663	11	0
53	1_1	29.3	1	2020-02-10 21:57:00	95	78	0.462	19.602	0.814	0.13	0.47	0	0.64	680	433	NA	NA	NA	NA	NA	2020-02-10 21:57:00	2020-02-10 21:00:00	2020-02-11	676	11	0
54	1_1	29.3	1	2020-02-10 22:10:00	107	87	0.518	20.12	0.808	0	0.47	0.09	0.73	859	533	NA	NA	NA	NA	NA	2020-02-10 22:10:00	2020-02-10 22:00:00	2020-02-11	689	12	0
55	1_1	29.3	1	2020-02-10 22:23:00	102	85	0.495	20.615	0.834	0	0.47	0	0.73	477	238	NA	NA	NA	NA	NA	2020-02-10 22:23:00	2020-02-10 22:00:00	2020-02-11	702	12	0
56	1_1	29.3	1	2020-02-10 22:36:00	98	81	0.475	21.09	0.835	0	0.47	0.14	0.87	637	344	NA	NA	NA	NA	NA	2020-02-10 22:36:00	2020-02-10 22:00:00	2020-02-11	715	12	0
57	1_1	29.3	1	2020-02-10 22:49:00	100	80	0.484	21.574	0.796	0.0700000000000001	0.54	0.03	0.9	569	285	NA	NA	NA	NA	NA	2020-02-10 22:49:00	2020-02-10 22:00:00	2020-02-11	728	12	0
58	1_1	29.3	1	2020-02-10 23:02:00	92	77	0.449	22.023	0.832	0.01	0.55	0.0399999999999999	0.94	671	361	NA	NA	NA	NA	NA	2020-02-10 23:02:00	2020-02-10 23:00:00	2020-02-11	741	13	0
59	1_1	29.3	1	2020-02-10 23:15:00	91	73	0.438	22.461	0.809	0.0599999999999999	0.61	0.1	1.04	674	385	NA	NA	NA	NA	NA	2020-02-10 23:15:00	2020-02-10 23:00:00	2020-02-11	754	13	0
60	1_1	29.3	1	2020-02-10 23:28:00	96	80	0.467	22.928	0.827	0	0.61	0.0700000000000001	1.11	579	292	NA	NA	NA	NA	NA	2020-02-10 23:28:00	2020-02-10 23:00:00	2020-02-11	767	13	0
61	1_1	29.3	1	2020-02-10 23:41:00	95	78	0.461	23.389	0.823	0.01	0.62	0	1.11	408	223	NA	NA	NA	NA	NA	2020-02-10 23:41:00	2020-02-10 23:00:00	2020-02-11	780	13	0
62	1_1	29.3	1	2020-02-10 23:54:00	106	86	0.515	23.904	0.813	0.12	0.74	0.15	1.26	923	618	NA	NA	NA	NA	NA	2020-02-10 23:54:00	2020-02-10 23:00:00	2020-02-11	793	13	0
63	1_1	29.3	1	2020-02-11 00:07:00	94	78	0.458	24.362	0.83	0.0600000000000001	0.8	0.11	1.37	909	617	NA	NA	NA	NA	NA	2020-02-11 00:07:00	2020-02-11 00:00:00	2020-02-11	806	14	0
64	1_1	29.3	1	2020-02-11 00:20:00	110	93	0.537	24.899	0.848	0.07	0.87	0.01	1.38	799	470	NA	NA	NA	NA	NA	2020-02-11 00:20:00	2020-02-11 00:00:00	2020-02-11	819	14	0
65	1_1	18.2	1	2020-02-11 00:33:00	89	75	0.433	25.332	0.848	0.02	0.89	0.14	1.52	1011	660	NA	NA	NA	NA	NA	2020-02-11 00:33:00	2020-02-11 00:00:00	2020-02-11	832	14	0
66	1_1	18.2	1	2020-02-11 00:46:00	100	85	0.49	25.822	0.847	0.12	1.01	0.05	1.57	739	471	NA	NA	NA	NA	NA	2020-02-11 00:46:00	2020-02-11 00:00:00	2020-02-11	845	14	0
67	1_1	18.2	1	2020-02-11 00:59:00	89	77	0.435	26.257	0.871	0	1.01	0.13	1.7	620	348	NA	NA	NA	NA	NA	2020-02-11 00:59:00	2020-02-11 00:00:00	2020-02-11	858	14	0
68	1_1	18.2	1	2020-02-11 01:12:00	82	71	0.402	26.659	0.859	0	1.01	0	1.7	159	30	NA	NA	NA	NA	NA	2020-02-11 01:12:00	2020-02-11 01:00:00	2020-02-11	871	15	0
69	1_1	18.2	1	2020-02-11 01:25:00	83	70	0.406	27.065	0.836	0	1.01	0	1.7	70	11	NA	NA	NA	NA	NA	2020-02-11 01:25:00	2020-02-11 01:00:00	2020-02-11	884	15	0
70	1_1	18.2	1	2020-02-11 01:38:00	69	56	0.334	27.399	0.82	0.11	1.12	0.1	1.8	628	373	NA	NA	NA	NA	NA	2020-02-11 01:38:00	2020-02-11 01:00:00	2020-02-11	897	15	0
71	1_1	18.2	1	2020-02-11 01:51:00	88	75	0.428	27.827	0.86	0.0299999999999998	1.15	0.05	1.85	651	398	NA	NA	NA	NA	NA	2020-02-11 01:51:00	2020-02-11 01:00:00	2020-02-11	910	15	0
72	1_1	18.2	1	2020-02-11 02:04:00	84	73	0.412	28.239	0.871	0.02	1.17	0.15	2	715	439	NA	NA	NA	NA	NA	2020-02-11 02:04:00	2020-02-11 02:00:00	2020-02-11	923	16	0
73	1_1	18.2	1	2020-02-11 02:17:00	86	74	0.419	28.658	0.859	0.02	1.19	0.0100000000000002	2.01	260	90	NA	NA	NA	NA	NA	2020-02-11 02:17:00	2020-02-11 02:00:00	2020-02-11	936	16	0
74	1_1	18.2	1	2020-02-11 02:30:00	73	60	0.353	29.011	0.818	0.04	1.23	0	2.01	48	26	NA	NA	NA	NA	NA	2020-02-11 02:30:00	2020-02-11 02:00:00	2020-02-11	949	16	0
75	1_1	18.2	1	2020-02-11 02:43:00	67	53	0.323	29.334	0.796	0	1.23	0	2.01	31	7	NA	NA	NA	NA	NA	2020-02-11 02:43:00	2020-02-11 02:00:00	2020-02-11	962	16	0
76	1_1	18.2	1	2020-02-11 02:56:00	67	51	0.319	29.653	0.76	0.17	1.4	0	2.01	39	15	NA	NA	NA	NA	NA	2020-02-11 02:56:00	2020-02-11 02:00:00	2020-02-11	975	16	0
77	1_1	18.2	1	2020-02-11 03:09:00	85	68	0.409	30.062	0.798	0	1.4	0	2.01	385	185	NA	NA	NA	NA	NA	2020-02-11 03:09:00	2020-02-11 03:00:00	2020-02-11	988	17	0
78	1_1	18.2	1	2020-02-11 03:22:00	73	58	0.351	30.413	0.79	0	1.4	0	2.01	25	6	NA	NA	NA	NA	NA	2020-02-11 03:22:00	2020-02-11 03:00:00	2020-02-11	1001	17	0
79	1_1	18.2	1	2020-02-11 03:35:00	70	56	0.339	30.752	0.791	0	1.4	0	2.01	85	26	NA	NA	NA	NA	NA	2020-02-11 03:35:00	2020-02-11 03:00:00	2020-02-11	1014	17	0
80	1_1	18.2	1	2020-02-11 03:48:00	89	72	0.432	31.184	0.808	0	1.4	0.00999999999999979	2.02	497	275	NA	NA	NA	NA	NA	2020-02-11 03:48:00	2020-02-11 03:00:00	2020-02-11	1027	17	0
81	1_1	18.2	1	2020-02-11 04:01:00	88	72	0.426	31.61	0.825	0	1.4	0	2.02	42	7	NA	NA	NA	NA	NA	2020-02-11 04:01:00	2020-02-11 04:00:00	2020-02-11	1040	18	0
82	1_1	18.2	1	2020-02-11 04:14:00	71	57	0.342	31.952	0.802	0	1.4	0	2.02	41	15	NA	NA	NA	NA	NA	2020-02-11 04:14:00	2020-02-11 04:00:00	2020-02-11	1053	18	0
83	1_1	18.2	1	2020-02-11 04:27:00	82	66	0.398	32.35	0.802	0	1.4	0.1	2.12	639	350	NA	NA	NA	NA	NA	2020-02-11 04:27:00	2020-02-11 04:00:00	2020-02-11	1066	18	0
84	1_1	18.2	1	2020-02-11 04:40:00	99	81	0.481	32.831	0.82	0	1.4	0.04	2.16	740	437	NA	NA	NA	NA	NA	2020-02-11 04:40:00	2020-02-11 04:00:00	2020-02-11	1079	18	0
85	1_1	18.2	1	2020-02-11 04:53:00	101	85	0.493	33.324	0.84	0.26	1.66	0.28	2.44	695	409	NA	NA	NA	NA	NA	2020-02-11 04:53:00	2020-02-11 04:00:00	2020-02-11	1092	18	0
86	1_1	18.2	1	2020-02-11 05:06:00	103	88	0.503	33.827	0.859	0.02	1.68	0.0799999999999996	2.52	936	643	NA	NA	NA	NA	NA	2020-02-11 05:06:00	2020-02-11 05:00:00	2020-02-11	1105	19	0
87	1_1	18.2	1	2020-02-11 05:19:00	85	73	0.415	34.242	0.854	0.1	1.78	0	2.52	734	422	NA	NA	NA	NA	NA	2020-02-11 05:19:00	2020-02-11 05:00:00	2020-02-11	1118	19	0
88	1_1	18.2	1	2020-02-11 05:32:00	84	73	0.413	34.655	0.871	0.01	1.79	0.0600000000000001	2.58	734	483	NA	NA	NA	NA	NA	2020-02-11 05:32:00	2020-02-11 05:00:00	2020-02-11	1131	19	0
89	1_1	18.2	1	2020-02-11 05:45:00	80	69	0.391	35.046	0.861	0	1.79	0	2.58	428	206	NA	NA	NA	NA	NA	2020-02-11 05:45:00	2020-02-11 05:00:00	2020-02-11	1144	19	0
90	1_1	18.2	1	2020-02-11 05:58:00	78	66	0.38	35.426	0.848	0	1.79	0	2.58	318	134	NA	NA	NA	NA	NA	2020-02-11 05:58:00	2020-02-11 05:00:00	2020-02-11	1157	19	0
91	1_1	18.2	1	2020-02-11 06:11:00	66	54	0.32	35.746	0.814	0	1.79	0.0100000000000002	2.59	601	397	NA	NA	NA	NA	NA	2020-02-11 06:11:00	2020-02-11 06:00:00	2020-02-11	1170	20	0
92	1_1	18.2	1	2020-02-11 06:24:00	82	67	0.395	36.141	0.824	0.01	1.8	0	2.59	610	384	NA	NA	NA	NA	NA	2020-02-11 06:24:00	2020-02-11 06:00:00	2020-02-11	1183	20	0
93	1_1	18.2	1	2020-02-11 06:37:00	74	61	0.357	36.498	0.822	0	1.8	0	2.59	269	150	NA	NA	NA	NA	NA	2020-02-11 06:37:00	2020-02-11 06:00:00	2020-02-11	1196	20	0
94	1_1	18.2	1	2020-02-11 06:50:00	64	51	0.31	36.808	0.796	0	1.8	0	2.59	3	0	NA	NA	NA	NA	NA	2020-02-11 06:50:00	2020-02-11 06:00:00	2020-02-11	1209	20	0
95	1_1	18.2	1	2020-02-11 07:03:00	70	55	0.335	37.143	0.789	0	1.8	0	2.59	24	0	NA	NA	NA	NA	NA	2020-02-11 07:03:00	2020-02-11 07:00:00	2020-02-12	1222	21	1
96	1_1	18.2	1	2020-02-11 07:16:00	73	58	0.351	37.494	0.799	0	1.8	0	2.59	13	0	NA	NA	NA	NA	NA	2020-02-11 07:16:00	2020-02-11 07:00:00	2020-02-12	1235	21	1
97	1_1	18.2	1	2020-02-11 07:29:00	73	58	0.354	37.848	0.789	0	1.8	0	2.59	2	0	NA	NA	NA	NA	NA	2020-02-11 07:29:00	2020-02-11 07:00:00	2020-02-12	1248	21	1
98	1_1	18.2	1	2020-02-11 07:42:00	66	52	0.319	38.167	0.791	0	1.8	0	2.59	9	2	NA	NA	NA	NA	NA	2020-02-11 07:42:00	2020-02-11 07:00:00	2020-02-12	1261	21	1
99	1_1	18.2	1	2020-02-11 07:55:00	68	52	0.326	38.493	0.769	0	1.8	0	2.59	2	0	NA	NA	NA	NA	NA	2020-02-11 07:55:00	2020-02-11 07:00:00	2020-02-12	1274	21	1
100	1_1	18.2	1	2020-02-11 08:08:00	62	49	0.299	38.792	0.795	0	1.8	0	2.59	13	3	NA	NA	NA	NA	NA	2020-02-11 08:08:00	2020-02-11 08:00:00	2020-02-12	1287	22	1
101	1_1	18.2	1	2020-02-11 08:21:00	61	46	0.291	39.083	0.765	0	1.8	0	2.59	6	1	NA	NA	NA	NA	NA	2020-02-11 08:21:00	2020-02-11 08:00:00	2020-02-12	1300	22	1
102	1_1	18.2	1	2020-02-11 08:34:00	60	47	0.291	39.374	0.784	0	1.8	0.00999999999999979	2.6	251	120	NA	NA	NA	NA	NA	2020-02-11 08:34:00	2020-02-11 08:00:00	2020-02-12	1313	22	1
103	1_1	18.2	1	2020-02-11 08:47:00	92	74	0.443	39.817	0.812	0.14	1.94	0	2.6	528	306	NA	NA	NA	NA	NA	2020-02-11 08:47:00	2020-02-11 08:00:00	2020-02-12	1326	22	1
104	1_1	18.2	1	2020-02-11 09:00:00	87	72	0.425	40.242	0.828	0.01	1.95	0.19	2.79	535	324	NA	NA	NA	NA	NA	2020-02-11 09:00:00	2020-02-11 09:00:00	2020-02-12	1339	23	1
105	1_1	18.2	1	2020-02-11 09:13:00	97	82	0.471	40.713	0.853	0.05	2	0.0700000000000003	2.86	186	51	NA	NA	NA	NA	NA	2020-02-11 09:13:00	2020-02-11 09:00:00	2020-02-12	1352	23	1
106	1_1	18.2	1	2020-02-11 09:26:00	72	61	0.35	41.063	0.85	0	2	0	2.86	28	1	NA	NA	NA	NA	NA	2020-02-11 09:26:00	2020-02-11 09:00:00	2020-02-12	1365	23	1
107	1_1	18.2	1	2020-02-11 09:39:00	68	56	0.332	41.395	0.826	0	2	0	2.86	0	0	NA	NA	NA	NA	NA	2020-02-11 09:39:00	2020-02-11 09:00:00	2020-02-12	1378	23	1
108	1_1	18.2	1	2020-02-11 09:52:00	68	56	0.33	41.725	0.817	0	2	0	2.86	4	1	NA	NA	NA	NA	NA	2020-02-11 09:52:00	2020-02-11 09:00:00	2020-02-12	1391	23	1
109	1_1	18.2	1	2020-02-11 10:05:00	65	53	0.316	42.041	0.812	0	2	0	2.86	22	5	NA	NA	NA	NA	NA	2020-02-11 10:05:00	2020-02-11 10:00:00	2020-02-12	1404	24	1
110	1_1	18.2	1	2020-02-11 10:18:00	72	59	0.349	42.39	0.823	0	2	0.00999999999999979	2.87	0	0	NA	NA	NA	NA	NA	2020-02-11 10:18:00	2020-02-11 10:00:00	2020-02-12	1417	24	1
111	1_1	18.2	1	2020-02-11 10:31:00	69	56	0.333	42.723	0.811	0	2	0	2.87	1	1	NA	NA	NA	NA	NA	2020-02-11 10:31:00	2020-02-11 10:00:00	2020-02-12	1430	24	1
112	1_1	18.2	1	2020-02-11 10:44:00	71	57	0.34	43.063	0.803	0.00999999999999979	2.01	0	2.87	181	61	NA	NA	NA	NA	NA	2020-02-11 10:44:00	2020-02-11 10:00:00	2020-02-12	1443	24	1
113	1_1	18.2	1	2020-02-11 10:57:00	74	61	0.358	43.421	0.821	0.04	2.05	0	2.87	308	98	NA	NA	NA	NA	NA	2020-02-11 10:57:00	2020-02-11 10:00:00	2020-02-12	1456	24	1
114	1_1	18.2	1	2020-02-11 11:10:00	80	64	0.386	43.807	0.807	0	2.05	0	2.87	11	0	NA	NA	NA	NA	NA	2020-02-11 11:10:00	2020-02-11 11:00:00	2020-02-12	1469	25	1
115	1_1	18.2	1	2020-02-11 11:23:00	72	59	0.35	44.157	0.812	0.0100000000000002	2.06	0	2.87	63	19	NA	NA	NA	NA	NA	2020-02-11 11:23:00	2020-02-11 11:00:00	2020-02-12	1482	25	1
116	1_1	18.2	1	2020-02-11 11:36:00	65	50	0.311	44.468	0.78	0	2.06	0	2.87	3	0	NA	NA	NA	NA	NA	2020-02-11 11:36:00	2020-02-11 11:00:00	2020-02-12	1495	25	1
117	1_1	18.2	1	2020-02-11 11:49:00	67	52	0.323	44.791	0.782	0	2.06	0	2.87	42	3	NA	NA	NA	NA	NA	2020-02-11 11:49:00	2020-02-11 11:00:00	2020-02-12	1508	25	1
118	1_1	18.2	1	2020-02-11 12:02:00	64	50	0.305	45.096	0.78	0	2.06	0	2.87	12	0	NA	NA	NA	NA	NA	2020-02-11 12:02:00	2020-02-11 12:00:00	2020-02-12	1521	26	1
119	1_1	18.2	1	2020-02-11 12:15:00	75	57	0.359	45.455	0.766	0	2.06	0	2.87	0	0	NA	NA	NA	NA	NA	2020-02-11 12:15:00	2020-02-11 12:00:00	2020-02-12	1534	26	1
120	1_1	18.2	1	2020-02-11 12:28:00	70	54	0.337	45.792	0.774	0	2.06	0	2.87	30	3	NA	NA	NA	NA	NA	2020-02-11 12:28:00	2020-02-11 12:00:00	2020-02-12	1547	26	1
121	1_1	18.2	1	2020-02-11 12:41:00	74	59	0.357	46.149	0.79	0.0299999999999998	2.09	0	2.87	423	221	NA	NA	NA	NA	NA	2020-02-11 12:41:00	2020-02-11 12:00:00	2020-02-12	1560	26	1
122	1_1	18.2	1	2020-02-11 12:54:00	82	66	0.397	46.546	0.797	0.0100000000000002	2.1	0	2.87	271	143	NA	NA	NA	NA	NA	2020-02-11 12:54:00	2020-02-11 12:00:00	2020-02-12	1573	26	1
123	1_1	18.2	1	2020-02-11 13:07:00	76	62	0.37	46.916	0.813	0	2.1	0	2.87	22	4	NA	NA	NA	NA	NA	2020-02-11 13:07:00	2020-02-11 13:00:00	2020-02-12	1586	27	1
124	1_1	18.2	1	2020-02-11 13:20:00	64	49	0.304	47.22	0.765	0	2.1	0	2.87	9	1	NA	NA	NA	NA	NA	2020-02-11 13:20:00	2020-02-11 13:00:00	2020-02-12	1599	27	1
125	1_1	18.2	1	2020-02-11 13:33:00	66	50	0.318	47.538	0.758	0	2.1	0	2.87	31	6	NA	NA	NA	NA	NA	2020-02-11 13:33:00	2020-02-11 13:00:00	2020-02-12	1612	27	1
126	1_1	18.2	1	2020-02-11 13:46:00	63	47	0.301	47.839	0.74	0	2.1	0	2.87	38	8	NA	NA	NA	NA	NA	2020-02-11 13:46:00	2020-02-11 13:00:00	2020-02-12	1625	27	1
127	1_1	18.2	1	2020-02-11 13:59:00	65	49	0.309	48.148	0.758	0	2.1	0	2.87	1	0	NA	NA	NA	NA	NA	2020-02-11 13:59:00	2020-02-11 13:00:00	2020-02-12	1638	27	1
128	1_1	18.2	1	2020-02-11 14:12:00	63	48	0.299	48.447	0.764	0	2.1	0.0100000000000002	2.88	15	0	NA	NA	NA	NA	NA	2020-02-11 14:12:00	2020-02-11 14:00:00	2020-02-12	1651	28	1
129	1_1	18.2	1	2020-02-11 14:25:00	66	49	0.315	48.762	0.744	0.00999999999999979	2.11	0	2.88	20	0	NA	NA	NA	NA	NA	2020-02-11 14:25:00	2020-02-11 14:00:00	2020-02-12	1664	28	1
130	1_1	18.2	1	2020-02-11 14:38:00	61	45	0.289	49.051	0.742	0	2.11	0	2.88	0	0	NA	NA	NA	NA	NA	2020-02-11 14:38:00	2020-02-11 14:00:00	2020-02-12	1677	28	1
131	1_1	18.2	1	2020-02-11 14:51:00	67	50	0.319	49.37	0.752	0	2.11	0	2.88	16	4	NA	NA	NA	NA	NA	2020-02-11 14:51:00	2020-02-11 14:00:00	2020-02-12	1690	28	1
132	1_1	18.2	1	2020-02-11 15:04:00	65	50	0.312	49.682	0.765	0	2.11	0	2.88	4	1	NA	NA	NA	NA	NA	2020-02-11 15:04:00	2020-02-11 15:00:00	2020-02-12	1703	29	1
133	1_1	18.2	1	2020-02-11 15:17:00	68	52	0.327	50.009	0.767	0	2.11	0.00999999999999979	2.89	315	147	NA	NA	NA	NA	NA	2020-02-11 15:17:00	2020-02-11 15:00:00	2020-02-12	1716	29	1
134	1_1	18.2	1	2020-02-11 15:30:00	87	68	0.417	50.426	0.787	0.12	2.23	0	2.89	237	95	NA	NA	NA	NA	NA	2020-02-11 15:30:00	2020-02-11 15:00:00	2020-02-12	1729	29	1
135	1_1	18.2	1	2020-02-11 15:43:00	84	68	0.405	50.831	0.814	0	2.23	0	2.89	8	0	NA	NA	NA	NA	NA	2020-02-11 15:43:00	2020-02-11 15:00:00	2020-02-12	1742	29	1
136	1_1	18.2	1	2020-02-11 15:56:00	68	55	0.329	51.16	0.81	0.0100000000000002	2.24	0	2.89	15	0	NA	NA	NA	NA	NA	2020-02-11 15:56:00	2020-02-11 15:00:00	2020-02-12	1755	29	1
137	1_1	18.2	1	2020-02-11 16:09:00	68	55	0.328	51.488	0.809	0.00999999999999979	2.25	0.0700000000000003	2.96	239	109	NA	NA	NA	NA	NA	2020-02-11 16:09:00	2020-02-11 16:00:00	2020-02-12	1768	30	1
138	1_1	18.2	1	2020-02-11 16:22:00	74	61	0.358	51.846	0.832	0.0499999999999998	2.3	0.12	3.08	368	191	NA	NA	NA	NA	NA	2020-02-11 16:22:00	2020-02-11 16:00:00	2020-02-12	1781	30	1
139	1_1	18.2	1	2020-02-11 16:35:00	84	70	0.407	52.253	0.835	0.0300000000000002	2.33	0.0100000000000002	3.09	295	137	NA	NA	NA	NA	NA	2020-02-11 16:35:00	2020-02-11 16:00:00	2020-02-12	1794	30	1
140	1_1	18.2	1	2020-02-11 16:48:00	83	71	0.405	52.658	0.855	0.00999999999999979	2.34	0	3.09	117	5	NA	NA	NA	NA	NA	2020-02-11 16:48:00	2020-02-11 16:00:00	2020-02-12	1807	30	1
141	1_1	18.2	1	2020-02-11 17:01:00	68	56	0.329	52.987	0.819	0	2.34	0	3.09	9	1	NA	NA	NA	NA	NA	2020-02-11 17:01:00	2020-02-11 17:00:00	2020-02-12	1820	31	1
142	1_1	18.2	1	2020-02-11 17:14:00	61	48	0.292	53.279	0.788	0	2.34	0	3.09	2	1	NA	NA	NA	NA	NA	2020-02-11 17:14:00	2020-02-11 17:00:00	2020-02-12	1833	31	1
143	1_1	18.2	1	2020-02-11 17:27:00	62	50	0.298	53.577	0.804	0	2.34	0	3.09	14	2	NA	NA	NA	NA	NA	2020-02-11 17:27:00	2020-02-11 17:00:00	2020-02-12	1846	31	1
144	1_1	18.2	1	2020-02-11 17:40:00	68	53	0.328	53.905	0.781	0.0700000000000003	2.41	0.00999999999999979	3.1	438	218	NA	NA	NA	NA	NA	2020-02-11 17:40:00	2020-02-11 17:00:00	2020-02-12	1859	31	1
145	1_1	18.2	1	2020-02-11 17:53:00	91	74	0.439	54.344	0.817	0.0600000000000001	2.47	0.15	3.25	678	419	NA	NA	NA	NA	NA	2020-02-11 17:53:00	2020-02-11 17:00:00	2020-02-12	1872	31	1
146	1_1	18.2	1	2020-02-11 18:06:00	81	70	0.399	54.743	0.866	0	2.47	0.0700000000000003	3.32	430	248	NA	NA	NA	NA	NA	2020-02-11 18:06:00	2020-02-11 18:00:00	2020-02-12	1885	32	1
147	1_1	18.2	1	2020-02-11 18:19:00	76	67	0.372	55.115	0.881	0	2.47	0	3.32	85	5	NA	NA	NA	NA	NA	2020-02-11 18:19:00	2020-02-11 18:00:00	2020-02-12	1898	32	1
148	1_1	18.2	1	2020-02-11 18:32:00	68	56	0.329	55.444	0.824	0	2.47	0	3.32	234	112	NA	NA	NA	NA	NA	2020-02-11 18:32:00	2020-02-11 18:00:00	2020-02-12	1911	32	1
149	1_1	18.2	1	2020-02-11 18:45:00	99	81	0.48	55.924	0.819	0.13	2.6	0.0299999999999998	3.35	924	583	NA	NA	NA	NA	NA	2020-02-11 18:45:00	2020-02-11 18:00:00	2020-02-12	1924	32	1
150	1_1	18.2	1	2020-02-11 18:58:00	99	84	0.485	56.409	0.848	0.0800000000000001	2.68	0.15	3.5	873	610	NA	NA	NA	NA	NA	2020-02-11 18:58:00	2020-02-11 18:00:00	2020-02-12	1937	32	1
151	1_1	18.2	1	2020-02-11 19:11:00	97	85	0.478	56.887	0.878	0.0799999999999996	2.76	0.0100000000000002	3.51	941	654	NA	NA	NA	NA	NA	2020-02-11 19:11:00	2020-02-11 19:00:00	2020-02-12	1950	33	1
152	1_1	18.2	1	2020-02-11 19:24:00	81	74	0.4	57.287	0.915	0.02	2.78	0.0600000000000001	3.57	1020	690	NA	NA	NA	NA	NA	2020-02-11 19:24:00	2020-02-11 19:00:00	2020-02-12	1963	33	1
153	1_1	18.2	1	2020-02-11 19:37:00	86	77	0.425	57.712	0.886	0	2.78	0.0600000000000001	3.63	773	466	NA	NA	NA	NA	NA	2020-02-11 19:37:00	2020-02-11 19:00:00	2020-02-12	1976	33	1
154	1_1	18.2	1	2020-02-11 19:50:00	97	87	0.478	58.19	0.896	0.0800000000000001	2.86	0.1	3.73	928	591	NA	NA	NA	NA	NA	2020-02-11 19:50:00	2020-02-11 19:00:00	2020-02-12	1989	33	1
155	1_1	18.2	1	2020-02-11 20:03:00	95	83	0.468	58.658	0.871	0.04	2.9	0	3.73	971	592	NA	NA	NA	NA	NA	2020-02-11 20:03:00	2020-02-11 20:00:00	2020-02-12	2002	34	1
156	1_1	18.2	1	2020-02-11 20:16:00	97	87	0.478	59.136	0.899	0.11	3.01	0.0399999999999996	3.77	629	326	NA	NA	NA	NA	NA	2020-02-11 20:16:00	2020-02-11 20:00:00	2020-02-12	2015	34	1
157	1_1	18.2	1	2020-02-11 20:29:00	94	86	0.465	59.601	0.915	0.0500000000000003	3.06	0.21	3.98	901	566	NA	NA	NA	NA	NA	2020-02-11 20:29:00	2020-02-11 20:00:00	2020-02-12	2028	34	1
158	1_1	18.2	1	2020-02-11 20:42:00	103	93	0.508	60.109	0.906	0.0899999999999999	3.15	0.0800000000000001	4.06	756	425	NA	NA	NA	NA	NA	2020-02-11 20:42:00	2020-02-11 20:00:00	2020-02-12	2041	34	1
159	1_1	18.2	1	2020-02-11 20:55:00	97	90	0.483	60.592	0.923	0.0300000000000002	3.18	0.0299999999999994	4.09	780	487	NA	NA	NA	NA	NA	2020-02-11 20:55:00	2020-02-11 20:00:00	2020-02-12	2054	34	1
160	1_1	18.2	1	2020-02-11 21:08:00	84	77	0.415	61.007	0.918	0.02	3.2	0.04	4.13	545	279	NA	NA	NA	NA	NA	2020-02-11 21:08:00	2020-02-11 21:00:00	2020-02-12	2067	35	1
161	1_1	18.2	1	2020-02-11 21:21:00	91	81	0.447	61.454	0.892	0.0499999999999998	3.25	0.0800000000000001	4.21	738	468	NA	NA	NA	NA	NA	2020-02-11 21:21:00	2020-02-11 21:00:00	2020-02-12	2080	35	1
162	1_1	18.2	1	2020-02-11 21:34:00	91	83	0.452	61.906	0.908	0.0699999999999998	3.32	0.0200000000000005	4.23	589	318	NA	NA	NA	NA	NA	2020-02-11 21:34:00	2020-02-11 21:00:00	2020-02-12	2093	35	1
163	1_1	18.2	1	2020-02-11 21:47:00	91	81	0.447	62.353	0.9	0.0900000000000003	3.41	0.0299999999999994	4.26	550	266	NA	NA	NA	NA	NA	2020-02-11 21:47:00	2020-02-11 21:00:00	2020-02-12	2106	35	1
164	1_1	18.2	1	2020-02-11 22:00:00	98	88	0.484	62.837	0.897	0.04	3.45	0.04	4.3	580	282	NA	NA	NA	NA	NA	2020-02-11 22:00:00	2020-02-11 22:00:00	2020-02-12	2119	36	1
165	1_1	18.2	1	2020-02-11 22:13:00	80	72	0.393	63.23	0.907	0	3.45	0.11	4.41	154	22	NA	NA	NA	NA	NA	2020-02-11 22:13:00	2020-02-11 22:00:00	2020-02-12	2132	36	1
166	1_1	18.2	1	2020-02-11 22:26:00	73	64	0.358	63.588	0.884	0	3.45	0.00999999999999979	4.42	0	0	NA	NA	NA	NA	NA	2020-02-11 22:26:00	2020-02-11 22:00:00	2020-02-12	2145	36	1
167	1_1	18.2	1	2020-02-11 22:39:00	62	53	0.304	63.892	0.845	0	3.45	0	4.42	18	1	NA	NA	NA	NA	NA	2020-02-11 22:39:00	2020-02-11 22:00:00	2020-02-12	2158	36	1
168	1_1	18.2	1	2020-02-11 22:52:00	58	48	0.282	64.174	0.821	0	3.45	0	4.42	226	119	NA	NA	NA	NA	NA	2020-02-11 22:52:00	2020-02-11 22:00:00	2020-02-12	2171	36	1
169	1_1	18.2	1	2020-02-11 23:05:00	104	87	0.506	64.68	0.836	0.13	3.58	0	4.42	950	574	NA	NA	NA	NA	NA	2020-02-11 23:05:00	2020-02-11 23:00:00	2020-02-12	2184	37	1
170	1_1	18.2	1	2020-02-11 23:18:00	91	79	0.445	65.125	0.868	0.02	3.6	0.0300000000000002	4.45	904	547	NA	NA	NA	NA	NA	2020-02-11 23:18:00	2020-02-11 23:00:00	2020-02-12	2197	37	1
171	1_1	18.2	1	2020-02-11 23:31:00	93	83	0.46	65.585	0.889	0.0899999999999999	3.69	0	4.45	646	284	NA	NA	NA	NA	NA	2020-02-11 23:31:00	2020-02-11 23:00:00	2020-02-12	2210	37	1
172	1_1	18.2	1	2020-02-11 23:44:00	91	82	0.448	66.033	0.902	0.1	3.79	0.27	4.72	905	580	NA	NA	NA	NA	NA	2020-02-11 23:44:00	2020-02-11 23:00:00	2020-02-12	2223	37	1
173	1_1	18.2	1	2020-02-11 23:57:00	97	87	0.478	66.511	0.905	0.21	4	0.119999999999999	4.84	616	371	NA	NA	NA	NA	NA	2020-02-11 23:57:00	2020-02-11 23:00:00	2020-02-12	2236	37	1
174	1_1	18.2	1	2020-02-12 00:10:00	88	81	0.437	66.948	0.916	0.00999999999999979	4.01	0.100000000000001	4.94	472	219	NA	NA	NA	NA	NA	2020-02-12 00:10:00	2020-02-12 00:00:00	2020-02-12	2249	38	1
175	1_1	18.2	1	2020-02-12 00:23:00	76	69	0.378	67.326	0.907	0	4.01	0.00999999999999979	4.95	82	8	NA	NA	NA	NA	NA	2020-02-12 00:23:00	2020-02-12 00:00:00	2020-02-12	2262	38	1
176	1_1	18.2	1	2020-02-12 00:36:00	62	55	0.306	67.632	0.883	0.00999999999999979	4.02	0	4.95	26	3	NA	NA	NA	NA	NA	2020-02-12 00:36:00	2020-02-12 00:00:00	2020-02-12	2275	38	1
177	1_1	18.2	1	2020-02-12 00:49:00	60	53	0.296	67.928	0.885	0	4.02	0	4.95	10	3	NA	NA	NA	NA	NA	2020-02-12 00:49:00	2020-02-12 00:00:00	2020-02-12	2288	38	1
178	1_1	18.2	1	2020-02-12 01:02:00	63	55	0.307	68.235	0.874	0.0600000000000005	4.08	0.00999999999999979	4.96	351	190	NA	NA	NA	NA	NA	2020-02-12 01:02:00	2020-02-12 01:00:00	2020-02-12	2301	39	1
179	1_1	18.2	1	2020-02-12 01:15:00	103	89	0.504	68.739	0.871	0.11	4.19	0.0899999999999999	5.05	679	421	NA	NA	NA	NA	NA	2020-02-12 01:15:00	2020-02-12 01:00:00	2020-02-12	2314	39	1
180	1_1	18.2	1	2020-02-12 01:28:00	81	74	0.402	69.141	0.904	0.159999999999999	4.35	0.2	5.25	802	476	NA	NA	NA	NA	NA	2020-02-12 01:28:00	2020-02-12 01:00:00	2020-02-12	2327	39	1
181	1_1	18.2	1	2020-02-12 01:41:00	79	72	0.393	69.534	0.907	0	4.35	0	5.25	138	16	NA	NA	NA	NA	NA	2020-02-12 01:41:00	2020-02-12 01:00:00	2020-02-12	2340	39	1
182	1_1	18.2	1	2020-02-12 01:54:00	63	56	0.31	69.844	0.9	0	4.35	0	5.25	22	1	NA	NA	NA	NA	NA	2020-02-12 01:54:00	2020-02-12 01:00:00	2020-02-12	2353	39	1
183	1_1	18.2	1	2020-02-12 02:07:00	67	58	0.329	70.173	0.871	0	4.35	0	5.25	60	0	NA	NA	NA	NA	NA	2020-02-12 02:07:00	2020-02-12 02:00:00	2020-02-12	2366	40	1
184	1_1	18.2	1	2020-02-12 02:20:00	76	69	0.375	70.548	0.91	0	4.35	0	5.25	88	41	NA	NA	NA	NA	NA	2020-02-12 02:20:00	2020-02-12 02:00:00	2020-02-12	2379	40	1
185	1_1	18.2	1	2020-02-12 02:33:00	64	57	0.316	70.864	0.893	0	4.35	0	5.25	23	5	NA	NA	NA	NA	NA	2020-02-12 02:33:00	2020-02-12 02:00:00	2020-02-12	2392	40	1
186	1_1	18.2	1	2020-02-12 02:46:00	64	55	0.313	71.177	0.868	0	4.35	0	5.25	64	2	NA	NA	NA	NA	NA	2020-02-12 02:46:00	2020-02-12 02:00:00	2020-02-12	2405	40	1
187	1_1	18.2	1	2020-02-12 02:59:00	63	55	0.309	71.486	0.883	0	4.35	0.00999999999999979	5.26	7	3	NA	NA	NA	NA	NA	2020-02-12 02:59:00	2020-02-12 02:00:00	2020-02-12	2418	40	1
188	1_1	18.2	1	2020-02-12 03:12:00	59	51	0.29	71.776	0.853	0.19	4.54	0.0100000000000007	5.27	343	181	NA	NA	NA	NA	NA	2020-02-12 03:12:00	2020-02-12 03:00:00	2020-02-12	2431	41	1
189	1_1	18.2	1	2020-02-12 03:25:00	89	79	0.438	72.214	0.882	0.2	4.74	0.12	5.39	569	307	NA	NA	NA	NA	NA	2020-02-12 03:25:00	2020-02-12 03:00:00	2020-02-12	2444	41	1
190	1_1	18.2	1	2020-02-12 03:38:00	76	70	0.377	72.591	0.916	0	4.74	0.0999999999999996	5.49	179	48	NA	NA	NA	NA	NA	2020-02-12 03:38:00	2020-02-12 03:00:00	2020-02-12	2457	41	1
191	1_1	18.2	1	2020-02-12 03:51:00	91	83	0.449	73.04	0.914	0.12	4.86	0.16	5.65	318	105	NA	NA	NA	NA	NA	2020-02-12 03:51:00	2020-02-12 03:00:00	2020-02-12	2470	41	1
192	1_1	18.2	1	2020-02-12 04:04:00	77	70	0.383	73.423	0.904	0	4.86	0	5.65	57	4	NA	NA	NA	NA	NA	2020-02-12 04:04:00	2020-02-12 04:00:00	2020-02-12	2483	42	1
193	1_1	18.2	1	2020-02-12 04:17:00	68	60	0.335	73.758	0.879	0.00999999999999979	4.87	0	5.65	17	1	NA	NA	NA	NA	NA	2020-02-12 04:17:00	2020-02-12 04:00:00	2020-02-12	2496	42	1
194	1_1	18.2	1	2020-02-12 04:30:00	62	55	0.305	74.063	0.888	0	4.87	0	5.65	64	27	NA	NA	NA	NA	NA	2020-02-12 04:30:00	2020-02-12 04:00:00	2020-02-12	2509	42	1
195	1_1	18.2	1	2020-02-12 04:43:00	69	62	0.341	74.404	0.902	0.12	4.99	0.00999999999999979	5.66	127	39	NA	NA	NA	NA	NA	2020-02-12 04:43:00	2020-02-12 04:00:00	2020-02-12	2522	42	1
196	1_1	18.2	1	2020-02-12 04:56:00	88	80	0.434	74.838	0.918	0.71	5.7	0.18	5.84	510	308	NA	NA	NA	NA	NA	2020-02-12 04:56:00	2020-02-12 04:00:00	2020-02-12	2535	42	1
197	1_1	18.2	1	2020-02-12 05:09:00	83	79	0.413	75.251	0.95	0.0300000000000002	5.73	0.140000000000001	5.98	612	381	NA	NA	NA	NA	NA	2020-02-12 05:09:00	2020-02-12 05:00:00	2020-02-12	2548	43	1
198	1_1	18.2	1	2020-02-12 05:22:00	80	75	0.398	75.649	0.934	0	5.73	0.17	6.15	569	336	NA	NA	NA	NA	NA	2020-02-12 05:22:00	2020-02-12 05:00:00	2020-02-12	2561	43	1
199	1_1	18.2	1	2020-02-12 05:35:00	87	81	0.433	76.082	0.932	0	5.73	0.0800000000000001	6.23	431	224	NA	NA	NA	NA	NA	2020-02-12 05:35:00	2020-02-12 05:00:00	2020-02-12	2574	43	1
200	1_1	18.2	1	2020-02-12 05:48:00	89	82	0.443	76.525	0.924	0	5.73	0	6.23	314	132	NA	NA	NA	NA	NA	2020-02-12 05:48:00	2020-02-12 05:00:00	2020-02-12	2587	43	1
201	1_1	18.2	1	2020-02-12 06:01:00	75	70	0.374	76.899	0.922	0	5.73	0.18	6.41	744	436	NA	NA	NA	NA	NA	2020-02-12 06:01:00	2020-02-12 06:00:00	2020-02-12	2600	44	1
202	1_1	18.2	1	2020-02-12 06:14:00	78	71	0.386	77.285	0.909	0	5.73	0	6.41	32	5	NA	NA	NA	NA	NA	2020-02-12 06:14:00	2020-02-12 06:00:00	2020-02-12	2613	44	1
203	1_1	18.2	1	2020-02-12 06:27:00	64	56	0.312	77.597	0.878	0	5.73	0	6.41	26	2	NA	NA	NA	NA	NA	2020-02-12 06:27:00	2020-02-12 06:00:00	2020-02-12	2626	44	1
204	1_1	18.2	1	2020-02-12 06:40:00	71	64	0.349	77.946	0.903	0	5.73	0	6.41	0	0	NA	NA	NA	NA	NA	2020-02-12 06:40:00	2020-02-12 06:00:00	2020-02-12	2639	44	1
205	1_1	18.2	1	2020-02-12 06:53:00	71	64	0.35	78.296	0.911	0	5.73	0	6.41	320	182	NA	NA	NA	NA	NA	2020-02-12 06:53:00	2020-02-12 06:00:00	2020-02-12	2652	44	1
206	1_1	18.2	1	2020-02-12 07:06:00	88	80	0.434	78.73	0.915	0	5.73	0.14	6.55	624	370	NA	NA	NA	NA	NA	2020-02-12 07:06:00	2020-02-12 07:00:00	2020-02-13	2665	45	2
207	1_1	18.2	1	2020-02-12 07:19:00	79	73	0.394	79.124	0.927	0	5.73	0	6.55	407	181	NA	NA	NA	NA	NA	2020-02-12 07:19:00	2020-02-12 07:00:00	2020-02-13	2678	45	2
208	1_1	18.2	1	2020-02-12 07:32:00	79	75	0.395	79.519	0.949	0	5.73	0	6.55	231	106	NA	NA	NA	NA	NA	2020-02-12 07:32:00	2020-02-12 07:00:00	2020-02-13	2691	45	2
209	1_1	18.2	1	2020-02-12 07:45:00	68	63	0.338	79.857	0.925	0	5.73	0	6.55	477	243	NA	NA	NA	NA	NA	2020-02-12 07:45:00	2020-02-12 07:00:00	2020-02-13	2704	45	2
210	1_1	18.2	1	2020-02-12 07:58:00	77	71	0.38	80.237	0.931	0	5.73	0	6.55	215	97	NA	NA	NA	NA	NA	2020-02-12 07:58:00	2020-02-12 07:00:00	2020-02-13	2717	45	2
211	1_1	18.2	1	2020-02-12 08:11:00	63	58	0.314	80.551	0.907	0	5.73	0	6.55	14	0	NA	NA	NA	NA	NA	2020-02-12 08:11:00	2020-02-12 08:00:00	2020-02-13	2730	46	2
212	1_1	18.2	1	2020-02-12 08:24:00	68	61	0.333	80.884	0.899	0	5.73	0	6.55	20	3	NA	NA	NA	NA	NA	2020-02-12 08:24:00	2020-02-12 08:00:00	2020-02-13	2743	46	2
213	1_1	18.2	1	2020-02-12 08:37:00	69	61	0.34	81.224	0.882	0	5.73	0	6.55	41	18	NA	NA	NA	NA	NA	2020-02-12 08:37:00	2020-02-12 08:00:00	2020-02-13	2756	46	2
214	1_1	18.2	1	2020-02-12 08:50:00	67	59	0.33	81.554	0.883	0	5.73	0	6.55	19	0	NA	NA	NA	NA	NA	2020-02-12 08:50:00	2020-02-12 08:00:00	2020-02-13	2769	46	2
215	1_1	18.2	1	2020-02-12 09:03:00	68	60	0.335	81.889	0.881	0.00999999999999979	5.74	0	6.55	317	156	NA	NA	NA	NA	NA	2020-02-12 09:03:00	2020-02-12 09:00:00	2020-02-13	2782	47	2
216	1_1	18.2	1	2020-02-12 09:16:00	94	86	0.467	82.356	0.905	0.0699999999999994	5.81	0.0100000000000007	6.56	507	279	NA	NA	NA	NA	NA	2020-02-12 09:16:00	2020-02-12 09:00:00	2020-02-13	2795	47	2
217	1_1	18.2	1	2020-02-12 09:29:00	84	76	0.416	82.772	0.905	0.0300000000000002	5.84	0.0199999999999996	6.58	361	143	NA	NA	NA	NA	NA	2020-02-12 09:29:00	2020-02-12 09:00:00	2020-02-13	2808	47	2
218	1_1	18.2	1	2020-02-12 09:42:00	71	65	0.349	83.121	0.915	0	5.84	0	6.58	150	3	NA	NA	NA	NA	NA	2020-02-12 09:42:00	2020-02-12 09:00:00	2020-02-13	2821	47	2
219	1_1	18.2	1	2020-02-12 09:55:00	71	62	0.347	83.468	0.884	0	5.84	0	6.58	30	0	NA	NA	NA	NA	NA	2020-02-12 09:55:00	2020-02-12 09:00:00	2020-02-13	2834	47	2
220	1_2	29.4	2	2020-02-10 10:41:00	119	97	0.574	0	0.817	0	0	0	0	1292	836	NA	NA	NA	NA	NA	2020-02-10 10:41:00	2020-02-10 10:00:00	2020-02-11	0	0	0
221	1_2	29.4	2	2020-02-10 10:54:00	125	103	0.608	0.608	0.818	0	0	0.36	0.36	1466	955	NA	NA	NA	NA	NA	2020-02-10 10:54:00	2020-02-10 10:00:00	2020-02-11	13	0	0
222	1_2	29.4	2	2020-02-10 11:07:00	120	99	0.581	1.189	0.828	0	0	0.37	0.73	1330	789	NA	NA	NA	NA	NA	2020-02-10 11:07:00	2020-02-10 11:00:00	2020-02-11	26	1	0
223	1_2	29.4	2	2020-02-10 11:20:00	119	98	0.579	1.768	0.819	0.01	0.01	0.3	1.03	1222	790	NA	NA	NA	NA	NA	2020-02-10 11:20:00	2020-02-10 11:00:00	2020-02-11	39	1	0
224	1_2	29.4	2	2020-02-10 11:33:00	117	96	0.569	2.337	0.819	0.01	0.02	0.38	1.41	1341	831	NA	NA	NA	NA	NA	2020-02-10 11:33:00	2020-02-10 11:00:00	2020-02-11	52	1	0
225	1_2	29.4	2	2020-02-10 11:46:00	116	96	0.564	2.901	0.824	0.01	0.03	0.31	1.72	1471	920	NA	NA	NA	NA	NA	2020-02-10 11:46:00	2020-02-10 11:00:00	2020-02-11	65	1	0
226	1_2	29.4	2	2020-02-10 11:59:00	125	101	0.604	3.505	0.809	0	0.03	0.28	2	1386	833	NA	NA	NA	NA	NA	2020-02-10 11:59:00	2020-02-10 11:00:00	2020-02-11	78	1	0
227	1_2	29.4	2	2020-02-10 12:12:00	120	100	0.584	4.089	0.829	0	0.03	0.24	2.24	1231	749	NA	NA	NA	NA	NA	2020-02-10 12:12:00	2020-02-10 12:00:00	2020-02-11	91	2	0
228	1_2	29.4	2	2020-02-10 12:25:00	118	97	0.573	4.662	0.82	0	0.03	0.24	2.48	976	553	NA	NA	NA	NA	NA	2020-02-10 12:25:00	2020-02-10 12:00:00	2020-02-11	104	2	0
229	1_2	29.4	2	2020-02-10 12:38:00	115	95	0.557	5.219	0.825	0	0.03	0.24	2.72	1055	606	NA	NA	NA	NA	NA	2020-02-10 12:38:00	2020-02-10 12:00:00	2020-02-11	117	2	0
230	1_2	29.4	2	2020-02-10 12:51:00	108	87	0.52	5.739	0.806	0	0.03	0.23	2.95	1028	629	NA	NA	NA	NA	NA	2020-02-10 12:51:00	2020-02-10 12:00:00	2020-02-11	130	2	0
231	1_2	29.4	2	2020-02-10 13:04:00	105	84	0.505	6.244	0.798	0	0.03	0.23	3.18	657	292	NA	NA	NA	NA	NA	2020-02-10 13:04:00	2020-02-10 13:00:00	2020-02-11	143	3	0
232	1_2	26.5	2	2020-02-10 13:17:00	103	82	0.495	6.739	0.798	0	0.03	0.23	3.41	616	301	NA	NA	NA	NA	NA	2020-02-10 13:17:00	2020-02-10 13:00:00	2020-02-11	156	3	0
233	1_2	26.6	2	2020-02-10 13:30:00	99	76	0.473	7.212	0.771	0	0.03	0.15	3.56	593	262	NA	NA	NA	NA	NA	2020-02-10 13:30:00	2020-02-10 13:00:00	2020-02-11	169	3	0
234	1_2	26.6	2	2020-02-10 13:43:00	104	78	0.495	7.707	0.756	0	0.03	0.24	3.8	346	74	NA	NA	NA	NA	NA	2020-02-10 13:43:00	2020-02-10 13:00:00	2020-02-11	182	3	0
235	1_2	26.6	2	2020-02-10 13:56:00	101	78	0.482	8.189	0.772	0	0.03	0.15	3.95	146	16	NA	NA	NA	NA	NA	2020-02-10 13:56:00	2020-02-10 13:00:00	2020-02-11	195	3	0
236	1_2	26.6	2	2020-02-10 14:09:00	86	63	0.41	8.599	0.724	0	0.03	0.23	4.18	15	0	NA	NA	NA	NA	NA	2020-02-10 14:09:00	2020-02-10 14:00:00	2020-02-11	208	4	0
237	1_2	26.6	2	2020-02-10 14:22:00	72	52	0.34	8.939	0.731	0	0.03	0.15	4.33	19	1	NA	NA	NA	NA	NA	2020-02-10 14:22:00	2020-02-10 14:00:00	2020-02-11	221	4	0
238	1_2	26.6	2	2020-02-10 14:35:00	76	56	0.36	9.299	0.743	0	0.03	0.16	4.49	320	150	NA	NA	NA	NA	NA	2020-02-10 14:35:00	2020-02-10 14:00:00	2020-02-11	234	4	0
239	1_2	26.6	2	2020-02-10 14:48:00	110	84	0.525	9.824	0.763	0	0.03	0.22	4.71	965	571	NA	NA	NA	NA	NA	2020-02-10 14:48:00	2020-02-10 14:00:00	2020-02-11	247	4	0
240	1_2	26.6	2	2020-02-10 15:01:00	103	77	0.491	10.315	0.754	0	0.03	0.16	4.87	965	601	NA	NA	NA	NA	NA	2020-02-10 15:01:00	2020-02-10 15:00:00	2020-02-11	260	5	0
241	1_2	26.6	2	2020-02-10 15:14:00	111	85	0.534	10.849	0.764	0	0.03	0.16	5.03	750	367	NA	NA	NA	NA	NA	2020-02-10 15:14:00	2020-02-10 15:00:00	2020-02-11	273	5	0
242	1_2	26.6	2	2020-02-10 15:27:00	114	90	0.55	11.399	0.783	0.05	0.08	0.16	5.19	388	176	NA	NA	NA	NA	NA	2020-02-10 15:27:00	2020-02-10 15:00:00	2020-02-11	286	5	0
243	1_2	26.6	2	2020-02-10 15:40:00	110	92	0.537	11.936	0.829	0.05	0.13	0.21	5.4	850	483	NA	NA	NA	NA	NA	2020-02-10 15:40:00	2020-02-10 15:00:00	2020-02-11	299	5	0
244	1_2	26.6	2	2020-02-10 15:53:00	103	87	0.502	12.438	0.839	0.04	0.17	0.17	5.57	514	273	NA	NA	NA	NA	NA	2020-02-10 15:53:00	2020-02-10 15:00:00	2020-02-11	312	5	0
245	1_2	26.6	2	2020-02-10 16:06:00	102	89	0.501	12.939	0.868	0.02	0.19	0.16	5.73	305	94	NA	NA	NA	NA	NA	2020-02-10 16:06:00	2020-02-10 16:00:00	2020-02-11	325	6	0
246	1_2	26.6	2	2020-02-10 16:19:00	95	81	0.463	13.402	0.857	0	0.19	0.149999999999999	5.88	118	19	NA	NA	NA	NA	NA	2020-02-10 16:19:00	2020-02-10 16:00:00	2020-02-11	338	6	0
247	1_2	26.6	2	2020-02-10 16:32:00	84	67	0.406	13.808	0.799	0	0.19	0.15	6.03	14	2	NA	NA	NA	NA	NA	2020-02-10 16:32:00	2020-02-10 16:00:00	2020-02-11	351	6	0
248	1_2	26.6	2	2020-02-10 16:45:00	87	68	0.419	14.227	0.775	0	0.19	0.149999999999999	6.18	18	4	NA	NA	NA	NA	NA	2020-02-10 16:45:00	2020-02-10 16:00:00	2020-02-11	364	6	0
249	1_2	26.6	2	2020-02-10 16:58:00	82	63	0.392	14.619	0.776	0	0.19	0.140000000000001	6.32	12	0	NA	NA	NA	NA	NA	2020-02-10 16:58:00	2020-02-10 16:00:00	2020-02-11	377	6	0
250	1_2	26.6	2	2020-02-10 17:11:00	89	70	0.429	15.048	0.791	0	0.19	0.0800000000000001	6.4	281	115	NA	NA	NA	NA	NA	2020-02-10 17:11:00	2020-02-10 17:00:00	2020-02-11	390	7	0
251	1_2	26.6	2	2020-02-10 17:24:00	108	88	0.522	15.57	0.812	0.03	0.22	0.19	6.59	463	243	NA	NA	NA	NA	NA	2020-02-10 17:24:00	2020-02-10 17:00:00	2020-02-11	403	7	0
252	1_2	26.6	2	2020-02-10 17:37:00	119	99	0.577	16.147	0.833	0.03	0.25	0.11	6.7	930	609	NA	NA	NA	NA	NA	2020-02-10 17:37:00	2020-02-10 17:00:00	2020-02-11	416	7	0
253	1_2	26.6	2	2020-02-10 17:50:00	113	96	0.553	16.7	0.848	0	0.25	0.0800000000000001	6.78	100	7	NA	NA	NA	NA	NA	2020-02-10 17:50:00	2020-02-10 17:00:00	2020-02-11	429	7	0
254	1_2	26.6	2	2020-02-10 18:03:00	89	73	0.43	17.13	0.82	0.13	0.38	0.149999999999999	6.93	6	3	NA	NA	NA	NA	NA	2020-02-10 18:03:00	2020-02-10 18:00:00	2020-02-11	442	8	0
255	1_2	26.6	2	2020-02-10 18:16:00	76	61	0.367	17.497	0.805	0	0.38	0.0700000000000003	7	420	244	NA	NA	NA	NA	NA	2020-02-10 18:16:00	2020-02-10 18:00:00	2020-02-11	455	8	0
256	1_2	27.1	2	2020-02-10 18:29:00	115	91	0.554	18.051	0.796	0	0.38	0.14	7.14	1510	1027	NA	NA	NA	NA	NA	2020-02-10 18:29:00	2020-02-10 18:00:00	2020-02-11	468	8	0
257	1_2	27.1	2	2020-02-10 18:42:00	126	103	0.61	18.661	0.82	0.00999999999999995	0.39	0.100000000000001	7.24	782	382	NA	NA	NA	NA	NA	2020-02-10 18:42:00	2020-02-10 18:00:00	2020-02-11	481	8	0
258	1_2	25.8	2	2020-02-10 18:55:00	120	102	0.586	19.247	0.852	0.02	0.41	0.149999999999999	7.39	1482	1027	NA	NA	NA	NA	NA	2020-02-10 18:55:00	2020-02-10 18:00:00	2020-02-11	494	8	0
259	1_2	25.8	2	2020-02-10 19:08:00	128	111	0.625	19.872	0.866	0.03	0.44	0.100000000000001	7.49	1192	801	NA	NA	NA	NA	NA	2020-02-10 19:08:00	2020-02-10 19:00:00	2020-02-11	507	9	0
260	1_2	25.8	2	2020-02-10 19:21:00	131	110	0.638	20.51	0.844	0.04	0.48	0.0300000000000002	7.52	727	383	NA	NA	NA	NA	NA	2020-02-10 19:21:00	2020-02-10 19:00:00	2020-02-11	520	9	0
261	1_2	25.8	2	2020-02-10 19:34:00	121	105	0.592	21.102	0.872	0.01	0.49	0.149999999999999	7.67	1555	1068	NA	NA	NA	NA	NA	2020-02-10 19:34:00	2020-02-10 19:00:00	2020-02-11	533	9	0
262	1_2	25.8	2	2020-02-10 19:47:00	121	104	0.593	21.695	0.861	0.08	0.57	0.0400000000000009	7.71	898	558	NA	NA	NA	NA	NA	2020-02-10 19:47:00	2020-02-10 19:00:00	2020-02-11	546	9	0
263	1_2	25.8	2	2020-02-10 20:00:00	122	104	0.594	22.289	0.855	0.12	0.69	0.119999999999999	7.83	674	382	NA	NA	NA	NA	NA	2020-02-10 20:00:00	2020-02-10 20:00:00	2020-02-11	559	10	0
264	1_2	25.8	2	2020-02-10 20:13:00	123	107	0.603	22.892	0.867	0.0700000000000001	0.76	0.109999999999999	7.94	1309	919	NA	NA	NA	NA	NA	2020-02-10 20:13:00	2020-02-10 20:00:00	2020-02-11	572	10	0
265	1_2	25.8	2	2020-02-10 20:26:00	122	108	0.601	23.493	0.881	0.14	0.9	0.0600000000000005	8	742	451	NA	NA	NA	NA	NA	2020-02-10 20:26:00	2020-02-10 20:00:00	2020-02-11	585	10	0
266	1_2	25.8	2	2020-02-10 20:39:00	110	99	0.544	24.037	0.903	0.0499999999999999	0.95	0.18	8.18	642	272	NA	NA	NA	NA	NA	2020-02-10 20:39:00	2020-02-10 20:00:00	2020-02-11	598	10	0
267	1_2	25.8	2	2020-02-10 20:52:00	106	95	0.522	24.559	0.893	0	0.95	0.280000000000001	8.46	32	2	NA	NA	NA	NA	NA	2020-02-10 20:52:00	2020-02-10 20:00:00	2020-02-11	611	10	0
268	1_2	25.8	2	2020-02-10 21:05:00	89	80	0.439	24.998	0.905	0	0.95	0.25	8.71	169	86	NA	NA	NA	NA	NA	2020-02-10 21:05:00	2020-02-10 21:00:00	2020-02-11	624	11	0
269	1_2	25.8	2	2020-02-10 21:18:00	97	86	0.478	25.476	0.888	0.13	1.08	0.18	8.89	946	571	NA	NA	NA	NA	NA	2020-02-10 21:18:00	2020-02-10 21:00:00	2020-02-11	637	11	0
270	1_2	25.8	2	2020-02-10 21:31:00	112	101	0.554	26.03	0.896	0.0399999999999998	1.12	0.25	9.14	1287	877	NA	NA	NA	NA	NA	2020-02-10 21:31:00	2020-02-10 21:00:00	2020-02-11	650	11	0
271	1_2	25.8	2	2020-02-10 21:44:00	113	102	0.559	26.589	0.901	0.2	1.32	0.199999999999999	9.34	495	243	NA	NA	NA	NA	NA	2020-02-10 21:44:00	2020-02-10 21:00:00	2020-02-11	663	11	0
272	1_2	25.8	2	2020-02-10 21:57:00	109	99	0.538	27.127	0.914	0.02	1.34	0.210000000000001	9.55	1222	794	NA	NA	NA	NA	NA	2020-02-10 21:57:00	2020-02-10 21:00:00	2020-02-11	676	11	0
273	1_2	25.8	2	2020-02-10 22:10:00	113	103	0.558	27.685	0.916	0.0299999999999998	1.37	0.139999999999999	9.69	811	429	NA	NA	NA	NA	NA	2020-02-10 22:10:00	2020-02-10 22:00:00	2020-02-11	689	12	0
274	1_2	25.8	2	2020-02-10 22:23:00	111	103	0.552	28.237	0.927	0.0700000000000001	1.44	0.210000000000001	9.9	115	14	NA	NA	NA	NA	NA	2020-02-10 22:23:00	2020-02-10 22:00:00	2020-02-11	702	12	0
275	1_2	25.8	2	2020-02-10 22:36:00	96	86	0.474	28.711	0.891	0	1.44	0.16	10.06	21	3	NA	NA	NA	NA	NA	2020-02-10 22:36:00	2020-02-10 22:00:00	2020-02-11	715	12	0
276	1_2	25.8	2	2020-02-10 22:49:00	85	75	0.418	29.129	0.878	0	1.44	0.199999999999999	10.26	18	1	NA	NA	NA	NA	NA	2020-02-10 22:49:00	2020-02-10 22:00:00	2020-02-11	728	12	0
277	1_2	25.8	2	2020-02-10 23:02:00	88	76	0.431	29.56	0.859	0	1.44	0.15	10.41	38	6	NA	NA	NA	NA	NA	2020-02-10 23:02:00	2020-02-10 23:00:00	2020-02-11	741	13	0
278	1_2	25.8	2	2020-02-10 23:15:00	84	71	0.412	29.972	0.845	0	1.44	0.140000000000001	10.55	289	136	NA	NA	NA	NA	NA	2020-02-10 23:15:00	2020-02-10 23:00:00	2020-02-11	754	13	0
279	1_2	28.1	2	2020-02-10 23:28:00	107	92	0.524	30.496	0.855	0.0800000000000001	1.52	0.18	10.73	992	599	NA	NA	NA	NA	NA	2020-02-10 23:28:00	2020-02-10 23:00:00	2020-02-11	767	13	0
280	1_2	28.1	2	2020-02-10 23:41:00	115	104	0.57	31.066	0.9	0.0700000000000001	1.59	0.199999999999999	10.93	870	531	NA	NA	NA	NA	NA	2020-02-10 23:41:00	2020-02-10 23:00:00	2020-02-11	780	13	0
281	1_2	28.1	2	2020-02-10 23:54:00	121	108	0.596	31.662	0.899	0	1.59	0.110000000000001	11.04	997	636	NA	NA	NA	NA	NA	2020-02-10 23:54:00	2020-02-10 23:00:00	2020-02-11	793	13	0
282	1_2	28.1	2	2020-02-11 00:07:00	120	108	0.59	32.252	0.901	0.27	1.86	0.159999999999998	11.2	629	373	NA	NA	NA	NA	NA	2020-02-11 00:07:00	2020-02-11 00:00:00	2020-02-11	806	14	0
283	1_2	28.1	2	2020-02-11 00:20:00	114	105	0.567	32.819	0.92	0.0700000000000001	1.93	0.16	11.36	1215	608	NA	NA	NA	NA	NA	2020-02-11 00:20:00	2020-02-11 00:00:00	2020-02-11	819	14	0
284	1_2	28.1	2	2020-02-11 00:33:00	119	109	0.59	33.409	0.912	0.03	1.96	0.120000000000001	11.48	1979	1408	NA	NA	NA	NA	NA	2020-02-11 00:33:00	2020-02-11 00:00:00	2020-02-11	832	14	0
285	1_2	28.1	2	2020-02-11 00:46:00	126	116	0.625	34.034	0.917	0.04	2	0.119999999999999	11.6	919	559	NA	NA	NA	NA	NA	2020-02-11 00:46:00	2020-02-11 00:00:00	2020-02-11	845	14	0
286	1_2	28.1	2	2020-02-11 00:59:00	118	109	0.585	34.619	0.923	0.1	2.1	0.0700000000000003	11.67	1426	953	NA	NA	NA	NA	NA	2020-02-11 00:59:00	2020-02-11 00:00:00	2020-02-11	858	14	0
287	1_2	28.1	2	2020-02-11 01:12:00	128	114	0.629	35.248	0.895	0.0299999999999998	2.13	0.0999999999999996	11.77	788	426	NA	NA	NA	NA	NA	2020-02-11 01:12:00	2020-02-11 01:00:00	2020-02-11	871	15	0
288	1_2	28.1	2	2020-02-11 01:25:00	113	101	0.555	35.803	0.899	0.02	2.15	0.140000000000001	11.91	1744	1157	NA	NA	NA	NA	NA	2020-02-11 01:25:00	2020-02-11 01:00:00	2020-02-11	884	15	0
289	1_2	28.1	2	2020-02-11 01:38:00	118	107	0.583	36.386	0.907	0.02	2.17	0.0800000000000001	11.99	952	406	NA	NA	NA	NA	NA	2020-02-11 01:38:00	2020-02-11 01:00:00	2020-02-11	897	15	0
290	1_2	28.1	2	2020-02-11 01:51:00	106	96	0.524	36.91	0.901	0.0600000000000001	2.23	0.0600000000000005	12.05	1138	652	NA	NA	NA	NA	NA	2020-02-11 01:51:00	2020-02-11 01:00:00	2020-02-11	910	15	0
291	1_2	28.1	2	2020-02-11 02:04:00	117	104	0.574	37.484	0.892	0.02	2.25	0.0999999999999996	12.15	798	504	NA	NA	NA	NA	NA	2020-02-11 02:04:00	2020-02-11 02:00:00	2020-02-11	923	16	0
292	1_2	28.1	2	2020-02-11 02:17:00	107	95	0.525	38.009	0.891	0	2.25	0.0700000000000003	12.22	27	8	NA	NA	NA	NA	NA	2020-02-11 02:17:00	2020-02-11 02:00:00	2020-02-11	936	16	0
293	1_2	28.1	2	2020-02-11 02:30:00	90	77	0.437	38.446	0.855	0	2.25	0.0800000000000001	12.3	2	0	NA	NA	NA	NA	NA	2020-02-11 02:30:00	2020-02-11 02:00:00	2020-02-11	949	16	0
294	1_2	28.1	2	2020-02-11 02:43:00	89	75	0.436	38.882	0.842	0	2.25	0.0899999999999999	12.39	0	0	NA	NA	NA	NA	NA	2020-02-11 02:43:00	2020-02-11 02:00:00	2020-02-11	962	16	0
295	1_2	28.1	2	2020-02-11 02:56:00	87	72	0.424	39.306	0.818	0	2.25	0.0700000000000003	12.46	0	0	NA	NA	NA	NA	NA	2020-02-11 02:56:00	2020-02-11 02:00:00	2020-02-11	975	16	0
296	1_2	28.1	2	2020-02-11 03:09:00	86	69	0.414	39.72	0.811	0	2.25	0.0699999999999985	12.53	8	4	NA	NA	NA	NA	NA	2020-02-11 03:09:00	2020-02-11 03:00:00	2020-02-11	988	17	0
297	1_2	28.1	2	2020-02-11 03:22:00	82	66	0.395	40.115	0.803	0	2.25	0.0700000000000003	12.6	0	0	NA	NA	NA	NA	NA	2020-02-11 03:22:00	2020-02-11 03:00:00	2020-02-11	1001	17	0
298	1_2	28.1	2	2020-02-11 03:35:00	85	69	0.413	40.528	0.813	0	2.25	0.0800000000000001	12.68	2	0	NA	NA	NA	NA	NA	2020-02-11 03:35:00	2020-02-11 03:00:00	2020-02-11	1014	17	0
299	1_2	28.1	2	2020-02-11 03:48:00	96	79	0.465	40.993	0.822	0	2.25	0	12.68	209	68	NA	NA	NA	NA	NA	2020-02-11 03:48:00	2020-02-11 03:00:00	2020-02-11	1027	17	0
300	1_2	28.1	2	2020-02-11 04:01:00	105	86	0.511	41.504	0.819	0	2.25	0.0800000000000001	12.76	21	5	NA	NA	NA	NA	NA	2020-02-11 04:01:00	2020-02-11 04:00:00	2020-02-11	1040	18	0
301	1_2	28.1	2	2020-02-11 04:14:00	91	72	0.438	41.942	0.796	0	2.25	0.0899999999999999	12.85	6	1	NA	NA	NA	NA	NA	2020-02-11 04:14:00	2020-02-11 04:00:00	2020-02-11	1053	18	0
302	1_2	28.1	2	2020-02-11 04:27:00	91	72	0.44	42.382	0.785	0	2.25	0.0600000000000005	12.91	0	0	NA	NA	NA	NA	NA	2020-02-11 04:27:00	2020-02-11 04:00:00	2020-02-11	1066	18	0
303	1_2	28.1	2	2020-02-11 04:40:00	80	61	0.383	42.765	0.76	0	2.25	0.00999999999999979	12.92	190	85	NA	NA	NA	NA	NA	2020-02-11 04:40:00	2020-02-11 04:00:00	2020-02-11	1079	18	0
304	1_2	28.1	2	2020-02-11 04:53:00	111	88	0.534	43.299	0.79	0	2.25	0.0600000000000005	12.98	667	298	NA	NA	NA	NA	NA	2020-02-11 04:53:00	2020-02-11 04:00:00	2020-02-11	1092	18	0
305	1_2	28.1	2	2020-02-11 05:06:00	126	99	0.605	43.904	0.792	0.12	2.37	0.119999999999999	13.1	909	487	NA	NA	NA	NA	NA	2020-02-11 05:06:00	2020-02-11 05:00:00	2020-02-11	1105	19	0
306	1_2	28.1	2	2020-02-11 05:19:00	125	104	0.608	44.512	0.834	0.0800000000000001	2.45	0.0400000000000009	13.14	977	561	NA	NA	NA	NA	NA	2020-02-11 05:19:00	2020-02-11 05:00:00	2020-02-11	1118	19	0
307	1_2	28.1	2	2020-02-11 05:32:00	123	105	0.602	45.114	0.851	0.0399999999999996	2.49	0.0899999999999999	13.23	903	557	NA	NA	NA	NA	NA	2020-02-11 05:32:00	2020-02-11 05:00:00	2020-02-11	1131	19	0
308	1_2	28.1	2	2020-02-11 05:45:00	117	102	0.576	45.69	0.868	0.11	2.6	0.00999999999999979	13.24	459	222	NA	NA	NA	NA	NA	2020-02-11 05:45:00	2020-02-11 05:00:00	2020-02-11	1144	19	0
309	1_2	28.1	2	2020-02-11 05:58:00	116	102	0.571	46.261	0.88	0.0299999999999998	2.63	0.0800000000000001	13.32	902	525	NA	NA	NA	NA	NA	2020-02-11 05:58:00	2020-02-11 05:00:00	2020-02-11	1157	19	0
310	1_2	28.1	2	2020-02-11 06:11:00	113	101	0.557	46.818	0.889	0	2.63	0.0499999999999989	13.37	1839	1293	NA	NA	NA	NA	NA	2020-02-11 06:11:00	2020-02-11 06:00:00	2020-02-11	1170	20	0
311	1_2	28.1	2	2020-02-11 06:24:00	117	101	0.573	47.391	0.868	0.0500000000000003	2.68	0.0200000000000014	13.39	711	399	NA	NA	NA	NA	NA	2020-02-11 06:24:00	2020-02-11 06:00:00	2020-02-11	1183	20	0
312	1_2	28.1	2	2020-02-11 06:37:00	107	92	0.523	47.914	0.858	0	2.68	0	13.39	58	13	NA	NA	NA	NA	NA	2020-02-11 06:37:00	2020-02-11 06:00:00	2020-02-11	1196	20	0
313	1_2	28.1	2	2020-02-11 06:50:00	86	72	0.418	48.332	0.844	0	2.68	0.0700000000000003	13.46	13	3	NA	NA	NA	NA	NA	2020-02-11 06:50:00	2020-02-11 06:00:00	2020-02-11	1209	20	0
314	1_2	28.1	2	2020-02-11 07:03:00	80	64	0.385	48.717	0.809	0	2.68	0.00999999999999979	13.47	0	0	NA	NA	NA	NA	NA	2020-02-11 07:03:00	2020-02-11 07:00:00	2020-02-12	1222	21	1
315	1_2	28.1	2	2020-02-11 07:16:00	82	66	0.397	49.114	0.808	0	2.68	0.0800000000000001	13.55	5	2	NA	NA	NA	NA	NA	2020-02-11 07:16:00	2020-02-11 07:00:00	2020-02-12	1235	21	1
316	1_2	28.1	2	2020-02-11 07:29:00	81	64	0.39	49.504	0.791	0	2.68	0.0499999999999989	13.6	3	1	NA	NA	NA	NA	NA	2020-02-11 07:29:00	2020-02-11 07:00:00	2020-02-12	1248	21	1
317	1_2	28.1	2	2020-02-11 07:42:00	82	64	0.395	49.899	0.782	0	2.68	0	13.6	14	0	NA	NA	NA	NA	NA	2020-02-11 07:42:00	2020-02-11 07:00:00	2020-02-12	1261	21	1
318	1_2	28.1	2	2020-02-11 07:55:00	83	63	0.398	50.297	0.764	0	2.68	0.0700000000000003	13.67	19	1	NA	NA	NA	NA	NA	2020-02-11 07:55:00	2020-02-11 07:00:00	2020-02-12	1274	21	1
319	1_2	28.1	2	2020-02-11 08:08:00	87	66	0.413	50.71	0.757	0	2.68	0	13.67	22	2	NA	NA	NA	NA	NA	2020-02-11 08:08:00	2020-02-11 08:00:00	2020-02-12	1287	22	1
320	1_2	28.1	2	2020-02-11 08:21:00	93	71	0.444	51.154	0.76	0.00999999999999979	2.69	0.0899999999999999	13.76	210	64	NA	NA	NA	NA	NA	2020-02-11 08:21:00	2020-02-11 08:00:00	2020-02-12	1300	22	1
321	1_2	28.1	2	2020-02-11 08:34:00	125	96	0.598	51.752	0.774	0.11	2.8	0.0999999999999996	13.86	783	435	NA	NA	NA	NA	NA	2020-02-11 08:34:00	2020-02-11 08:00:00	2020-02-12	1313	22	1
322	1_2	28.1	2	2020-02-11 08:47:00	104	85	0.505	52.257	0.809	0	2.8	0.0200000000000014	13.88	670	338	NA	NA	NA	NA	NA	2020-02-11 08:47:00	2020-02-11 08:00:00	2020-02-12	1326	22	1
323	1_2	28.1	2	2020-02-11 09:00:00	99	82	0.479	52.736	0.826	0	2.8	0	13.88	38	4	NA	NA	NA	NA	NA	2020-02-11 09:00:00	2020-02-11 09:00:00	2020-02-12	1339	23	1
324	1_2	28.1	2	2020-02-11 09:13:00	79	64	0.382	53.118	0.815	0	2.8	0.0499999999999989	13.93	0	0	NA	NA	NA	NA	NA	2020-02-11 09:13:00	2020-02-11 09:00:00	2020-02-12	1352	23	1
325	1_2	28.1	2	2020-02-11 09:26:00	79	62	0.381	53.499	0.783	0	2.8	0	13.93	0	0	NA	NA	NA	NA	NA	2020-02-11 09:26:00	2020-02-11 09:00:00	2020-02-12	1365	23	1
326	1_2	28.1	2	2020-02-11 09:39:00	89	69	0.426	53.925	0.776	0.0100000000000002	2.81	0	13.93	4	2	NA	NA	NA	NA	NA	2020-02-11 09:39:00	2020-02-11 09:00:00	2020-02-12	1378	23	1
327	1_2	28.1	2	2020-02-11 09:52:00	86	65	0.41	54.335	0.756	0.00999999999999979	2.82	0.0700000000000003	14	2	0	NA	NA	NA	NA	NA	2020-02-11 09:52:00	2020-02-11 09:00:00	2020-02-12	1391	23	1
328	1_2	28.1	2	2020-02-11 10:05:00	81	62	0.387	54.722	0.765	0	2.82	0.00999999999999979	14.01	0	0	NA	NA	NA	NA	NA	2020-02-11 10:05:00	2020-02-11 10:00:00	2020-02-12	1404	24	1
329	1_2	28.1	2	2020-02-11 10:18:00	85	66	0.406	55.128	0.775	0	2.82	0.0800000000000001	14.09	5	2	NA	NA	NA	NA	NA	2020-02-11 10:18:00	2020-02-11 10:00:00	2020-02-12	1417	24	1
330	1_2	28.1	2	2020-02-11 10:31:00	86	65	0.41	55.538	0.765	0	2.82	0	14.09	13	0	NA	NA	NA	NA	NA	2020-02-11 10:31:00	2020-02-11 10:00:00	2020-02-12	1430	24	1
331	1_2	28.1	2	2020-02-11 10:44:00	83	62	0.394	55.932	0.749	0	2.82	0	14.09	15	0	NA	NA	NA	NA	NA	2020-02-11 10:44:00	2020-02-11 10:00:00	2020-02-12	1443	24	1
332	1_2	28.1	2	2020-02-11 10:57:00	77	59	0.369	56.301	0.76	0	2.82	0.0600000000000005	14.15	18	0	NA	NA	NA	NA	NA	2020-02-11 10:57:00	2020-02-11 10:00:00	2020-02-12	1456	24	1
333	1_2	28.1	2	2020-02-11 11:10:00	100	77	0.479	56.78	0.772	0	2.82	0.0199999999999996	14.17	542	253	NA	NA	NA	NA	NA	2020-02-11 11:10:00	2020-02-11 11:00:00	2020-02-12	1469	25	1
334	1_2	28.1	2	2020-02-11 11:23:00	116	90	0.556	57.336	0.778	0.11	2.93	0.0899999999999999	14.26	551	277	NA	NA	NA	NA	NA	2020-02-11 11:23:00	2020-02-11 11:00:00	2020-02-12	1482	25	1
335	1_2	28.1	2	2020-02-11 11:36:00	114	95	0.556	57.892	0.828	0.16	3.09	0.0199999999999996	14.28	1031	653	NA	NA	NA	NA	NA	2020-02-11 11:36:00	2020-02-11 11:00:00	2020-02-12	1495	25	1
336	1_2	28.1	2	2020-02-11 11:49:00	107	93	0.524	58.416	0.868	0.04	3.13	0.0500000000000007	14.33	880	523	NA	NA	NA	NA	NA	2020-02-11 11:49:00	2020-02-11 11:00:00	2020-02-12	1508	25	1
337	1_2	28.1	2	2020-02-11 12:02:00	105	92	0.516	58.932	0.88	0	3.13	0	14.33	167	3	NA	NA	NA	NA	NA	2020-02-11 12:02:00	2020-02-11 12:00:00	2020-02-12	1521	26	1
338	1_2	28.1	2	2020-02-11 12:15:00	92	78	0.45	59.382	0.852	0	3.13	0	14.33	3	0	NA	NA	NA	NA	NA	2020-02-11 12:15:00	2020-02-11 12:00:00	2020-02-12	1534	26	1
339	1_2	28.1	2	2020-02-11 12:28:00	84	70	0.41	59.792	0.828	0	3.13	0.0700000000000003	14.4	34	1	NA	NA	NA	NA	NA	2020-02-11 12:28:00	2020-02-11 12:00:00	2020-02-12	1547	26	1
340	1_2	28.1	2	2020-02-11 12:41:00	80	66	0.387	60.179	0.822	0	3.13	0	14.4	5	1	NA	NA	NA	NA	NA	2020-02-11 12:41:00	2020-02-11 12:00:00	2020-02-12	1560	26	1
341	1_2	28.1	2	2020-02-11 12:54:00	83	67	0.403	60.582	0.803	0	3.13	0	14.4	13	0	NA	NA	NA	NA	NA	2020-02-11 12:54:00	2020-02-11 12:00:00	2020-02-12	1573	26	1
342	1_2	28.1	2	2020-02-11 13:07:00	81	65	0.391	60.973	0.802	0	3.13	0.0700000000000003	14.47	3	1	NA	NA	NA	NA	NA	2020-02-11 13:07:00	2020-02-11 13:00:00	2020-02-12	1586	27	1
343	1_2	28.1	2	2020-02-11 13:20:00	75	59	0.361	61.334	0.791	0	3.13	0	14.47	13	0	NA	NA	NA	NA	NA	2020-02-11 13:20:00	2020-02-11 13:00:00	2020-02-12	1599	27	1
344	1_2	28.1	2	2020-02-11 13:33:00	88	71	0.425	61.759	0.808	0	3.13	0.00999999999999979	14.48	21	3	NA	NA	NA	NA	NA	2020-02-11 13:33:00	2020-02-11 13:00:00	2020-02-12	1612	27	1
345	1_2	28.1	2	2020-02-11 13:46:00	84	68	0.408	62.167	0.81	0	3.13	0	14.48	90	3	NA	NA	NA	NA	NA	2020-02-11 13:46:00	2020-02-11 13:00:00	2020-02-12	1625	27	1
346	1_2	28.1	2	2020-02-11 13:59:00	114	95	0.555	62.722	0.837	0.04	3.17	0.129999999999999	14.61	844	524	NA	NA	NA	NA	NA	2020-02-11 13:59:00	2020-02-11 13:00:00	2020-02-12	1638	27	1
347	1_2	28.1	2	2020-02-11 14:12:00	118	98	0.572	63.294	0.834	0.16	3.33	0	14.61	880	550	NA	NA	NA	NA	NA	2020-02-11 14:12:00	2020-02-11 14:00:00	2020-02-12	1651	28	1
348	1_2	28.1	2	2020-02-11 14:25:00	108	95	0.53	63.824	0.88	0.19	3.52	0.0800000000000001	14.69	900	540	NA	NA	NA	NA	NA	2020-02-11 14:25:00	2020-02-11 14:00:00	2020-02-12	1664	28	1
349	1_2	28.1	2	2020-02-11 14:38:00	106	97	0.525	64.349	0.912	0	3.52	0.0200000000000014	14.71	490	206	NA	NA	NA	NA	NA	2020-02-11 14:38:00	2020-02-11 14:00:00	2020-02-12	1677	28	1
350	1_2	28.1	2	2020-02-11 14:51:00	105	94	0.517	64.866	0.901	0	3.52	0	14.71	17	6	NA	NA	NA	NA	NA	2020-02-11 14:51:00	2020-02-11 14:00:00	2020-02-12	1690	28	1
351	1_2	28.1	2	2020-02-11 15:04:00	85	76	0.418	65.284	0.9	0	3.52	0	14.71	7	2	NA	NA	NA	NA	NA	2020-02-11 15:04:00	2020-02-11 15:00:00	2020-02-12	1703	29	1
352	1_2	28.1	2	2020-02-11 15:17:00	86	78	0.427	65.711	0.904	0	3.52	0	14.71	1	0	NA	NA	NA	NA	NA	2020-02-11 15:17:00	2020-02-11 15:00:00	2020-02-12	1716	29	1
353	1_2	28.1	2	2020-02-11 15:30:00	78	69	0.383	66.094	0.879	0	3.52	0.0699999999999985	14.78	1	0	NA	NA	NA	NA	NA	2020-02-11 15:30:00	2020-02-11 15:00:00	2020-02-12	1729	29	1
354	1_2	28.1	2	2020-02-11 15:43:00	77	70	0.382	66.476	0.901	0	3.52	0	14.78	2	0	NA	NA	NA	NA	NA	2020-02-11 15:43:00	2020-02-11 15:00:00	2020-02-12	1742	29	1
355	1_2	28.1	2	2020-02-11 15:56:00	75	63	0.365	66.841	0.848	0	3.52	0	14.78	0	0	NA	NA	NA	NA	NA	2020-02-11 15:56:00	2020-02-11 15:00:00	2020-02-12	1755	29	1
356	1_2	28.1	2	2020-02-11 16:09:00	87	74	0.424	67.265	0.857	0	3.52	0.0700000000000003	14.85	21	3	NA	NA	NA	NA	NA	2020-02-11 16:09:00	2020-02-11 16:00:00	2020-02-12	1768	30	1
357	1_2	28.1	2	2020-02-11 16:22:00	81	71	0.398	67.663	0.879	0	3.52	0.00999999999999979	14.86	28	2	NA	NA	NA	NA	NA	2020-02-11 16:22:00	2020-02-11 16:00:00	2020-02-12	1781	30	1
358	1_2	28.1	2	2020-02-11 16:35:00	84	72	0.41	68.073	0.858	0	3.52	0	14.86	103	9	NA	NA	NA	NA	NA	2020-02-11 16:35:00	2020-02-11 16:00:00	2020-02-12	1794	30	1
359	1_2	27.8	2	2020-02-11 16:48:00	112	99	0.552	68.625	0.881	0.18	3.7	0.23	15.09	593	344	NA	NA	NA	NA	NA	2020-02-11 16:48:00	2020-02-11 16:00:00	2020-02-12	1807	30	1
360	1_2	27.8	2	2020-02-11 17:01:00	116	102	0.569	69.194	0.878	0.02	3.72	0.15	15.24	1095	715	NA	NA	NA	NA	NA	2020-02-11 17:01:00	2020-02-11 17:00:00	2020-02-12	1820	31	1
361	1_2	27.8	2	2020-02-11 17:14:00	116	105	0.573	69.767	0.908	0.39	4.11	0.0899999999999999	15.33	339	162	NA	NA	NA	NA	NA	2020-02-11 17:14:00	2020-02-11 17:00:00	2020-02-12	1833	31	1
362	1_2	27.8	2	2020-02-11 17:27:00	103	98	0.515	70.282	0.955	0.04	4.15	0.210000000000001	15.54	671	430	NA	NA	NA	NA	NA	2020-02-11 17:27:00	2020-02-11 17:00:00	2020-02-12	1846	31	1
363	1_2	27.8	2	2020-02-11 17:40:00	110	101	0.547	70.829	0.918	0	4.15	0.0199999999999996	15.56	217	91	NA	NA	NA	NA	NA	2020-02-11 17:40:00	2020-02-11 17:00:00	2020-02-12	1859	31	1
364	1_2	27.8	2	2020-02-11 17:53:00	107	100	0.534	71.363	0.93	0	4.15	0.00999999999999979	15.57	133	2	NA	NA	NA	NA	NA	2020-02-11 17:53:00	2020-02-11 17:00:00	2020-02-12	1872	31	1
365	1_2	27.8	2	2020-02-11 18:06:00	84	77	0.416	71.779	0.916	0	4.15	0	15.57	3	1	NA	NA	NA	NA	NA	2020-02-11 18:06:00	2020-02-11 18:00:00	2020-02-12	1885	32	1
366	1_2	27.8	2	2020-02-11 18:19:00	88	81	0.438	72.217	0.912	0	4.15	0	15.57	34	9	NA	NA	NA	NA	NA	2020-02-11 18:19:00	2020-02-11 18:00:00	2020-02-12	1898	32	1
367	1_2	27.8	2	2020-02-11 18:32:00	87	79	0.432	72.649	0.906	0	4.15	0.0600000000000005	15.63	161	43	NA	NA	NA	NA	NA	2020-02-11 18:32:00	2020-02-11 18:00:00	2020-02-12	1911	32	1
368	1_2	27.8	2	2020-02-11 18:45:00	101	94	0.504	73.153	0.922	0.16	4.31	0.259999999999998	15.89	1120	805	NA	NA	NA	NA	NA	2020-02-11 18:45:00	2020-02-11 18:00:00	2020-02-12	1924	32	1
369	1_2	27.8	2	2020-02-11 18:58:00	117	110	0.582	73.735	0.947	0.0800000000000001	4.39	0.0400000000000027	15.93	1361	976	NA	NA	NA	NA	NA	2020-02-11 18:58:00	2020-02-11 18:00:00	2020-02-12	1937	32	1
370	1_2	27.8	2	2020-02-11 19:11:00	127	118	0.63	74.365	0.931	0.0700000000000003	4.46	0.119999999999997	16.05	1662	1109	NA	NA	NA	NA	NA	2020-02-11 19:11:00	2020-02-11 19:00:00	2020-02-12	1950	33	1
371	1_2	27.8	2	2020-02-11 19:24:00	129	121	0.641	75.006	0.939	0.0799999999999992	4.54	0.0500000000000007	16.1	1562	1084	NA	NA	NA	NA	NA	2020-02-11 19:24:00	2020-02-11 19:00:00	2020-02-12	1963	33	1
372	1_2	27.8	2	2020-02-11 19:37:00	124	115	0.614	75.62	0.93	0.0100000000000007	4.55	0.0800000000000018	16.18	910	564	NA	NA	NA	NA	NA	2020-02-11 19:37:00	2020-02-11 19:00:00	2020-02-12	1976	33	1
373	1_2	27.8	2	2020-02-11 19:50:00	120	111	0.595	76.215	0.923	0.14	4.69	0.0700000000000003	16.25	770	480	NA	NA	NA	NA	NA	2020-02-11 19:50:00	2020-02-11 19:00:00	2020-02-12	1989	33	1
374	1_2	27.8	2	2020-02-11 20:03:00	112	105	0.559	76.774	0.932	0.0599999999999996	4.75	0.0899999999999999	16.34	1085	694	NA	NA	NA	NA	NA	2020-02-11 20:03:00	2020-02-11 20:00:00	2020-02-12	2002	34	1
375	1_2	27.8	2	2020-02-11 20:16:00	118	111	0.588	77.362	0.937	0	4.75	0.0299999999999976	16.37	960	605	NA	NA	NA	NA	NA	2020-02-11 20:16:00	2020-02-11 20:00:00	2020-02-12	2015	34	1
376	1_2	28.9	2	2020-02-11 20:29:00	113	107	0.565	77.927	0.941	0.100000000000001	4.85	0.0199999999999996	16.39	772	498	NA	NA	NA	NA	NA	2020-02-11 20:29:00	2020-02-11 20:00:00	2020-02-12	2028	34	1
377	1_2	28.9	2	2020-02-11 20:42:00	132	124	0.656	78.583	0.941	0.0499999999999998	4.9	0.0600000000000023	16.45	1422	946	NA	NA	NA	NA	NA	2020-02-11 20:42:00	2020-02-11 20:00:00	2020-02-12	2041	34	1
378	1_2	28.9	2	2020-02-11 20:55:00	127	120	0.632	79.215	0.946	0	4.9	0.0700000000000003	16.52	1710	1179	NA	NA	NA	NA	NA	2020-02-11 20:55:00	2020-02-11 20:00:00	2020-02-12	2054	34	1
379	1_2	28.9	2	2020-02-11 21:08:00	134	125	0.667	79.882	0.933	0.0499999999999998	4.95	0.0299999999999976	16.55	1043	694	NA	NA	NA	NA	NA	2020-02-11 21:08:00	2020-02-11 21:00:00	2020-02-12	2067	35	1
380	1_2	28.9	2	2020-02-11 21:21:00	123	113	0.608	80.49	0.922	0.0800000000000001	5.03	0.0500000000000007	16.6	1165	815	NA	NA	NA	NA	NA	2020-02-11 21:21:00	2020-02-11 21:00:00	2020-02-12	2080	35	1
381	1_2	28.9	2	2020-02-11 21:34:00	115	107	0.57	81.06	0.929	0.0300000000000002	5.06	0.0199999999999996	16.62	783	476	NA	NA	NA	NA	NA	2020-02-11 21:34:00	2020-02-11 21:00:00	2020-02-12	2093	35	1
382	1_2	28.9	2	2020-02-11 21:47:00	125	117	0.621	81.681	0.937	0.0499999999999998	5.11	0.0500000000000007	16.67	1010	685	NA	NA	NA	NA	NA	2020-02-11 21:47:00	2020-02-11 21:00:00	2020-02-12	2106	35	1
383	1_2	28.9	2	2020-02-11 22:00:00	114	105	0.565	82.246	0.918	0.00999999999999979	5.12	0.0100000000000016	16.68	644	343	NA	NA	NA	NA	NA	2020-02-11 22:00:00	2020-02-11 22:00:00	2020-02-12	2119	36	1
384	1_2	28.9	2	2020-02-11 22:13:00	116	105	0.574	82.82	0.905	0	5.12	0	16.68	120	29	NA	NA	NA	NA	NA	2020-02-11 22:13:00	2020-02-11 22:00:00	2020-02-12	2132	36	1
385	1_2	28.9	2	2020-02-11 22:26:00	87	78	0.43	83.25	0.896	0	5.12	0	16.68	24	9	NA	NA	NA	NA	NA	2020-02-11 22:26:00	2020-02-11 22:00:00	2020-02-12	2145	36	1
386	1_2	28.9	2	2020-02-11 22:39:00	83	70	0.404	83.654	0.851	0	5.12	0	16.68	25	6	NA	NA	NA	NA	NA	2020-02-11 22:39:00	2020-02-11 22:00:00	2020-02-12	2158	36	1
387	1_2	28.9	2	2020-02-11 22:52:00	85	70	0.41	84.064	0.827	0	5.12	0.0599999999999987	16.74	493	309	NA	NA	NA	NA	NA	2020-02-11 22:52:00	2020-02-11 22:00:00	2020-02-12	2171	36	1
388	1_2	28.9	2	2020-02-11 23:05:00	117	95	0.567	84.631	0.813	0.13	5.25	0.0399999999999991	16.78	682	368	NA	NA	NA	NA	NA	2020-02-11 23:05:00	2020-02-11 23:00:00	2020-02-12	2184	37	1
389	1_2	28.9	2	2020-02-11 23:18:00	126	107	0.614	85.245	0.85	0.04	5.29	0.100000000000001	16.88	1647	1172	NA	NA	NA	NA	NA	2020-02-11 23:18:00	2020-02-11 23:00:00	2020-02-12	2197	37	1
390	1_2	28.9	2	2020-02-11 23:31:00	136	119	0.666	85.911	0.877	0.130000000000001	5.42	0.0599999999999987	16.94	1072	661	NA	NA	NA	NA	NA	2020-02-11 23:31:00	2020-02-11 23:00:00	2020-02-12	2210	37	1
391	1_2	28.9	2	2020-02-11 23:44:00	123	111	0.609	86.52	0.896	0.04	5.46	0.0399999999999991	16.98	1319	867	NA	NA	NA	NA	NA	2020-02-11 23:44:00	2020-02-11 23:00:00	2020-02-12	2223	37	1
392	1_2	28.9	2	2020-02-11 23:57:00	125	113	0.619	87.139	0.9	0.0299999999999994	5.49	0.0899999999999999	17.07	1533	1056	NA	NA	NA	NA	NA	2020-02-11 23:57:00	2020-02-11 23:00:00	2020-02-12	2236	37	1
393	1_2	28.9	2	2020-02-12 00:10:00	129	115	0.636	87.775	0.891	0.0700000000000003	5.56	0.0600000000000023	17.13	1268	864	NA	NA	NA	NA	NA	2020-02-12 00:10:00	2020-02-12 00:00:00	2020-02-12	2249	38	1
394	1_2	28.9	2	2020-02-12 00:23:00	124	110	0.611	88.386	0.885	0.0899999999999999	5.65	0.0599999999999987	17.19	1025	617	NA	NA	NA	NA	NA	2020-02-12 00:23:00	2020-02-12 00:00:00	2020-02-12	2262	38	1
395	1_2	28.9	2	2020-02-12 00:36:00	119	107	0.588	88.974	0.902	0.0300000000000002	5.68	0.0800000000000018	17.27	1314	763	NA	NA	NA	NA	NA	2020-02-12 00:36:00	2020-02-12 00:00:00	2020-02-12	2275	38	1
396	1_2	28.9	2	2020-02-12 00:49:00	118	107	0.584	89.558	0.91	0.109999999999999	5.79	0.0299999999999976	17.3	948	579	NA	NA	NA	NA	NA	2020-02-12 00:49:00	2020-02-12 00:00:00	2020-02-12	2288	38	1
397	1_2	28.9	2	2020-02-12 01:02:00	114	103	0.562	90.12	0.903	0.28	6.07	0.0800000000000018	17.38	852	568	NA	NA	NA	NA	NA	2020-02-12 01:02:00	2020-02-12 01:00:00	2020-02-12	2301	39	1
398	1_2	28.9	2	2020-02-12 01:15:00	122	111	0.602	90.722	0.908	0	6.07	0.109999999999999	17.49	1698	1139	NA	NA	NA	NA	NA	2020-02-12 01:15:00	2020-02-12 01:00:00	2020-02-12	2314	39	1
399	1_2	28.9	2	2020-02-12 01:28:00	118	108	0.585	91.307	0.918	0.22	6.29	0.0500000000000007	17.54	1295	803	NA	NA	NA	NA	NA	2020-02-12 01:28:00	2020-02-12 01:00:00	2020-02-12	2327	39	1
400	1_2	28.9	2	2020-02-12 01:41:00	115	104	0.567	91.874	0.91	0.0100000000000007	6.3	0.16	17.7	1213	791	NA	NA	NA	NA	NA	2020-02-12 01:41:00	2020-02-12 01:00:00	2020-02-12	2340	39	1
401	1_2	28.9	2	2020-02-12 01:54:00	115	103	0.568	92.442	0.897	0	6.3	0.0299999999999976	17.73	1047	621	NA	NA	NA	NA	NA	2020-02-12 01:54:00	2020-02-12 01:00:00	2020-02-12	2353	39	1
402	1_2	28.9	2	2020-02-12 02:07:00	114	103	0.562	93.004	0.911	0	6.3	0.0100000000000016	17.74	609	314	NA	NA	NA	NA	NA	2020-02-12 02:07:00	2020-02-12 02:00:00	2020-02-12	2366	40	1
403	1_2	28.9	2	2020-02-12 02:20:00	103	93	0.508	93.512	0.907	0	6.3	0.0399999999999991	17.78	848	494	NA	NA	NA	NA	NA	2020-02-12 02:20:00	2020-02-12 02:00:00	2020-02-12	2379	40	1
404	1_2	28.9	2	2020-02-12 02:33:00	101	91	0.497	94.009	0.904	0	6.3	0.0199999999999996	17.8	944	549	NA	NA	NA	NA	NA	2020-02-12 02:33:00	2020-02-12 02:00:00	2020-02-12	2392	40	1
405	1_2	28.9	2	2020-02-12 02:46:00	107	95	0.526	94.535	0.894	0.04	6.34	0	17.8	492	262	NA	NA	NA	NA	NA	2020-02-12 02:46:00	2020-02-12 02:00:00	2020-02-12	2405	40	1
406	1_2	28.9	2	2020-02-12 02:59:00	101	89	0.495	95.03	0.884	0.00999999999999979	6.35	0	17.8	210	74	NA	NA	NA	NA	NA	2020-02-12 02:59:00	2020-02-12 02:00:00	2020-02-12	2418	40	1
407	1_2	28.9	2	2020-02-12 03:12:00	89	77	0.435	95.465	0.873	0	6.35	0	17.8	25	6	NA	NA	NA	NA	NA	2020-02-12 03:12:00	2020-02-12 03:00:00	2020-02-12	2431	41	1
408	1_2	28.9	2	2020-02-12 03:25:00	82	69	0.402	95.867	0.843	0.00999999999999979	6.36	0	17.8	6	0	NA	NA	NA	NA	NA	2020-02-12 03:25:00	2020-02-12 03:00:00	2020-02-12	2444	41	1
409	1_2	28.9	2	2020-02-12 03:38:00	87	74	0.424	96.291	0.851	0	6.36	0.0100000000000016	17.81	42	12	NA	NA	NA	NA	NA	2020-02-12 03:38:00	2020-02-12 03:00:00	2020-02-12	2457	41	1
410	1_2	28.9	2	2020-02-12 03:51:00	91	76	0.443	96.734	0.832	0	6.36	0	17.81	2	2	NA	NA	NA	NA	NA	2020-02-12 03:51:00	2020-02-12 03:00:00	2020-02-12	2470	41	1
411	1_2	28.9	2	2020-02-12 04:04:00	87	72	0.421	97.155	0.828	0	6.36	0.0500000000000007	17.86	80	30	NA	NA	NA	NA	NA	2020-02-12 04:04:00	2020-02-12 04:00:00	2020-02-12	2483	42	1
412	1_2	28.9	2	2020-02-12 04:17:00	97	79	0.469	97.624	0.819	0	6.36	0.0399999999999991	17.9	585	302	NA	NA	NA	NA	NA	2020-02-12 04:17:00	2020-02-12 04:00:00	2020-02-12	2496	42	1
413	1_2	28.9	2	2020-02-12 04:30:00	118	98	0.572	98.196	0.829	0.3	6.66	0.109999999999999	18.01	648	368	NA	NA	NA	NA	NA	2020-02-12 04:30:00	2020-02-12 04:00:00	2020-02-12	2509	42	1
414	1_2	28.2	2	2020-02-12 04:43:00	118	101	0.575	98.771	0.854	0.0800000000000001	6.74	0.300000000000001	18.31	1099	742	NA	NA	NA	NA	NA	2020-02-12 04:43:00	2020-02-12 04:00:00	2020-02-12	2522	42	1
415	1_2	28.2	2	2020-02-12 04:56:00	125	111	0.617	99.388	0.886	0.0800000000000001	6.82	0.0500000000000007	18.36	598	349	NA	NA	NA	NA	NA	2020-02-12 04:56:00	2020-02-12 04:00:00	2020-02-12	2535	42	1
416	1_2	28.2	2	2020-02-12 05:09:00	128	117	0.634	100.022	0.909	0.49	7.31	0.27	18.63	1012	704	NA	NA	NA	NA	NA	2020-02-12 05:09:00	2020-02-12 05:00:00	2020-02-12	2548	43	1
417	1_2	28.2	2	2020-02-12 05:22:00	117	108	0.581	100.603	0.918	0	7.31	0.0799999999999983	18.71	1184	695	NA	NA	NA	NA	NA	2020-02-12 05:22:00	2020-02-12 05:00:00	2020-02-12	2561	43	1
418	1_2	28.2	2	2020-02-12 05:35:00	114	104	0.562	101.165	0.912	0	7.31	0.0500000000000007	18.76	773	481	NA	NA	NA	NA	NA	2020-02-12 05:35:00	2020-02-12 05:00:00	2020-02-12	2574	43	1
419	1_2	28.2	2	2020-02-12 05:48:00	111	98	0.545	101.71	0.886	0	7.31	0.109999999999999	18.87	759	479	NA	NA	NA	NA	NA	2020-02-12 05:48:00	2020-02-12 05:00:00	2020-02-12	2587	43	1
420	1_2	28.2	2	2020-02-12 06:01:00	106	96	0.525	102.235	0.905	0	7.31	0	18.87	158	40	NA	NA	NA	NA	NA	2020-02-12 06:01:00	2020-02-12 06:00:00	2020-02-12	2600	44	1
421	1_2	28.2	2	2020-02-12 06:14:00	113	102	0.557	102.792	0.906	0	7.31	0.120000000000001	18.99	757	486	NA	NA	NA	NA	NA	2020-02-12 06:14:00	2020-02-12 06:00:00	2020-02-12	2613	44	1
422	1_2	28.2	2	2020-02-12 06:27:00	107	96	0.527	103.319	0.895	0	7.31	0	18.99	19	0	NA	NA	NA	NA	NA	2020-02-12 06:27:00	2020-02-12 06:00:00	2020-02-12	2626	44	1
423	1_2	28.2	2	2020-02-12 06:40:00	91	82	0.45	103.769	0.897	0	7.31	0.0100000000000016	19	0	0	NA	NA	NA	NA	NA	2020-02-12 06:40:00	2020-02-12 06:00:00	2020-02-12	2639	44	1
424	1_2	28.2	2	2020-02-12 06:53:00	89	81	0.441	104.21	0.901	0	7.31	0	19	2	1	NA	NA	NA	NA	NA	2020-02-12 06:53:00	2020-02-12 06:00:00	2020-02-12	2652	44	1
425	1_2	28.2	2	2020-02-12 07:06:00	84	75	0.416	104.626	0.888	0	7.31	0.0599999999999987	19.06	1	1	NA	NA	NA	NA	NA	2020-02-12 07:06:00	2020-02-12 07:00:00	2020-02-13	2665	45	2
426	1_2	28.2	2	2020-02-12 07:19:00	83	73	0.407	105.033	0.889	0	7.31	0	19.06	0	0	NA	NA	NA	NA	NA	2020-02-12 07:19:00	2020-02-12 07:00:00	2020-02-13	2678	45	2
427	1_2	28.2	2	2020-02-12 07:32:00	79	72	0.393	105.426	0.912	0	7.31	0	19.06	39	2	NA	NA	NA	NA	NA	2020-02-12 07:32:00	2020-02-12 07:00:00	2020-02-13	2691	45	2
428	1_2	28.2	2	2020-02-12 07:45:00	94	85	0.465	105.891	0.897	0.0599999999999996	7.37	0.0799999999999983	19.14	344	186	NA	NA	NA	NA	NA	2020-02-12 07:45:00	2020-02-12 07:00:00	2020-02-13	2704	45	2
429	1_2	28.2	2	2020-02-12 07:58:00	110	99	0.545	106.436	0.897	0.04	7.41	0.0700000000000003	19.21	870	502	NA	NA	NA	NA	NA	2020-02-12 07:58:00	2020-02-12 07:00:00	2020-02-13	2717	45	2
430	1_2	28.2	2	2020-02-12 08:11:00	107	96	0.526	106.962	0.901	0	7.41	0	19.21	172	70	NA	NA	NA	NA	NA	2020-02-12 08:11:00	2020-02-12 08:00:00	2020-02-13	2730	46	2
431	1_2	28.2	2	2020-02-12 08:24:00	93	83	0.459	107.421	0.89	0	7.41	0.0100000000000016	19.22	167	11	NA	NA	NA	NA	NA	2020-02-12 08:24:00	2020-02-12 08:00:00	2020-02-13	2743	46	2
432	1_2	28.2	2	2020-02-12 08:37:00	87	76	0.426	107.847	0.884	0	7.41	0	19.22	9	3	NA	NA	NA	NA	NA	2020-02-12 08:37:00	2020-02-12 08:00:00	2020-02-13	2756	46	2
433	1_2	28.2	2	2020-02-12 08:50:00	91	77	0.443	108.29	0.852	0	7.41	0	19.22	8	1	NA	NA	NA	NA	NA	2020-02-12 08:50:00	2020-02-12 08:00:00	2020-02-13	2769	46	2
434	1_2	28.2	2	2020-02-12 09:03:00	87	74	0.425	108.715	0.847	0	7.41	0	19.22	18	0	NA	NA	NA	NA	NA	2020-02-12 09:03:00	2020-02-12 09:00:00	2020-02-13	2782	47	2
435	1_2	28.2	2	2020-02-12 09:16:00	99	86	0.487	109.202	0.86	0	7.41	0.0500000000000007	19.27	373	209	NA	NA	NA	NA	NA	2020-02-12 09:16:00	2020-02-12 09:00:00	2020-02-13	2795	47	2
436	1_2	28.2	2	2020-02-12 09:29:00	126	108	0.615	109.817	0.86	0.17	7.58	0.0799999999999983	19.35	830	420	NA	NA	NA	NA	NA	2020-02-12 09:29:00	2020-02-12 09:00:00	2020-02-13	2808	47	2
437	1_2	28.2	2	2020-02-12 09:42:00	107	94	0.527	110.344	0.879	0	7.58	0.0500000000000007	19.4	522	336	NA	NA	NA	NA	NA	2020-02-12 09:42:00	2020-02-12 09:00:00	2020-02-13	2821	47	2
438	1_2	28.2	2	2020-02-12 09:55:00	106	95	0.524	110.868	0.897	0	7.58	0.00999999999999801	19.41	84	8	NA	NA	NA	NA	NA	2020-02-12 09:55:00	2020-02-12 09:00:00	2020-02-13	2834	47	2
439	1_3	28.2	3	2020-02-10 10:41:00	116	92	0.558	0	0.793	0	0	0	0	658	362	NA	NA	NA	NA	NA	2020-02-10 10:41:00	2020-02-10 10:00:00	2020-02-11	0	0	0
440	1_3	28.2	3	2020-02-10 10:54:00	123	100	0.596	0.596	0.816	0	0	0.01	0.01	632	339	NA	NA	NA	NA	NA	2020-02-10 10:54:00	2020-02-10 10:00:00	2020-02-11	13	0	0
441	1_3	28.2	3	2020-02-10 11:07:00	118	94	0.568	1.164	0.799	0.01	0.01	0	0.01	504	289	NA	NA	NA	NA	NA	2020-02-10 11:07:00	2020-02-10 11:00:00	2020-02-11	26	1	0
442	1_3	28.2	3	2020-02-10 11:20:00	113	90	0.545	1.709	0.801	0	0.01	0	0.01	192	109	NA	NA	NA	NA	NA	2020-02-10 11:20:00	2020-02-10 11:00:00	2020-02-11	39	1	0
443	1_3	28.2	3	2020-02-10 11:33:00	108	84	0.518	2.227	0.776	0	0.01	0.02	0.03	734	443	NA	NA	NA	NA	NA	2020-02-10 11:33:00	2020-02-10 11:00:00	2020-02-11	52	1	0
444	1_3	28.2	3	2020-02-10 11:46:00	115	89	0.552	2.779	0.769	0	0.01	0	0.03	710	434	NA	NA	NA	NA	NA	2020-02-10 11:46:00	2020-02-10 11:00:00	2020-02-11	65	1	0
445	1_3	28.2	3	2020-02-10 11:59:00	112	87	0.539	3.318	0.775	0	0.01	0	0.03	268	106	NA	NA	NA	NA	NA	2020-02-10 11:59:00	2020-02-10 11:00:00	2020-02-11	78	1	0
446	1_3	28.2	3	2020-02-10 12:12:00	113	88	0.544	3.862	0.776	0	0.01	0	0.03	94	14	NA	NA	NA	NA	NA	2020-02-10 12:12:00	2020-02-10 12:00:00	2020-02-11	91	2	0
447	1_3	28.2	3	2020-02-10 12:25:00	92	70	0.439	4.301	0.769	0.01	0.02	0	0.03	439	255	NA	NA	NA	NA	NA	2020-02-10 12:25:00	2020-02-10 12:00:00	2020-02-11	104	2	0
448	1_3	28.2	3	2020-02-10 12:38:00	115	90	0.554	4.855	0.781	0	0.02	0	0.03	559	321	NA	NA	NA	NA	NA	2020-02-10 12:38:00	2020-02-10 12:00:00	2020-02-11	117	2	0
449	1_3	28.2	3	2020-02-10 12:51:00	107	83	0.515	5.37	0.776	0	0.02	0.01	0.04	161	61	NA	NA	NA	NA	NA	2020-02-10 12:51:00	2020-02-10 12:00:00	2020-02-11	130	2	0
450	1_3	28.2	3	2020-02-10 13:04:00	86	65	0.413	5.783	0.755	0	0.02	0	0.04	17	3	NA	NA	NA	NA	NA	2020-02-10 13:04:00	2020-02-10 13:00:00	2020-02-11	143	3	0
451	1_3	28.2	3	2020-02-10 13:17:00	90	68	0.43	6.213	0.751	0.01	0.03	0.01	0.05	577	341	NA	NA	NA	NA	NA	2020-02-10 13:17:00	2020-02-10 13:00:00	2020-02-11	156	3	0
452	1_3	28.2	3	2020-02-10 13:30:00	116	88	0.553	6.766	0.761	0	0.03	0.01	0.06	469	271	NA	NA	NA	NA	NA	2020-02-10 13:30:00	2020-02-10 13:00:00	2020-02-11	169	3	0
453	1_3	28.2	3	2020-02-10 13:43:00	110	81	0.523	7.289	0.739	0	0.03	0	0.06	318	112	NA	NA	NA	NA	NA	2020-02-10 13:43:00	2020-02-10 13:00:00	2020-02-11	182	3	0
454	1_3	28.2	3	2020-02-10 13:56:00	100	75	0.477	7.766	0.754	0	0.03	0	0.06	28	6	NA	NA	NA	NA	NA	2020-02-10 13:56:00	2020-02-10 13:00:00	2020-02-11	195	3	0
455	1_3	28.2	3	2020-02-10 14:09:00	82	59	0.387	8.153	0.723	0	0.03	0	0.06	28	9	NA	NA	NA	NA	NA	2020-02-10 14:09:00	2020-02-10 14:00:00	2020-02-11	208	4	0
456	1_3	28.2	3	2020-02-10 14:22:00	80	60	0.381	8.534	0.754	0	0.03	0	0.06	92	49	NA	NA	NA	NA	NA	2020-02-10 14:22:00	2020-02-10 14:00:00	2020-02-11	221	4	0
457	1_3	28.2	3	2020-02-10 14:35:00	84	63	0.402	8.936	0.741	0	0.03	0.01	0.07	92	29	NA	NA	NA	NA	NA	2020-02-10 14:35:00	2020-02-10 14:00:00	2020-02-11	234	4	0
458	1_3	28.2	3	2020-02-10 14:48:00	97	73	0.464	9.4	0.752	0	0.03	0.01	0.08	511	277	NA	NA	NA	NA	NA	2020-02-10 14:48:00	2020-02-10 14:00:00	2020-02-11	247	4	0
459	1_3	28.2	3	2020-02-10 15:01:00	98	74	0.467	9.867	0.758	0	0.03	0	0.08	187	68	NA	NA	NA	NA	NA	2020-02-10 15:01:00	2020-02-10 15:00:00	2020-02-11	260	5	0
460	1_3	28.2	3	2020-02-10 15:14:00	84	62	0.399	10.266	0.732	0	0.03	0	0.08	33	2	NA	NA	NA	NA	NA	2020-02-10 15:14:00	2020-02-10 15:00:00	2020-02-11	273	5	0
461	1_3	28.2	3	2020-02-10 15:27:00	83	60	0.395	10.661	0.724	0	0.03	0	0.08	46	0	NA	NA	NA	NA	NA	2020-02-10 15:27:00	2020-02-10 15:00:00	2020-02-11	286	5	0
462	1_3	28.2	3	2020-02-10 15:40:00	72	51	0.341	11.002	0.71	0	0.03	0.01	0.09	42	14	NA	NA	NA	NA	NA	2020-02-10 15:40:00	2020-02-10 15:00:00	2020-02-11	299	5	0
463	1_3	28.2	3	2020-02-10 15:53:00	82	59	0.387	11.389	0.727	0	0.03	0	0.09	27	1	NA	NA	NA	NA	NA	2020-02-10 15:53:00	2020-02-10 15:00:00	2020-02-11	312	5	0
464	1_3	28.2	3	2020-02-10 16:06:00	80	58	0.379	11.768	0.731	0	0.03	0.01	0.1	32	0	NA	NA	NA	NA	NA	2020-02-10 16:06:00	2020-02-10 16:00:00	2020-02-11	325	6	0
465	1_3	28.2	3	2020-02-10 16:19:00	92	71	0.443	12.211	0.769	0	0.03	0	0.1	457	224	NA	NA	NA	NA	NA	2020-02-10 16:19:00	2020-02-10 16:00:00	2020-02-11	338	6	0
466	1_3	28.2	3	2020-02-10 16:32:00	99	74	0.47	12.681	0.752	0	0.03	0	0.1	248	99	NA	NA	NA	NA	NA	2020-02-10 16:32:00	2020-02-10 16:00:00	2020-02-11	351	6	0
467	1_3	28.2	3	2020-02-10 16:45:00	82	61	0.391	13.072	0.744	0	0.03	0	0.1	17	6	NA	NA	NA	NA	NA	2020-02-10 16:45:00	2020-02-10 16:00:00	2020-02-11	364	6	0
468	1_3	28.2	3	2020-02-10 16:58:00	83	60	0.393	13.465	0.723	0	0.03	0.01	0.11	47	12	NA	NA	NA	NA	NA	2020-02-10 16:58:00	2020-02-10 16:00:00	2020-02-11	377	6	0
469	1_3	28.2	3	2020-02-10 17:11:00	80	58	0.379	13.844	0.723	0	0.03	0	0.11	36	16	NA	NA	NA	NA	NA	2020-02-10 17:11:00	2020-02-10 17:00:00	2020-02-11	390	7	0
470	1_3	28.2	3	2020-02-10 17:24:00	84	61	0.4	14.244	0.727	0	0.03	0.02	0.13	53	33	NA	NA	NA	NA	NA	2020-02-10 17:24:00	2020-02-10 17:00:00	2020-02-11	403	7	0
471	1_3	28.2	3	2020-02-10 17:37:00	82	59	0.387	14.631	0.723	0	0.03	0	0.13	17	3	NA	NA	NA	NA	NA	2020-02-10 17:37:00	2020-02-10 17:00:00	2020-02-11	416	7	0
472	1_3	28.2	3	2020-02-10 17:50:00	83	61	0.393	15.024	0.734	0	0.03	0	0.13	366	170	NA	NA	NA	NA	NA	2020-02-10 17:50:00	2020-02-10 17:00:00	2020-02-11	429	7	0
473	1_3	28.2	3	2020-02-10 18:03:00	101	75	0.481	15.505	0.742	0	0.03	0	0.13	395	201	NA	NA	NA	NA	NA	2020-02-10 18:03:00	2020-02-10 18:00:00	2020-02-11	442	8	0
474	1_3	28.2	3	2020-02-10 18:16:00	104	76	0.492	15.997	0.733	0	0.03	0	0.13	103	23	NA	NA	NA	NA	NA	2020-02-10 18:16:00	2020-02-10 18:00:00	2020-02-11	455	8	0
475	1_3	28.2	3	2020-02-10 18:29:00	83	59	0.392	16.389	0.717	0	0.03	0.00999999999999998	0.14	52	12	NA	NA	NA	NA	NA	2020-02-10 18:29:00	2020-02-10 18:00:00	2020-02-11	468	8	0
476	1_3	28.2	3	2020-02-10 18:42:00	93	67	0.44	16.829	0.726	0	0.03	0	0.14	326	164	NA	NA	NA	NA	NA	2020-02-10 18:42:00	2020-02-10 18:00:00	2020-02-11	481	8	0
477	1_3	28.2	3	2020-02-10 18:55:00	118	87	0.561	17.39	0.738	0	0.03	0	0.14	784	498	NA	NA	NA	NA	NA	2020-02-10 18:55:00	2020-02-10 18:00:00	2020-02-11	494	8	0
478	1_3	28.2	3	2020-02-10 19:08:00	118	87	0.562	17.952	0.734	0.02	0.05	0.01	0.15	664	403	NA	NA	NA	NA	NA	2020-02-10 19:08:00	2020-02-10 19:00:00	2020-02-11	507	9	0
479	1_3	28.2	3	2020-02-10 19:21:00	126	91	0.598	18.55	0.724	0.07	0.12	0.02	0.17	585	335	NA	NA	NA	NA	NA	2020-02-10 19:21:00	2020-02-10 19:00:00	2020-02-11	520	9	0
480	1_3	28.2	3	2020-02-10 19:34:00	132	98	0.627	19.177	0.743	0	0.12	0	0.17	875	560	NA	NA	NA	NA	NA	2020-02-10 19:34:00	2020-02-10 19:00:00	2020-02-11	533	9	0
481	1_3	28.2	3	2020-02-10 19:47:00	123	97	0.592	19.769	0.792	0.12	0.24	0	0.17	923	598	NA	NA	NA	NA	NA	2020-02-10 19:47:00	2020-02-10 19:00:00	2020-02-11	546	9	0
482	1_3	28.2	3	2020-02-10 20:00:00	117	95	0.568	20.337	0.813	0	0.24	0	0.17	563	326	NA	NA	NA	NA	NA	2020-02-10 20:00:00	2020-02-10 20:00:00	2020-02-11	559	10	0
483	1_3	28.2	3	2020-02-10 20:13:00	98	79	0.472	20.809	0.812	0.03	0.27	0	0.17	636	414	NA	NA	NA	NA	NA	2020-02-10 20:13:00	2020-02-10 20:00:00	2020-02-11	572	10	0
484	1_3	28.2	3	2020-02-10 20:26:00	124	102	0.602	21.411	0.818	0.08	0.35	0	0.17	864	567	NA	NA	NA	NA	NA	2020-02-10 20:26:00	2020-02-10 20:00:00	2020-02-11	585	10	0
485	1_3	28.2	3	2020-02-10 20:39:00	115	99	0.563	21.974	0.86	0.03	0.38	0	0.17	977	648	NA	NA	NA	NA	NA	2020-02-10 20:39:00	2020-02-10 20:00:00	2020-02-11	598	10	0
486	1_3	28.2	3	2020-02-10 20:52:00	113	98	0.555	22.529	0.868	0.02	0.4	0	0.17	917	624	NA	NA	NA	NA	NA	2020-02-10 20:52:00	2020-02-10 20:00:00	2020-02-11	611	10	0
487	1_3	28.2	3	2020-02-10 21:05:00	123	107	0.604	23.133	0.867	0.00999999999999995	0.41	0.27	0.44	1239	888	NA	NA	NA	NA	NA	2020-02-10 21:05:00	2020-02-10 21:00:00	2020-02-11	624	11	0
488	1_3	28.2	3	2020-02-10 21:18:00	121	102	0.589	23.722	0.849	0.03	0.44	0.18	0.62	989	674	NA	NA	NA	NA	NA	2020-02-10 21:18:00	2020-02-10 21:00:00	2020-02-11	637	11	0
489	1_3	28.2	3	2020-02-10 21:31:00	134	112	0.653	24.375	0.837	0.08	0.52	0.31	0.93	1195	835	NA	NA	NA	NA	NA	2020-02-10 21:31:00	2020-02-10 21:00:00	2020-02-11	650	11	0
490	1_3	28.2	3	2020-02-10 21:44:00	126	110	0.619	24.994	0.867	0.09	0.61	0.0700000000000001	1	1232	815	NA	NA	NA	NA	NA	2020-02-10 21:44:00	2020-02-10 21:00:00	2020-02-11	663	11	0
491	1_3	28.2	3	2020-02-10 21:57:00	137	120	0.674	25.668	0.873	0.0600000000000001	0.67	0.15	1.15	1373	955	NA	NA	NA	NA	NA	2020-02-10 21:57:00	2020-02-10 21:00:00	2020-02-11	676	11	0
492	1_3	28.2	3	2020-02-10 22:10:00	122	106	0.596	26.264	0.868	0.01	0.68	0.13	1.28	1006	652	NA	NA	NA	NA	NA	2020-02-10 22:10:00	2020-02-10 22:00:00	2020-02-11	689	12	0
493	1_3	28.2	3	2020-02-10 22:23:00	121	105	0.594	26.858	0.871	0.0499999999999999	0.73	0.0899999999999999	1.37	910	591	NA	NA	NA	NA	NA	2020-02-10 22:23:00	2020-02-10 22:00:00	2020-02-11	702	12	0
494	1_3	28.2	3	2020-02-10 22:36:00	122	104	0.598	27.456	0.853	0.05	0.78	0.02	1.39	1091	708	NA	NA	NA	NA	NA	2020-02-10 22:36:00	2020-02-10 22:00:00	2020-02-11	715	12	0
495	1_3	28.2	3	2020-02-10 22:49:00	124	106	0.606	28.062	0.856	0.07	0.85	0.02	1.41	829	530	NA	NA	NA	NA	NA	2020-02-10 22:49:00	2020-02-10 22:00:00	2020-02-11	728	12	0
496	1_3	28.2	3	2020-02-10 23:02:00	116	99	0.566	28.628	0.853	0	0.85	0.02	1.43	1004	637	NA	NA	NA	NA	NA	2020-02-10 23:02:00	2020-02-10 23:00:00	2020-02-11	741	13	0
497	1_3	28.2	3	2020-02-10 23:15:00	123	104	0.6	29.228	0.843	0.1	0.95	0.17	1.6	1045	715	NA	NA	NA	NA	NA	2020-02-10 23:15:00	2020-02-10 23:00:00	2020-02-11	754	13	0
498	1_3	28.2	3	2020-02-10 23:28:00	134	113	0.653	29.881	0.845	0.0700000000000001	1.02	0.11	1.71	962	612	NA	NA	NA	NA	NA	2020-02-10 23:28:00	2020-02-10 23:00:00	2020-02-11	767	13	0
499	1_3	28.2	3	2020-02-10 23:41:00	126	109	0.618	30.499	0.865	0.15	1.17	0.16	1.87	1066	695	NA	NA	NA	NA	NA	2020-02-10 23:41:00	2020-02-10 23:00:00	2020-02-11	780	13	0
500	1_3	28.2	3	2020-02-10 23:54:00	122	106	0.599	31.098	0.872	0.02	1.19	0.1	1.97	1387	1018	NA	NA	NA	NA	NA	2020-02-10 23:54:00	2020-02-10 23:00:00	2020-02-11	793	13	0
501	1_3	28.2	3	2020-02-11 00:07:00	124	110	0.611	31.709	0.888	0	1.19	0.0299999999999998	2	195	57	NA	NA	NA	NA	NA	2020-02-11 00:07:00	2020-02-11 00:00:00	2020-02-11	806	14	0
502	1_3	28.2	3	2020-02-11 00:20:00	96	83	0.472	32.181	0.866	0	1.19	0.02	2.02	338	202	NA	NA	NA	NA	NA	2020-02-11 00:20:00	2020-02-11 00:00:00	2020-02-11	819	14	0
503	1_3	28.2	3	2020-02-11 00:33:00	117	99	0.569	32.75	0.847	0.02	1.21	0.12	2.14	1062	732	NA	NA	NA	NA	NA	2020-02-11 00:33:00	2020-02-11 00:00:00	2020-02-11	832	14	0
504	1_3	28.2	3	2020-02-11 00:46:00	117	101	0.573	33.323	0.866	0.0700000000000001	1.28	0.02	2.16	356	217	NA	NA	NA	NA	NA	2020-02-11 00:46:00	2020-02-11 00:00:00	2020-02-11	845	14	0
505	1_3	28.2	3	2020-02-11 00:59:00	107	94	0.526	33.849	0.878	0	1.28	0	2.16	26	9	NA	NA	NA	NA	NA	2020-02-11 00:59:00	2020-02-11 00:00:00	2020-02-11	858	14	0
506	1_3	28.2	3	2020-02-11 01:12:00	88	71	0.424	34.273	0.815	0	1.28	0	2.16	16	0	NA	NA	NA	NA	NA	2020-02-11 01:12:00	2020-02-11 01:00:00	2020-02-11	871	15	0
507	1_3	28.2	3	2020-02-11 01:25:00	84	67	0.405	34.678	0.799	0.02	1.3	0	2.16	348	231	NA	NA	NA	NA	NA	2020-02-11 01:25:00	2020-02-11 01:00:00	2020-02-11	884	15	0
508	1_3	28.2	3	2020-02-11 01:38:00	118	98	0.575	35.253	0.825	0.0899999999999999	1.39	0.0100000000000002	2.17	369	132	NA	NA	NA	NA	NA	2020-02-11 01:38:00	2020-02-11 01:00:00	2020-02-11	897	15	0
509	1_3	28.2	3	2020-02-11 01:51:00	96	80	0.467	35.72	0.835	0	1.39	0	2.17	7	1	NA	NA	NA	NA	NA	2020-02-11 01:51:00	2020-02-11 01:00:00	2020-02-11	910	15	0
510	1_3	28.2	3	2020-02-11 02:04:00	86	72	0.419	36.139	0.829	0	1.39	0	2.17	74	53	NA	NA	NA	NA	NA	2020-02-11 02:04:00	2020-02-11 02:00:00	2020-02-11	923	16	0
511	1_3	28.2	3	2020-02-11 02:17:00	83	68	0.402	36.541	0.822	0	1.39	0	2.17	0	0	NA	NA	NA	NA	NA	2020-02-11 02:17:00	2020-02-11 02:00:00	2020-02-11	936	16	0
512	1_3	28.2	3	2020-02-11 02:30:00	85	69	0.411	36.952	0.809	0	1.39	0	2.17	0	0	NA	NA	NA	NA	NA	2020-02-11 02:30:00	2020-02-11 02:00:00	2020-02-11	949	16	0
513	1_3	28.2	3	2020-02-11 02:43:00	81	64	0.39	37.342	0.793	0	1.39	0	2.17	53	20	NA	NA	NA	NA	NA	2020-02-11 02:43:00	2020-02-11 02:00:00	2020-02-11	962	16	0
514	1_3	28.2	3	2020-02-11 02:56:00	88	68	0.421	37.763	0.775	0	1.39	0	2.17	10	0	NA	NA	NA	NA	NA	2020-02-11 02:56:00	2020-02-11 02:00:00	2020-02-11	975	16	0
515	1_3	28.2	3	2020-02-11 03:09:00	121	96	0.582	38.345	0.798	0.2	1.59	0.12	2.29	669	342	NA	NA	NA	NA	NA	2020-02-11 03:09:00	2020-02-11 03:00:00	2020-02-11	988	17	0
516	1_3	28.2	3	2020-02-11 03:22:00	113	96	0.554	38.899	0.85	0.01	1.6	0.0700000000000003	2.36	524	276	NA	NA	NA	NA	NA	2020-02-11 03:22:00	2020-02-11 03:00:00	2020-02-11	1001	17	0
517	1_3	28.2	3	2020-02-11 03:35:00	107	91	0.522	39.421	0.857	0	1.6	0	2.36	58	3	NA	NA	NA	NA	NA	2020-02-11 03:35:00	2020-02-11 03:00:00	2020-02-11	1014	17	0
518	1_3	28.2	3	2020-02-11 03:48:00	89	76	0.433	39.854	0.857	0.0999999999999999	1.7	0.21	2.57	356	197	NA	NA	NA	NA	NA	2020-02-11 03:48:00	2020-02-11 03:00:00	2020-02-11	1027	17	0
519	1_3	28.2	3	2020-02-11 04:01:00	126	114	0.622	40.476	0.91	0.14	1.84	0.14	2.71	631	372	NA	NA	NA	NA	NA	2020-02-11 04:01:00	2020-02-11 04:00:00	2020-02-11	1040	18	0
520	1_3	28.2	3	2020-02-11 04:14:00	109	97	0.535	41.011	0.894	0.17	2.01	0.0999999999999996	2.81	550	334	NA	NA	NA	NA	NA	2020-02-11 04:14:00	2020-02-11 04:00:00	2020-02-11	1053	18	0
521	1_3	28.2	3	2020-02-11 04:27:00	122	111	0.603	41.614	0.913	0.02	2.03	0.29	3.1	1065	754	NA	NA	NA	NA	NA	2020-02-11 04:27:00	2020-02-11 04:00:00	2020-02-11	1066	18	0
522	1_3	28.2	3	2020-02-11 04:40:00	122	112	0.606	42.22	0.917	0.13	2.16	0.14	3.24	790	491	NA	NA	NA	NA	NA	2020-02-11 04:40:00	2020-02-11 04:00:00	2020-02-11	1079	18	0
523	1_3	28.2	3	2020-02-11 04:53:00	115	104	0.57	42.79	0.901	0.26	2.42	0.18	3.42	1456	1067	NA	NA	NA	NA	NA	2020-02-11 04:53:00	2020-02-11 04:00:00	2020-02-11	1092	18	0
524	1_3	28.2	3	2020-02-11 05:06:00	115	103	0.568	43.358	0.897	0	2.42	0.0499999999999998	3.47	612	394	NA	NA	NA	NA	NA	2020-02-11 05:06:00	2020-02-11 05:00:00	2020-02-11	1105	19	0
525	1_3	28.2	3	2020-02-11 05:19:00	110	99	0.544	43.902	0.895	0	2.42	0.0499999999999998	3.52	386	172	NA	NA	NA	NA	NA	2020-02-11 05:19:00	2020-02-11 05:00:00	2020-02-11	1118	19	0
526	1_3	28.2	3	2020-02-11 05:32:00	95	84	0.466	44.368	0.887	0	2.42	0	3.52	5	2	NA	NA	NA	NA	NA	2020-02-11 05:32:00	2020-02-11 05:00:00	2020-02-11	1131	19	0
527	1_3	28.2	3	2020-02-11 05:45:00	81	71	0.398	44.766	0.884	0	2.42	0	3.52	26	2	NA	NA	NA	NA	NA	2020-02-11 05:45:00	2020-02-11 05:00:00	2020-02-11	1144	19	0
528	1_3	28.2	3	2020-02-11 05:58:00	100	90	0.494	45.26	0.904	0	2.42	0.0500000000000003	3.57	627	404	NA	NA	NA	NA	NA	2020-02-11 05:58:00	2020-02-11 05:00:00	2020-02-11	1157	19	0
529	1_3	28.2	3	2020-02-11 06:11:00	107	97	0.53	45.79	0.91	0.75	3.17	0.14	3.71	702	440	NA	NA	NA	NA	NA	2020-02-11 06:11:00	2020-02-11 06:00:00	2020-02-11	1170	20	0
530	1_3	28.2	3	2020-02-11 06:24:00	102	93	0.505	46.295	0.909	0	3.17	0	3.71	30	3	NA	NA	NA	NA	NA	2020-02-11 06:24:00	2020-02-11 06:00:00	2020-02-11	1183	20	0
531	1_3	28.2	3	2020-02-11 06:37:00	84	75	0.416	46.711	0.888	0	3.17	0	3.71	1	0	NA	NA	NA	NA	NA	2020-02-11 06:37:00	2020-02-11 06:00:00	2020-02-11	1196	20	0
532	1_3	28.2	3	2020-02-11 06:50:00	84	74	0.413	47.124	0.884	0	3.17	0.15	3.86	362	237	NA	NA	NA	NA	NA	2020-02-11 06:50:00	2020-02-11 06:00:00	2020-02-11	1209	20	0
533	1_3	28.2	3	2020-02-11 07:03:00	101	91	0.499	47.623	0.904	0	3.17	0	3.86	45	21	NA	NA	NA	NA	NA	2020-02-11 07:03:00	2020-02-11 07:00:00	2020-02-12	1222	21	1
534	1_3	28.2	3	2020-02-11 07:16:00	89	79	0.44	48.063	0.888	0	3.17	0	3.86	1	1	NA	NA	NA	NA	NA	2020-02-11 07:16:00	2020-02-11 07:00:00	2020-02-12	1235	21	1
535	1_3	28.2	3	2020-02-11 07:29:00	87	75	0.427	48.49	0.86	0	3.17	0	3.86	3	0	NA	NA	NA	NA	NA	2020-02-11 07:29:00	2020-02-11 07:00:00	2020-02-12	1248	21	1
536	1_3	28.2	3	2020-02-11 07:42:00	92	83	0.454	48.944	0.9	0	3.17	0.0600000000000001	3.92	306	119	NA	NA	NA	NA	NA	2020-02-11 07:42:00	2020-02-11 07:00:00	2020-02-12	1261	21	1
537	1_3	28.2	3	2020-02-11 07:55:00	95	86	0.47	49.414	0.901	0	3.17	0	3.92	22	0	NA	NA	NA	NA	NA	2020-02-11 07:55:00	2020-02-11 07:00:00	2020-02-12	1274	21	1
538	1_3	28.2	3	2020-02-11 08:08:00	91	81	0.448	49.862	0.891	0	3.17	0.00999999999999979	3.93	3	0	NA	NA	NA	NA	NA	2020-02-11 08:08:00	2020-02-11 08:00:00	2020-02-12	1287	22	1
539	1_3	28.2	3	2020-02-11 08:21:00	94	82	0.459	50.321	0.873	0	3.17	0	3.93	13	0	NA	NA	NA	NA	NA	2020-02-11 08:21:00	2020-02-11 08:00:00	2020-02-12	1300	22	1
540	1_3	28.2	3	2020-02-11 08:34:00	86	78	0.427	50.748	0.899	0	3.17	0	3.93	7	0	NA	NA	NA	NA	NA	2020-02-11 08:34:00	2020-02-11 08:00:00	2020-02-12	1313	22	1
541	1_3	28.2	3	2020-02-11 08:47:00	108	100	0.538	51.286	0.926	0	3.17	0.0900000000000003	4.02	75	38	NA	NA	NA	NA	NA	2020-02-11 08:47:00	2020-02-11 08:00:00	2020-02-12	1326	22	1
542	1_3	28.2	3	2020-02-11 09:00:00	89	80	0.437	51.723	0.901	0	3.17	0	4.02	14	0	NA	NA	NA	NA	NA	2020-02-11 09:00:00	2020-02-11 09:00:00	2020-02-12	1339	23	1
543	1_3	28.2	3	2020-02-11 09:13:00	84	78	0.418	52.141	0.921	0	3.17	0	4.02	14	0	NA	NA	NA	NA	NA	2020-02-11 09:13:00	2020-02-11 09:00:00	2020-02-12	1352	23	1
544	1_3	28.2	3	2020-02-11 09:26:00	88	80	0.437	52.578	0.909	0	3.17	0	4.02	55	2	NA	NA	NA	NA	NA	2020-02-11 09:26:00	2020-02-11 09:00:00	2020-02-12	1365	23	1
545	1_3	28.2	3	2020-02-11 09:39:00	86	77	0.423	53.001	0.905	0	3.17	0	4.02	0	0	NA	NA	NA	NA	NA	2020-02-11 09:39:00	2020-02-11 09:00:00	2020-02-12	1378	23	1
546	1_3	28.2	3	2020-02-11 09:52:00	85	77	0.421	53.422	0.9	0	3.17	0	4.02	19	5	NA	NA	NA	NA	NA	2020-02-11 09:52:00	2020-02-11 09:00:00	2020-02-12	1391	23	1
547	1_3	28.2	3	2020-02-11 10:05:00	85	75	0.417	53.839	0.89	0	3.17	0	4.02	68	5	NA	NA	NA	NA	NA	2020-02-11 10:05:00	2020-02-11 10:00:00	2020-02-12	1404	24	1
548	1_3	28.2	3	2020-02-11 10:18:00	95	86	0.47	54.309	0.904	0	3.17	0	4.02	91	3	NA	NA	NA	NA	NA	2020-02-11 10:18:00	2020-02-11 10:00:00	2020-02-12	1417	24	1
549	1_3	28.2	3	2020-02-11 10:31:00	94	84	0.463	54.772	0.897	0.0899999999999999	3.26	0.0599999999999996	4.08	294	151	NA	NA	NA	NA	NA	2020-02-11 10:31:00	2020-02-11 10:00:00	2020-02-12	1430	24	1
550	1_3	28.2	3	2020-02-11 10:44:00	101	91	0.501	55.273	0.899	0.12	3.38	0.22	4.3	585	346	NA	NA	NA	NA	NA	2020-02-11 10:44:00	2020-02-11 10:00:00	2020-02-12	1443	24	1
551	1_3	28.2	3	2020-02-11 10:57:00	100	89	0.492	55.765	0.896	0	3.38	0	4.3	251	6	NA	NA	NA	NA	NA	2020-02-11 10:57:00	2020-02-11 10:00:00	2020-02-12	1456	24	1
552	1_3	28.2	3	2020-02-11 11:10:00	93	82	0.46	56.225	0.882	0	3.38	0.0100000000000007	4.31	93	0	NA	NA	NA	NA	NA	2020-02-11 11:10:00	2020-02-11 11:00:00	2020-02-12	1469	25	1
553	1_3	28.2	3	2020-02-11 11:23:00	92	79	0.448	56.673	0.863	0	3.38	0	4.31	3	0	NA	NA	NA	NA	NA	2020-02-11 11:23:00	2020-02-11 11:00:00	2020-02-12	1482	25	1
554	1_3	28.2	3	2020-02-11 11:36:00	89	76	0.436	57.109	0.856	0	3.38	0	4.31	81	2	NA	NA	NA	NA	NA	2020-02-11 11:36:00	2020-02-11 11:00:00	2020-02-12	1495	25	1
555	1_3	28.2	3	2020-02-11 11:49:00	86	74	0.422	57.531	0.852	0	3.38	0	4.31	19	0	NA	NA	NA	NA	NA	2020-02-11 11:49:00	2020-02-11 11:00:00	2020-02-12	1508	25	1
556	1_3	28.2	3	2020-02-11 12:02:00	115	99	0.561	58.092	0.865	0.0800000000000001	3.46	0.04	4.35	363	145	NA	NA	NA	NA	NA	2020-02-11 12:02:00	2020-02-11 12:00:00	2020-02-12	1521	26	1
557	1_3	28.2	3	2020-02-11 12:15:00	99	87	0.485	58.577	0.885	0	3.46	0	4.35	78	1	NA	NA	NA	NA	NA	2020-02-11 12:15:00	2020-02-11 12:00:00	2020-02-12	1534	26	1
558	1_3	28.2	3	2020-02-11 12:28:00	90	79	0.442	59.019	0.886	0	3.46	0	4.35	27	1	NA	NA	NA	NA	NA	2020-02-11 12:28:00	2020-02-11 12:00:00	2020-02-12	1547	26	1
559	1_3	28.2	3	2020-02-11 12:41:00	82	71	0.4	59.419	0.864	0	3.46	0	4.35	68	0	NA	NA	NA	NA	NA	2020-02-11 12:41:00	2020-02-11 12:00:00	2020-02-12	1560	26	1
560	1_3	28.2	3	2020-02-11 12:54:00	82	70	0.4	59.819	0.86	0	3.46	0	4.35	53	2	NA	NA	NA	NA	NA	2020-02-11 12:54:00	2020-02-11 12:00:00	2020-02-12	1573	26	1
561	1_3	28.2	3	2020-02-11 13:07:00	87	74	0.425	60.244	0.85	0	3.46	0	4.35	86	23	NA	NA	NA	NA	NA	2020-02-11 13:07:00	2020-02-11 13:00:00	2020-02-12	1586	27	1
562	1_3	28.2	3	2020-02-11 13:20:00	81	69	0.397	60.641	0.849	0	3.46	0	4.35	109	1	NA	NA	NA	NA	NA	2020-02-11 13:20:00	2020-02-11 13:00:00	2020-02-12	1599	27	1
563	1_3	28.2	3	2020-02-11 13:33:00	86	72	0.419	61.06	0.842	0	3.46	0	4.35	178	24	NA	NA	NA	NA	NA	2020-02-11 13:33:00	2020-02-11 13:00:00	2020-02-12	1612	27	1
564	1_3	28.2	3	2020-02-11 13:46:00	89	75	0.432	61.492	0.85	0	3.46	0	4.35	139	2	NA	NA	NA	NA	NA	2020-02-11 13:46:00	2020-02-11 13:00:00	2020-02-12	1625	27	1
565	1_3	28.2	3	2020-02-11 13:59:00	86	74	0.422	61.914	0.852	0.1	3.56	0.00999999999999979	4.36	312	118	NA	NA	NA	NA	NA	2020-02-11 13:59:00	2020-02-11 13:00:00	2020-02-12	1638	27	1
566	1_3	28.2	3	2020-02-11 14:12:00	108	93	0.528	62.442	0.856	0.0299999999999998	3.59	0.0800000000000001	4.44	478	289	NA	NA	NA	NA	NA	2020-02-11 14:12:00	2020-02-11 14:00:00	2020-02-12	1651	28	1
567	1_3	28.2	3	2020-02-11 14:25:00	98	87	0.482	62.924	0.889	0	3.59	0	4.44	145	48	NA	NA	NA	NA	NA	2020-02-11 14:25:00	2020-02-11 14:00:00	2020-02-12	1664	28	1
568	1_3	28.2	3	2020-02-11 14:38:00	93	81	0.455	63.379	0.869	0	3.59	0	4.44	4	1	NA	NA	NA	NA	NA	2020-02-11 14:38:00	2020-02-11 14:00:00	2020-02-12	1677	28	1
569	1_3	28.2	3	2020-02-11 14:51:00	92	76	0.445	63.824	0.833	0	3.59	0	4.44	1	1	NA	NA	NA	NA	NA	2020-02-11 14:51:00	2020-02-11 14:00:00	2020-02-12	1690	28	1
570	1_3	28.2	3	2020-02-11 15:04:00	87	71	0.423	64.247	0.819	0	3.59	0	4.44	9	3	NA	NA	NA	NA	NA	2020-02-11 15:04:00	2020-02-11 15:00:00	2020-02-12	1703	29	1
571	1_3	28.2	3	2020-02-11 15:17:00	90	73	0.435	64.682	0.811	0	3.59	0	4.44	0	0	NA	NA	NA	NA	NA	2020-02-11 15:17:00	2020-02-11 15:00:00	2020-02-12	1716	29	1
572	1_3	28.2	3	2020-02-11 15:30:00	80	66	0.39	65.072	0.818	0	3.59	0.00999999999999979	4.45	68	34	NA	NA	NA	NA	NA	2020-02-11 15:30:00	2020-02-11 15:00:00	2020-02-12	1729	29	1
573	1_3	28.2	3	2020-02-11 15:43:00	119	100	0.578	65.65	0.847	0.0500000000000003	3.64	0.00999999999999979	4.46	179	46	NA	NA	NA	NA	NA	2020-02-11 15:43:00	2020-02-11 15:00:00	2020-02-12	1742	29	1
574	1_3	28.2	3	2020-02-11 15:56:00	94	80	0.459	66.109	0.853	0	3.64	0	4.46	31	6	NA	NA	NA	NA	NA	2020-02-11 15:56:00	2020-02-11 15:00:00	2020-02-12	1755	29	1
575	1_3	28.2	3	2020-02-11 16:09:00	85	72	0.416	66.525	0.846	0.00999999999999979	3.65	0	4.46	5	1	NA	NA	NA	NA	NA	2020-02-11 16:09:00	2020-02-11 16:00:00	2020-02-12	1768	30	1
576	1_3	28.2	3	2020-02-11 16:22:00	89	74	0.433	66.958	0.835	0	3.65	0	4.46	19	0	NA	NA	NA	NA	NA	2020-02-11 16:22:00	2020-02-11 16:00:00	2020-02-12	1781	30	1
577	1_3	28.2	3	2020-02-11 16:35:00	86	70	0.417	67.375	0.814	0.0100000000000002	3.66	0	4.46	1	0	NA	NA	NA	NA	NA	2020-02-11 16:35:00	2020-02-11 16:00:00	2020-02-12	1794	30	1
578	1_3	28.2	3	2020-02-11 16:48:00	82	67	0.398	67.773	0.813	0	3.66	0	4.46	3	0	NA	NA	NA	NA	NA	2020-02-11 16:48:00	2020-02-11 16:00:00	2020-02-12	1807	30	1
579	1_3	28.2	3	2020-02-11 17:01:00	80	63	0.383	68.156	0.794	0	3.66	0	4.46	57	34	NA	NA	NA	NA	NA	2020-02-11 17:01:00	2020-02-11 17:00:00	2020-02-12	1820	31	1
580	1_3	28.2	3	2020-02-11 17:14:00	82	64	0.392	68.548	0.781	0	3.66	0	4.46	47	8	NA	NA	NA	NA	NA	2020-02-11 17:14:00	2020-02-11 17:00:00	2020-02-12	1833	31	1
581	1_3	28.2	3	2020-02-11 17:27:00	87	71	0.422	68.97	0.815	0	3.66	0	4.46	14	4	NA	NA	NA	NA	NA	2020-02-11 17:27:00	2020-02-11 17:00:00	2020-02-12	1846	31	1
582	1_3	28.2	3	2020-02-11 17:40:00	84	67	0.405	69.375	0.796	0	3.66	0	4.46	17	2	NA	NA	NA	NA	NA	2020-02-11 17:40:00	2020-02-11 17:00:00	2020-02-12	1859	31	1
583	1_3	28.2	3	2020-02-11 17:53:00	83	64	0.397	69.772	0.775	0.16	3.82	0	4.46	129	41	NA	NA	NA	NA	NA	2020-02-11 17:53:00	2020-02-11 17:00:00	2020-02-12	1872	31	1
584	1_3	28.2	3	2020-02-11 18:06:00	88	72	0.427	70.199	0.823	0.1	3.92	0.16	4.62	768	507	NA	NA	NA	NA	NA	2020-02-11 18:06:00	2020-02-11 18:00:00	2020-02-12	1885	32	1
585	1_3	28.2	3	2020-02-11 18:19:00	97	82	0.472	70.671	0.851	0	3.92	0	4.62	113	6	NA	NA	NA	NA	NA	2020-02-11 18:19:00	2020-02-11 18:00:00	2020-02-12	1898	32	1
586	1_3	28.2	3	2020-02-11 18:32:00	101	87	0.493	71.164	0.866	0	3.92	0.00999999999999979	4.63	2	0	NA	NA	NA	NA	NA	2020-02-11 18:32:00	2020-02-11 18:00:00	2020-02-12	1911	32	1
587	1_3	28.2	3	2020-02-11 18:45:00	86	75	0.422	71.586	0.868	0	3.92	0	4.63	32	6	NA	NA	NA	NA	NA	2020-02-11 18:45:00	2020-02-11 18:00:00	2020-02-12	1924	32	1
588	1_3	28.2	3	2020-02-11 18:58:00	96	85	0.473	72.059	0.889	0.15	4.07	0.0800000000000001	4.71	357	209	NA	NA	NA	NA	NA	2020-02-11 18:58:00	2020-02-11 18:00:00	2020-02-12	1937	32	1
589	1_3	28.2	3	2020-02-11 19:11:00	106	93	0.52	72.579	0.875	0	4.07	0.13	4.84	556	344	NA	NA	NA	NA	NA	2020-02-11 19:11:00	2020-02-11 19:00:00	2020-02-12	1950	33	1
590	1_3	28.2	3	2020-02-11 19:24:00	133	121	0.657	73.236	0.912	0.18	4.25	0.0500000000000007	4.89	648	401	NA	NA	NA	NA	NA	2020-02-11 19:24:00	2020-02-11 19:00:00	2020-02-12	1963	33	1
591	1_3	28.2	3	2020-02-11 19:37:00	101	92	0.501	73.737	0.905	0.04	4.29	0.0800000000000001	4.97	57	30	NA	NA	NA	NA	NA	2020-02-11 19:37:00	2020-02-11 19:00:00	2020-02-12	1976	33	1
592	1_3	28.2	3	2020-02-11 19:50:00	133	126	0.663	74.4	0.949	0.0899999999999999	4.38	0.26	5.23	958	617	NA	NA	NA	NA	NA	2020-02-11 19:50:00	2020-02-11 19:00:00	2020-02-12	1989	33	1
593	1_3	28.2	3	2020-02-11 20:03:00	121	112	0.602	75.002	0.926	0.12	4.5	0.0599999999999996	5.29	210	87	NA	NA	NA	NA	NA	2020-02-11 20:03:00	2020-02-11 20:00:00	2020-02-12	2002	34	1
594	1_3	28.2	3	2020-02-11 20:16:00	98	91	0.486	75.488	0.924	0	4.5	0	5.29	3	0	NA	NA	NA	NA	NA	2020-02-11 20:16:00	2020-02-11 20:00:00	2020-02-12	2015	34	1
595	1_3	28.2	3	2020-02-11 20:29:00	91	83	0.449	75.937	0.912	0.0300000000000002	4.53	0.0899999999999999	5.38	463	290	NA	NA	NA	NA	NA	2020-02-11 20:29:00	2020-02-11 20:00:00	2020-02-12	2028	34	1
596	1_3	28.2	3	2020-02-11 20:42:00	132	123	0.658	76.595	0.933	0.19	4.72	0.0800000000000001	5.46	792	494	NA	NA	NA	NA	NA	2020-02-11 20:42:00	2020-02-11 20:00:00	2020-02-12	2041	34	1
597	1_3	28.2	3	2020-02-11 20:55:00	115	108	0.574	77.169	0.935	0.100000000000001	4.82	0.0700000000000003	5.53	1056	712	NA	NA	NA	NA	NA	2020-02-11 20:55:00	2020-02-11 20:00:00	2020-02-12	2054	34	1
598	1_3	28.2	3	2020-02-11 21:08:00	101	96	0.504	77.673	0.953	0	4.82	0.00999999999999979	5.54	211	73	NA	NA	NA	NA	NA	2020-02-11 21:08:00	2020-02-11 21:00:00	2020-02-12	2067	35	1
599	1_3	28.2	3	2020-02-11 21:21:00	94	85	0.465	78.138	0.906	0	4.82	0	5.54	15	5	NA	NA	NA	NA	NA	2020-02-11 21:21:00	2020-02-11 21:00:00	2020-02-12	2080	35	1
600	1_3	28.2	3	2020-02-11 21:34:00	97	91	0.481	78.619	0.94	0.0199999999999996	4.84	0.16	5.7	910	597	NA	NA	NA	NA	NA	2020-02-11 21:34:00	2020-02-11 21:00:00	2020-02-12	2093	35	1
601	1_3	28.2	3	2020-02-11 21:47:00	126	119	0.627	79.246	0.947	0.15	4.99	0.0899999999999999	5.79	713	425	NA	NA	NA	NA	NA	2020-02-11 21:47:00	2020-02-11 21:00:00	2020-02-12	2106	35	1
602	1_3	28.2	3	2020-02-11 22:00:00	107	101	0.535	79.781	0.945	0.00999999999999979	5	0	5.79	152	84	NA	NA	NA	NA	NA	2020-02-11 22:00:00	2020-02-11 22:00:00	2020-02-12	2119	36	1
603	1_3	28.2	3	2020-02-11 22:13:00	95	88	0.472	80.253	0.921	0	5	0	5.79	90	49	NA	NA	NA	NA	NA	2020-02-11 22:13:00	2020-02-11 22:00:00	2020-02-12	2132	36	1
604	1_3	28.2	3	2020-02-11 22:26:00	106	99	0.528	80.781	0.935	0.0800000000000001	5.08	0.15	5.94	945	648	NA	NA	NA	NA	NA	2020-02-11 22:26:00	2020-02-11 22:00:00	2020-02-12	2145	36	1
605	1_3	28.2	3	2020-02-11 22:39:00	111	104	0.554	81.335	0.937	0.04	5.12	0.0999999999999996	6.04	973	655	NA	NA	NA	NA	NA	2020-02-11 22:39:00	2020-02-11 22:00:00	2020-02-12	2158	36	1
606	1_3	28.2	3	2020-02-11 22:52:00	122	115	0.609	81.944	0.939	0.11	5.23	0.00999999999999979	6.05	278	98	NA	NA	NA	NA	NA	2020-02-11 22:52:00	2020-02-11 22:00:00	2020-02-12	2171	36	1
607	1_3	28.2	3	2020-02-11 23:05:00	116	109	0.577	82.521	0.937	0	5.23	0.0600000000000005	6.11	221	123	NA	NA	NA	NA	NA	2020-02-11 23:05:00	2020-02-11 23:00:00	2020-02-12	2184	37	1
608	1_3	28.2	3	2020-02-11 23:18:00	89	82	0.442	82.963	0.914	0.0399999999999991	5.27	0.0199999999999996	6.13	194	98	NA	NA	NA	NA	NA	2020-02-11 23:18:00	2020-02-11 23:00:00	2020-02-12	2197	37	1
609	1_3	28.2	3	2020-02-11 23:31:00	107	101	0.532	83.495	0.945	0.0900000000000007	5.36	0.0900000000000007	6.22	617	365	NA	NA	NA	NA	NA	2020-02-11 23:31:00	2020-02-11 23:00:00	2020-02-12	2210	37	1
610	1_3	28.2	3	2020-02-11 23:44:00	107	99	0.53	84.025	0.924	0	5.36	0.0499999999999998	6.27	356	201	NA	NA	NA	NA	NA	2020-02-11 23:44:00	2020-02-11 23:00:00	2020-02-12	2223	37	1
611	1_3	28.2	3	2020-02-11 23:57:00	97	91	0.485	84.51	0.937	0	5.36	0.00999999999999979	6.28	0	0	NA	NA	NA	NA	NA	2020-02-11 23:57:00	2020-02-11 23:00:00	2020-02-12	2236	37	1
612	1_3	28.2	3	2020-02-12 00:10:00	84	77	0.418	84.928	0.916	0	5.36	0	6.28	8	4	NA	NA	NA	NA	NA	2020-02-12 00:10:00	2020-02-12 00:00:00	2020-02-12	2249	38	1
613	1_3	28.2	3	2020-02-12 00:23:00	83	73	0.407	85.335	0.883	0	5.36	0	6.28	111	62	NA	NA	NA	NA	NA	2020-02-12 00:23:00	2020-02-12 00:00:00	2020-02-12	2262	38	1
614	1_3	28.2	3	2020-02-12 00:36:00	94	82	0.46	85.795	0.872	0	5.36	0	6.28	21	1	NA	NA	NA	NA	NA	2020-02-12 00:36:00	2020-02-12 00:00:00	2020-02-12	2275	38	1
615	1_3	28.2	3	2020-02-12 00:49:00	83	70	0.406	86.201	0.838	0	5.36	0	6.28	0	0	NA	NA	NA	NA	NA	2020-02-12 00:49:00	2020-02-12 00:00:00	2020-02-12	2288	38	1
616	1_3	28.2	3	2020-02-12 01:02:00	105	87	0.509	86.71	0.826	0.23	5.59	0	6.28	108	52	NA	NA	NA	NA	NA	2020-02-12 01:02:00	2020-02-12 01:00:00	2020-02-12	2301	39	1
617	1_3	28.2	3	2020-02-12 01:15:00	109	95	0.536	87.246	0.865	0.16	5.75	0.0899999999999999	6.37	522	334	NA	NA	NA	NA	NA	2020-02-12 01:15:00	2020-02-12 01:00:00	2020-02-12	2314	39	1
618	1_3	28.2	3	2020-02-12 01:28:00	103	92	0.506	87.752	0.894	0.00999999999999979	5.76	0.00999999999999979	6.38	24	1	NA	NA	NA	NA	NA	2020-02-12 01:28:00	2020-02-12 01:00:00	2020-02-12	2327	39	1
619	1_3	28.2	3	2020-02-12 01:41:00	88	79	0.432	88.184	0.9	0	5.76	0.13	6.51	83	55	NA	NA	NA	NA	NA	2020-02-12 01:41:00	2020-02-12 01:00:00	2020-02-12	2340	39	1
620	1_3	28.2	3	2020-02-12 01:54:00	88	78	0.433	88.617	0.892	0	5.76	0	6.51	6	1	NA	NA	NA	NA	NA	2020-02-12 01:54:00	2020-02-12 01:00:00	2020-02-12	2353	39	1
621	1_3	28.2	3	2020-02-12 02:07:00	81	72	0.397	89.014	0.888	0	5.76	0.0100000000000007	6.52	1	1	NA	NA	NA	NA	NA	2020-02-12 02:07:00	2020-02-12 02:00:00	2020-02-12	2366	40	1
622	1_3	28.2	3	2020-02-12 02:20:00	80	71	0.393	89.407	0.893	0	5.76	0	6.52	52	18	NA	NA	NA	NA	NA	2020-02-12 02:20:00	2020-02-12 02:00:00	2020-02-12	2379	40	1
623	1_3	28.2	3	2020-02-12 02:33:00	86	77	0.423	89.83	0.899	0	5.76	0	6.52	34	3	NA	NA	NA	NA	NA	2020-02-12 02:33:00	2020-02-12 02:00:00	2020-02-12	2392	40	1
624	1_3	28.2	3	2020-02-12 02:46:00	84	74	0.413	90.243	0.879	0	5.76	0	6.52	32	2	NA	NA	NA	NA	NA	2020-02-12 02:46:00	2020-02-12 02:00:00	2020-02-12	2405	40	1
625	1_3	28.2	3	2020-02-12 02:59:00	82	69	0.4	90.643	0.843	0.2	5.96	0.0499999999999998	6.57	259	157	NA	NA	NA	NA	NA	2020-02-12 02:59:00	2020-02-12 02:00:00	2020-02-12	2418	40	1
626	1_3	28.2	3	2020-02-12 03:12:00	103	95	0.512	91.155	0.922	0	5.96	0.18	6.75	1041	674	NA	NA	NA	NA	NA	2020-02-12 03:12:00	2020-02-12 03:00:00	2020-02-12	2431	41	1
627	1_3	28.2	3	2020-02-12 03:25:00	112	102	0.556	91.711	0.908	0.36	6.32	0.16	6.91	421	241	NA	NA	NA	NA	NA	2020-02-12 03:25:00	2020-02-12 03:00:00	2020-02-12	2444	41	1
628	1_3	28.2	3	2020-02-12 03:38:00	113	105	0.562	92.273	0.928	0.0199999999999996	6.34	0.21	7.12	1019	673	NA	NA	NA	NA	NA	2020-02-12 03:38:00	2020-02-12 03:00:00	2020-02-12	2457	41	1
629	1_3	28.2	3	2020-02-12 03:51:00	110	101	0.547	92.82	0.916	0	6.34	0.0499999999999998	7.17	738	490	NA	NA	NA	NA	NA	2020-02-12 03:51:00	2020-02-12 03:00:00	2020-02-12	2470	41	1
630	1_3	28.2	3	2020-02-12 04:04:00	110	100	0.544	93.364	0.906	0	6.34	0.0200000000000005	7.19	346	117	NA	NA	NA	NA	NA	2020-02-12 04:04:00	2020-02-12 04:00:00	2020-02-12	2483	42	1
631	1_3	28.2	3	2020-02-12 04:17:00	109	100	0.541	93.905	0.91	0	6.34	0.13	7.32	468	268	NA	NA	NA	NA	NA	2020-02-12 04:17:00	2020-02-12 04:00:00	2020-02-12	2496	42	1
632	1_3	28.2	3	2020-02-12 04:30:00	96	86	0.473	94.378	0.897	0	6.34	0.00999999999999979	7.33	20	2	NA	NA	NA	NA	NA	2020-02-12 04:30:00	2020-02-12 04:00:00	2020-02-12	2509	42	1
633	1_3	28.2	3	2020-02-12 04:43:00	86	75	0.422	94.8	0.868	0	6.34	0	7.33	192	78	NA	NA	NA	NA	NA	2020-02-12 04:43:00	2020-02-12 04:00:00	2020-02-12	2522	42	1
634	1_3	28.2	3	2020-02-12 04:56:00	121	109	0.596	95.396	0.903	0.0800000000000001	6.42	0.0499999999999998	7.38	726	401	NA	NA	NA	NA	NA	2020-02-12 04:56:00	2020-02-12 04:00:00	2020-02-12	2535	42	1
635	1_3	28.2	3	2020-02-12 05:09:00	126	115	0.623	96.019	0.916	0.00999999999999979	6.43	0	7.38	839	521	NA	NA	NA	NA	NA	2020-02-12 05:09:00	2020-02-12 05:00:00	2020-02-12	2548	43	1
636	1_3	28.2	3	2020-02-12 05:22:00	116	105	0.575	96.594	0.906	0	6.43	0.0600000000000005	7.44	738	460	NA	NA	NA	NA	NA	2020-02-12 05:22:00	2020-02-12 05:00:00	2020-02-12	2561	43	1
637	1_3	28.2	3	2020-02-12 05:35:00	108	95	0.529	97.123	0.886	0	6.43	0.0300000000000002	7.47	597	341	NA	NA	NA	NA	NA	2020-02-12 05:35:00	2020-02-12 05:00:00	2020-02-12	2574	43	1
638	1_3	28.2	3	2020-02-12 05:48:00	100	86	0.49	97.613	0.858	0.0100000000000007	6.44	0.00999999999999979	7.48	493	304	NA	NA	NA	NA	NA	2020-02-12 05:48:00	2020-02-12 05:00:00	2020-02-12	2587	43	1
639	1_3	28.2	3	2020-02-12 06:01:00	95	84	0.468	98.081	0.879	0	6.44	0	7.48	285	73	NA	NA	NA	NA	NA	2020-02-12 06:01:00	2020-02-12 06:00:00	2020-02-12	2600	44	1
640	1_3	28.2	3	2020-02-12 06:14:00	97	85	0.478	98.559	0.869	0	6.44	0	7.48	90	45	NA	NA	NA	NA	NA	2020-02-12 06:14:00	2020-02-12 06:00:00	2020-02-12	2613	44	1
641	1_3	28.2	3	2020-02-12 06:27:00	79	65	0.384	98.943	0.828	0	6.44	0	7.48	11	2	NA	NA	NA	NA	NA	2020-02-12 06:27:00	2020-02-12 06:00:00	2020-02-12	2626	44	1
642	1_3	28.2	3	2020-02-12 06:40:00	76	62	0.366	99.309	0.814	0	6.44	0	7.48	10	0	NA	NA	NA	NA	NA	2020-02-12 06:40:00	2020-02-12 06:00:00	2020-02-12	2639	44	1
643	1_3	28.2	3	2020-02-12 06:53:00	77	60	0.368	99.677	0.777	0	6.44	0	7.48	7	0	NA	NA	NA	NA	NA	2020-02-12 06:53:00	2020-02-12 06:00:00	2020-02-12	2652	44	1
644	1_3	28.2	3	2020-02-12 07:06:00	82	66	0.396	100.073	0.798	0	6.44	0	7.48	80	23	NA	NA	NA	NA	NA	2020-02-12 07:06:00	2020-02-12 07:00:00	2020-02-13	2665	45	2
645	1_3	28.2	3	2020-02-12 07:19:00	79	62	0.378	100.451	0.784	0	6.44	0	7.48	86	17	NA	NA	NA	NA	NA	2020-02-12 07:19:00	2020-02-12 07:00:00	2020-02-13	2678	45	2
646	1_3	28.2	3	2020-02-12 07:32:00	81	65	0.391	100.842	0.805	0	6.44	0.00999999999999979	7.49	636	411	NA	NA	NA	NA	NA	2020-02-12 07:32:00	2020-02-12 07:00:00	2020-02-13	2691	45	2
647	1_3	28.2	3	2020-02-12 07:45:00	112	89	0.54	101.382	0.797	0	6.44	0	7.49	987	614	NA	NA	NA	NA	NA	2020-02-12 07:45:00	2020-02-12 07:00:00	2020-02-13	2704	45	2
648	1_3	28.2	3	2020-02-12 07:58:00	99	79	0.478	101.86	0.803	0.00999999999999979	6.45	0.00999999999999979	7.5	327	140	NA	NA	NA	NA	NA	2020-02-12 07:58:00	2020-02-12 07:00:00	2020-02-13	2717	45	2
649	1_3	28.2	3	2020-02-12 08:11:00	94	76	0.453	102.313	0.808	0	6.45	0	7.5	21	6	NA	NA	NA	NA	NA	2020-02-12 08:11:00	2020-02-12 08:00:00	2020-02-13	2730	46	2
650	1_3	28.2	3	2020-02-12 08:24:00	76	59	0.365	102.678	0.777	0	6.45	0	7.5	15	1	NA	NA	NA	NA	NA	2020-02-12 08:24:00	2020-02-12 08:00:00	2020-02-13	2743	46	2
651	1_3	28.2	3	2020-02-12 08:37:00	81	62	0.389	103.067	0.765	0	6.45	0	7.5	20	2	NA	NA	NA	NA	NA	2020-02-12 08:37:00	2020-02-12 08:00:00	2020-02-13	2756	46	2
652	1_3	28.2	3	2020-02-12 08:50:00	79	61	0.378	103.445	0.769	0	6.45	0	7.5	32	2	NA	NA	NA	NA	NA	2020-02-12 08:50:00	2020-02-12 08:00:00	2020-02-13	2769	46	2
653	1_3	28.2	3	2020-02-12 09:03:00	74	56	0.355	103.8	0.759	0	6.45	0	7.5	11	0	NA	NA	NA	NA	NA	2020-02-12 09:03:00	2020-02-12 09:00:00	2020-02-13	2782	47	2
654	1_3	28.2	3	2020-02-12 09:16:00	74	56	0.352	104.152	0.767	0	6.45	0	7.5	17	2	NA	NA	NA	NA	NA	2020-02-12 09:16:00	2020-02-12 09:00:00	2020-02-13	2795	47	2
655	1_3	28.2	3	2020-02-12 09:29:00	79	59	0.375	104.527	0.751	0	6.45	0	7.5	30	0	NA	NA	NA	NA	NA	2020-02-12 09:29:00	2020-02-12 09:00:00	2020-02-13	2808	47	2
656	1_3	28.2	3	2020-02-12 09:42:00	79	59	0.377	104.904	0.744	0	6.45	0	7.5	231	100	NA	NA	NA	NA	NA	2020-02-12 09:42:00	2020-02-12 09:00:00	2020-02-13	2821	47	2
657	1_3	28.2	3	2020-02-12 09:55:00	110	84	0.527	105.431	0.76	0.0199999999999996	6.47	0	7.5	557	322	NA	NA	NA	NA	NA	2020-02-12 09:55:00	2020-02-12 09:00:00	2020-02-13	2834	47	2
658	1_4	25.9	4	2020-02-10 10:41:00	117	89	0.56	0	0.76	0	0	0	0	1330	910	NA	NA	NA	NA	NA	2020-02-10 10:41:00	2020-02-10 10:00:00	2020-02-11	0	0	0
659	1_4	25.9	4	2020-02-10 10:54:00	113	87	0.541	0.541	0.773	0	0	0.01	0.01	1019	660	NA	NA	NA	NA	NA	2020-02-10 10:54:00	2020-02-10 10:00:00	2020-02-11	13	0	0
660	1_4	25.9	4	2020-02-10 11:07:00	117	90	0.561	1.102	0.769	0	0	0.03	0.04	1027	650	NA	NA	NA	NA	NA	2020-02-10 11:07:00	2020-02-10 11:00:00	2020-02-11	26	1	0
661	1_4	25.9	4	2020-02-10 11:20:00	118	95	0.57	1.672	0.801	0	0	0	0.04	1196	806	NA	NA	NA	NA	NA	2020-02-10 11:20:00	2020-02-10 11:00:00	2020-02-11	39	1	0
662	1_4	25.9	4	2020-02-10 11:33:00	118	94	0.568	2.24	0.795	0	0	0.04	0.08	1022	643	NA	NA	NA	NA	NA	2020-02-10 11:33:00	2020-02-10 11:00:00	2020-02-11	52	1	0
663	1_4	25.9	4	2020-02-10 11:46:00	130	102	0.624	2.864	0.787	0	0	0	0.08	1043	678	NA	NA	NA	NA	NA	2020-02-10 11:46:00	2020-02-10 11:00:00	2020-02-11	65	1	0
664	1_4	25.9	4	2020-02-10 11:59:00	123	96	0.591	3.455	0.781	0	0	0	0.08	1174	786	NA	NA	NA	NA	NA	2020-02-10 11:59:00	2020-02-10 11:00:00	2020-02-11	78	1	0
665	1_4	25.9	4	2020-02-10 12:12:00	119	93	0.573	4.028	0.78	0	0	0	0.08	903	538	NA	NA	NA	NA	NA	2020-02-10 12:12:00	2020-02-10 12:00:00	2020-02-11	91	2	0
666	1_4	25.9	4	2020-02-10 12:25:00	107	84	0.517	4.545	0.783	0.01	0.01	0	0.08	677	368	NA	NA	NA	NA	NA	2020-02-10 12:25:00	2020-02-10 12:00:00	2020-02-11	104	2	0
667	1_4	25.9	4	2020-02-10 12:38:00	106	83	0.51	5.055	0.776	0	0.01	0	0.08	243	40	NA	NA	NA	NA	NA	2020-02-10 12:38:00	2020-02-10 12:00:00	2020-02-11	117	2	0
668	1_4	25.9	4	2020-02-10 12:51:00	101	79	0.487	5.542	0.781	0	0.01	0	0.08	120	21	NA	NA	NA	NA	NA	2020-02-10 12:51:00	2020-02-10 12:00:00	2020-02-11	130	2	0
669	1_4	25.9	4	2020-02-10 13:04:00	86	65	0.409	5.951	0.756	0	0.01	0	0.08	610	412	NA	NA	NA	NA	NA	2020-02-10 13:04:00	2020-02-10 13:00:00	2020-02-11	143	3	0
670	1_4	25.9	4	2020-02-10 13:17:00	103	78	0.49	6.441	0.758	0	0.01	0	0.08	1038	667	NA	NA	NA	NA	NA	2020-02-10 13:17:00	2020-02-10 13:00:00	2020-02-11	156	3	0
671	1_4	25.9	4	2020-02-10 13:30:00	96	71	0.456	6.897	0.748	0	0.01	0	0.08	201	105	NA	NA	NA	NA	NA	2020-02-10 13:30:00	2020-02-10 13:00:00	2020-02-11	169	3	0
672	1_4	25.9	4	2020-02-10 13:43:00	82	59	0.386	7.283	0.72	0.01	0.02	0	0.08	11	3	NA	NA	NA	NA	NA	2020-02-10 13:43:00	2020-02-10 13:00:00	2020-02-11	182	3	0
673	1_4	25.9	4	2020-02-10 13:56:00	77	57	0.366	7.649	0.743	0	0.02	0	0.08	2	0	NA	NA	NA	NA	NA	2020-02-10 13:56:00	2020-02-10 13:00:00	2020-02-11	195	3	0
674	1_4	25.9	4	2020-02-10 14:09:00	87	63	0.412	8.061	0.721	0	0.02	0	0.08	15	3	NA	NA	NA	NA	NA	2020-02-10 14:09:00	2020-02-10 14:00:00	2020-02-11	208	4	0
675	1_4	25.9	4	2020-02-10 14:22:00	74	55	0.354	8.415	0.747	0.05	0.07	0	0.08	27	6	NA	NA	NA	NA	NA	2020-02-10 14:22:00	2020-02-10 14:00:00	2020-02-11	221	4	0
676	1_4	25.9	4	2020-02-10 14:35:00	79	59	0.378	8.793	0.742	0	0.07	0	0.08	123	79	NA	NA	NA	NA	NA	2020-02-10 14:35:00	2020-02-10 14:00:00	2020-02-11	234	4	0
677	1_4	25.9	4	2020-02-10 14:48:00	98	73	0.468	9.261	0.746	0	0.07	0.01	0.09	998	652	NA	NA	NA	NA	NA	2020-02-10 14:48:00	2020-02-10 14:00:00	2020-02-11	247	4	0
678	1_4	25.9	4	2020-02-10 15:01:00	98	74	0.467	9.728	0.752	0	0.07	0.01	0.1	749	508	NA	NA	NA	NA	NA	2020-02-10 15:01:00	2020-02-10 15:00:00	2020-02-11	260	5	0
679	1_4	25.9	4	2020-02-10 15:14:00	98	73	0.467	10.195	0.749	0	0.07	0	0.1	125	30	NA	NA	NA	NA	NA	2020-02-10 15:14:00	2020-02-10 15:00:00	2020-02-11	273	5	0
680	1_4	25.9	4	2020-02-10 15:27:00	84	60	0.396	10.591	0.717	0	0.07	0	0.1	36	14	NA	NA	NA	NA	NA	2020-02-10 15:27:00	2020-02-10 15:00:00	2020-02-11	286	5	0
681	1_4	25.9	4	2020-02-10 15:40:00	87	64	0.414	11.005	0.734	0	0.07	0	0.1	42	3	NA	NA	NA	NA	NA	2020-02-10 15:40:00	2020-02-10 15:00:00	2020-02-11	299	5	0
682	1_4	25.9	4	2020-02-10 15:53:00	79	60	0.379	11.384	0.756	0	0.07	0	0.1	8	3	NA	NA	NA	NA	NA	2020-02-10 15:53:00	2020-02-10 15:00:00	2020-02-11	312	5	0
683	1_4	25.9	4	2020-02-10 16:06:00	77	57	0.367	11.751	0.736	0	0.07	0.01	0.11	0	0	NA	NA	NA	NA	NA	2020-02-10 16:06:00	2020-02-10 16:00:00	2020-02-11	325	6	0
684	1_4	25.9	4	2020-02-10 16:19:00	81	60	0.385	12.136	0.74	0	0.07	0	0.11	2	1	NA	NA	NA	NA	NA	2020-02-10 16:19:00	2020-02-10 16:00:00	2020-02-11	338	6	0
685	1_4	25.9	4	2020-02-10 16:32:00	75	55	0.356	12.492	0.73	0	0.07	0	0.11	11	1	NA	NA	NA	NA	NA	2020-02-10 16:32:00	2020-02-10 16:00:00	2020-02-11	351	6	0
686	1_4	25.9	4	2020-02-10 16:45:00	76	56	0.361	12.853	0.737	0	0.07	0	0.11	2	0	NA	NA	NA	NA	NA	2020-02-10 16:45:00	2020-02-10 16:00:00	2020-02-11	364	6	0
687	1_4	25.9	4	2020-02-10 16:58:00	81	61	0.388	13.241	0.743	0	0.07	0	0.11	78	38	NA	NA	NA	NA	NA	2020-02-10 16:58:00	2020-02-10 16:00:00	2020-02-11	377	6	0
688	1_4	25.9	4	2020-02-10 17:11:00	89	65	0.422	13.663	0.734	0	0.07	0.02	0.13	462	252	NA	NA	NA	NA	NA	2020-02-10 17:11:00	2020-02-10 17:00:00	2020-02-11	390	7	0
689	1_4	25.9	4	2020-02-10 17:24:00	88	65	0.42	14.083	0.74	0	0.07	0	0.13	77	10	NA	NA	NA	NA	NA	2020-02-10 17:24:00	2020-02-10 17:00:00	2020-02-11	403	7	0
690	1_4	25.9	4	2020-02-10 17:37:00	88	64	0.417	14.5	0.727	0	0.07	0	0.13	1	0	NA	NA	NA	NA	NA	2020-02-10 17:37:00	2020-02-10 17:00:00	2020-02-11	416	7	0
691	1_4	25.9	4	2020-02-10 17:50:00	80	57	0.376	14.876	0.716	0	0.07	0	0.13	16	1	NA	NA	NA	NA	NA	2020-02-10 17:50:00	2020-02-10 17:00:00	2020-02-11	429	7	0
692	1_4	25.9	4	2020-02-10 18:03:00	86	63	0.408	15.284	0.73	0	0.07	0	0.13	75	5	NA	NA	NA	NA	NA	2020-02-10 18:03:00	2020-02-10 18:00:00	2020-02-11	442	8	0
693	1_4	25.9	4	2020-02-10 18:16:00	86	62	0.407	15.691	0.728	0	0.07	0	0.13	3	1	NA	NA	NA	NA	NA	2020-02-10 18:16:00	2020-02-10 18:00:00	2020-02-11	455	8	0
694	1_4	25.9	4	2020-02-10 18:29:00	102	75	0.484	16.175	0.733	0	0.07	0.02	0.15	1424	1017	NA	NA	NA	NA	NA	2020-02-10 18:29:00	2020-02-10 18:00:00	2020-02-11	468	8	0
695	1_4	25.9	4	2020-02-10 18:42:00	116	86	0.552	16.727	0.742	0	0.07	0.00999999999999998	0.16	1698	1204	NA	NA	NA	NA	NA	2020-02-10 18:42:00	2020-02-10 18:00:00	2020-02-11	481	8	0
696	1_4	25.9	4	2020-02-10 18:55:00	133	97	0.63	17.357	0.732	0	0.07	0	0.16	1953	1424	NA	NA	NA	NA	NA	2020-02-10 18:55:00	2020-02-10 18:00:00	2020-02-11	494	8	0
697	1_4	25.9	4	2020-02-10 19:08:00	118	87	0.559	17.916	0.738	0	0.07	0	0.16	850	520	NA	NA	NA	NA	NA	2020-02-10 19:08:00	2020-02-10 19:00:00	2020-02-11	507	9	0
698	1_4	25.9	4	2020-02-10 19:21:00	120	90	0.572	18.488	0.752	0	0.07	0	0.16	1646	1185	NA	NA	NA	NA	NA	2020-02-10 19:21:00	2020-02-10 19:00:00	2020-02-11	520	9	0
699	1_4	25.9	4	2020-02-10 19:34:00	133	100	0.633	19.121	0.752	0	0.07	0	0.16	1295	870	NA	NA	NA	NA	NA	2020-02-10 19:34:00	2020-02-10 19:00:00	2020-02-11	533	9	0
700	1_4	25.9	4	2020-02-10 19:47:00	123	95	0.589	19.71	0.77	0	0.07	0	0.16	1539	1069	NA	NA	NA	NA	NA	2020-02-10 19:47:00	2020-02-10 19:00:00	2020-02-11	546	9	0
701	1_4	25.9	4	2020-02-10 20:00:00	137	104	0.655	20.365	0.754	0	0.07	0.01	0.17	1525	1071	NA	NA	NA	NA	NA	2020-02-10 20:00:00	2020-02-10 20:00:00	2020-02-11	559	10	0
702	1_4	25.9	4	2020-02-10 20:13:00	119	90	0.567	20.932	0.76	0	0.07	0.01	0.18	1077	698	NA	NA	NA	NA	NA	2020-02-10 20:13:00	2020-02-10 20:00:00	2020-02-11	572	10	0
703	1_4	25.9	4	2020-02-10 20:26:00	118	90	0.565	21.497	0.761	0	0.07	0.02	0.2	738	408	NA	NA	NA	NA	NA	2020-02-10 20:26:00	2020-02-10 20:00:00	2020-02-11	585	10	0
704	1_4	25.9	4	2020-02-10 20:39:00	117	88	0.559	22.056	0.751	0	0.07	0	0.2	926	559	NA	NA	NA	NA	NA	2020-02-10 20:39:00	2020-02-10 20:00:00	2020-02-11	598	10	0
705	1_4	25.9	4	2020-02-10 20:52:00	126	97	0.605	22.661	0.77	0	0.07	0	0.2	636	315	NA	NA	NA	NA	NA	2020-02-10 20:52:00	2020-02-10 20:00:00	2020-02-11	611	10	0
706	1_4	25.9	4	2020-02-10 21:05:00	126	100	0.605	23.266	0.793	0	0.07	0	0.2	1257	888	NA	NA	NA	NA	NA	2020-02-10 21:05:00	2020-02-10 21:00:00	2020-02-11	624	11	0
707	1_4	25.9	4	2020-02-10 21:18:00	113	94	0.549	23.815	0.837	0	0.07	0	0.2	1017	666	NA	NA	NA	NA	NA	2020-02-10 21:18:00	2020-02-10 21:00:00	2020-02-11	637	11	0
708	1_4	25.9	4	2020-02-10 21:31:00	133	111	0.646	24.461	0.833	0.04	0.11	0.01	0.21	934	600	NA	NA	NA	NA	NA	2020-02-10 21:31:00	2020-02-10 21:00:00	2020-02-11	650	11	0
709	1_4	25.9	4	2020-02-10 21:44:00	130	109	0.632	25.093	0.838	0.04	0.15	0	0.21	1216	817	NA	NA	NA	NA	NA	2020-02-10 21:44:00	2020-02-10 21:00:00	2020-02-11	663	11	0
710	1_4	25.9	4	2020-02-10 21:57:00	102	86	0.499	25.592	0.838	0.03	0.18	0	0.21	431	230	NA	NA	NA	NA	NA	2020-02-10 21:57:00	2020-02-10 21:00:00	2020-02-11	676	11	0
711	1_4	25.9	4	2020-02-10 22:10:00	130	112	0.637	26.229	0.864	0.05	0.23	0	0.21	962	626	NA	NA	NA	NA	NA	2020-02-10 22:10:00	2020-02-10 22:00:00	2020-02-11	689	12	0
712	1_4	25.9	4	2020-02-10 22:23:00	106	92	0.519	26.748	0.873	0.03	0.26	0	0.21	1135	756	NA	NA	NA	NA	NA	2020-02-10 22:23:00	2020-02-10 22:00:00	2020-02-11	702	12	0
713	1_4	25.9	4	2020-02-10 22:36:00	107	91	0.521	27.269	0.857	0.06	0.32	0	0.21	962	590	NA	NA	NA	NA	NA	2020-02-10 22:36:00	2020-02-10 22:00:00	2020-02-11	715	12	0
714	1_4	25.9	4	2020-02-10 22:49:00	101	86	0.495	27.764	0.852	0	0.32	0	0.21	192	87	NA	NA	NA	NA	NA	2020-02-10 22:49:00	2020-02-10 22:00:00	2020-02-11	728	12	0
715	1_4	25.9	4	2020-02-10 23:02:00	102	87	0.499	28.263	0.855	0	0.32	0.02	0.23	1172	789	NA	NA	NA	NA	NA	2020-02-10 23:02:00	2020-02-10 23:00:00	2020-02-11	741	13	0
716	1_4	25.9	4	2020-02-10 23:15:00	122	101	0.594	28.857	0.829	0.01	0.33	0.03	0.26	1174	787	NA	NA	NA	NA	NA	2020-02-10 23:15:00	2020-02-10 23:00:00	2020-02-11	754	13	0
717	1_4	25.9	4	2020-02-10 23:28:00	115	95	0.56	29.417	0.824	0.05	0.38	0	0.26	538	245	NA	NA	NA	NA	NA	2020-02-10 23:28:00	2020-02-10 23:00:00	2020-02-11	767	13	0
718	1_4	25.9	4	2020-02-10 23:41:00	114	96	0.556	29.973	0.845	0.09	0.47	0.00999999999999995	0.27	864	520	NA	NA	NA	NA	NA	2020-02-10 23:41:00	2020-02-10 23:00:00	2020-02-11	780	13	0
719	1_4	25.9	4	2020-02-10 23:54:00	136	113	0.661	30.634	0.829	0.08	0.55	0.6	0.87	581	232	NA	NA	NA	NA	NA	2020-02-10 23:54:00	2020-02-10 23:00:00	2020-02-11	793	13	0
720	1_4	25.9	4	2020-02-11 00:07:00	116	100	0.569	31.203	0.858	0.11	0.66	0.23	1.1	661	383	NA	NA	NA	NA	NA	2020-02-11 00:07:00	2020-02-11 00:00:00	2020-02-11	806	14	0
721	1_4	25.9	4	2020-02-11 00:20:00	116	101	0.57	31.773	0.874	0.03	0.69	0.21	1.31	1020	661	NA	NA	NA	NA	NA	2020-02-11 00:20:00	2020-02-11 00:00:00	2020-02-11	819	14	0
722	1_4	25.9	4	2020-02-11 00:33:00	112	99	0.552	32.325	0.877	0.0900000000000001	0.78	0.13	1.44	485	270	NA	NA	NA	NA	NA	2020-02-11 00:33:00	2020-02-11 00:00:00	2020-02-11	832	14	0
723	1_4	25.9	4	2020-02-11 00:46:00	122	108	0.599	32.924	0.889	0.08	0.86	0.11	1.55	819	520	NA	NA	NA	NA	NA	2020-02-11 00:46:00	2020-02-11 00:00:00	2020-02-11	845	14	0
724	1_4	25.9	4	2020-02-11 00:59:00	103	94	0.511	33.435	0.904	0.01	0.87	0.0799999999999998	1.63	399	52	NA	NA	NA	NA	NA	2020-02-11 00:59:00	2020-02-11 00:00:00	2020-02-11	858	14	0
725	1_4	25.9	4	2020-02-11 01:12:00	87	76	0.429	33.864	0.871	0.01	0.88	0.04	1.67	1023	671	NA	NA	NA	NA	NA	2020-02-11 01:12:00	2020-02-11 01:00:00	2020-02-11	871	15	0
726	1_4	25.9	4	2020-02-11 01:25:00	112	98	0.55	34.414	0.876	0.13	1.01	0.0900000000000001	1.76	949	607	NA	NA	NA	NA	NA	2020-02-11 01:25:00	2020-02-11 01:00:00	2020-02-11	884	15	0
727	1_4	25.9	4	2020-02-11 01:38:00	122	106	0.597	35.011	0.875	0.04	1.05	0.0700000000000001	1.83	469	201	NA	NA	NA	NA	NA	2020-02-11 01:38:00	2020-02-11 01:00:00	2020-02-11	897	15	0
728	1_4	25.9	4	2020-02-11 01:51:00	94	82	0.461	35.472	0.866	0	1.05	0.01	1.84	142	77	NA	NA	NA	NA	NA	2020-02-11 01:51:00	2020-02-11 01:00:00	2020-02-11	910	15	0
729	1_4	25.9	4	2020-02-11 02:04:00	80	69	0.392	35.864	0.861	0	1.05	0	1.84	34	9	NA	NA	NA	NA	NA	2020-02-11 02:04:00	2020-02-11 02:00:00	2020-02-11	923	16	0
730	1_4	25.9	4	2020-02-11 02:17:00	83	69	0.404	36.268	0.826	0	1.05	0.01	1.85	0	0	NA	NA	NA	NA	NA	2020-02-11 02:17:00	2020-02-11 02:00:00	2020-02-11	936	16	0
731	1_4	25.9	4	2020-02-11 02:30:00	81	66	0.39	36.658	0.822	0	1.05	0	1.85	20	2	NA	NA	NA	NA	NA	2020-02-11 02:30:00	2020-02-11 02:00:00	2020-02-11	949	16	0
732	1_4	25.9	4	2020-02-11 02:43:00	82	64	0.395	37.053	0.785	0.02	1.07	0	1.85	21	1	NA	NA	NA	NA	NA	2020-02-11 02:43:00	2020-02-11 02:00:00	2020-02-11	962	16	0
733	1_4	25.9	4	2020-02-11 02:56:00	102	81	0.49	37.543	0.8	0.11	1.18	0.0199999999999998	1.87	801	532	NA	NA	NA	NA	NA	2020-02-11 02:56:00	2020-02-11 02:00:00	2020-02-11	975	16	0
734	1_4	25.9	4	2020-02-11 03:09:00	119	99	0.577	38.12	0.834	0	1.18	0.13	2	505	287	NA	NA	NA	NA	NA	2020-02-11 03:09:00	2020-02-11 03:00:00	2020-02-11	988	17	0
735	1_4	25.9	4	2020-02-11 03:22:00	119	102	0.58	38.7	0.859	0.0900000000000001	1.27	0.15	2.15	811	514	NA	NA	NA	NA	NA	2020-02-11 03:22:00	2020-02-11 03:00:00	2020-02-11	1001	17	0
736	1_4	25.9	4	2020-02-11 03:35:00	116	102	0.569	39.269	0.878	0	1.27	0.11	2.26	292	173	NA	NA	NA	NA	NA	2020-02-11 03:35:00	2020-02-11 03:00:00	2020-02-11	1014	17	0
737	1_4	25.9	4	2020-02-11 03:48:00	125	108	0.611	39.88	0.869	0.0899999999999999	1.36	0.0900000000000003	2.35	501	301	NA	NA	NA	NA	NA	2020-02-11 03:48:00	2020-02-11 03:00:00	2020-02-11	1027	17	0
738	1_4	25.9	4	2020-02-11 04:01:00	112	99	0.55	40.43	0.887	0.04	1.4	0.00999999999999979	2.36	250	101	NA	NA	NA	NA	NA	2020-02-11 04:01:00	2020-02-11 04:00:00	2020-02-11	1040	18	0
739	1_4	25.9	4	2020-02-11 04:14:00	108	97	0.534	40.964	0.897	0.11	1.51	0.18	2.54	811	475	NA	NA	NA	NA	NA	2020-02-11 04:14:00	2020-02-11 04:00:00	2020-02-11	1053	18	0
740	1_4	25.9	4	2020-02-11 04:27:00	119	106	0.586	41.55	0.893	0.15	1.66	0.0899999999999999	2.63	1069	735	NA	NA	NA	NA	NA	2020-02-11 04:27:00	2020-02-11 04:00:00	2020-02-11	1066	18	0
741	1_4	25.9	4	2020-02-11 04:40:00	113	103	0.559	42.109	0.908	0.19	1.85	0.13	2.76	608	405	NA	NA	NA	NA	NA	2020-02-11 04:40:00	2020-02-11 04:00:00	2020-02-11	1079	18	0
742	1_4	25.9	4	2020-02-11 04:53:00	111	101	0.548	42.657	0.908	0.0900000000000001	1.94	0.25	3.01	1447	1044	NA	NA	NA	NA	NA	2020-02-11 04:53:00	2020-02-11 04:00:00	2020-02-11	1092	18	0
743	1_4	25.9	4	2020-02-11 05:06:00	120	107	0.591	43.248	0.889	0.16	2.1	0.0800000000000001	3.09	1122	744	NA	NA	NA	NA	NA	2020-02-11 05:06:00	2020-02-11 05:00:00	2020-02-11	1105	19	0
744	1_4	25.9	4	2020-02-11 05:19:00	119	106	0.585	43.833	0.89	0.0900000000000003	2.19	0.17	3.26	1626	1147	NA	NA	NA	NA	NA	2020-02-11 05:19:00	2020-02-11 05:00:00	2020-02-11	1118	19	0
745	1_4	25.9	4	2020-02-11 05:32:00	118	105	0.581	44.414	0.886	0.0599999999999996	2.25	0.02	3.28	1681	1214	NA	NA	NA	NA	NA	2020-02-11 05:32:00	2020-02-11 05:00:00	2020-02-11	1131	19	0
746	1_4	25.6	4	2020-02-11 05:45:00	118	104	0.582	44.996	0.876	0.04	2.29	0.0600000000000001	3.34	1437	1025	NA	NA	NA	NA	NA	2020-02-11 05:45:00	2020-02-11 05:00:00	2020-02-11	1144	19	0
747	1_4	25.6	4	2020-02-11 05:58:00	108	94	0.529	45.525	0.868	0	2.29	0.04	3.38	1435	1044	NA	NA	NA	NA	NA	2020-02-11 05:58:00	2020-02-11 05:00:00	2020-02-11	1157	19	0
748	1_4	25.2	4	2020-02-11 06:11:00	124	104	0.605	46.13	0.838	0	2.29	0	3.38	1316	930	NA	NA	NA	NA	NA	2020-02-11 06:11:00	2020-02-11 06:00:00	2020-02-11	1170	20	0
749	1_4	25.2	4	2020-02-11 06:24:00	97	82	0.474	46.604	0.848	0	2.29	0	3.38	407	198	NA	NA	NA	NA	NA	2020-02-11 06:24:00	2020-02-11 06:00:00	2020-02-11	1183	20	0
750	1_4	25.2	4	2020-02-11 06:37:00	99	81	0.478	47.082	0.821	0	2.29	0	3.38	17	0	NA	NA	NA	NA	NA	2020-02-11 06:37:00	2020-02-11 06:00:00	2020-02-11	1196	20	0
751	1_4	25.2	4	2020-02-11 06:50:00	91	73	0.44	47.522	0.802	0	2.29	0	3.38	32	9	NA	NA	NA	NA	NA	2020-02-11 06:50:00	2020-02-11 06:00:00	2020-02-11	1209	20	0
752	1_4	25.2	4	2020-02-11 07:03:00	87	69	0.418	47.94	0.794	0	2.29	0	3.38	98	36	NA	NA	NA	NA	NA	2020-02-11 07:03:00	2020-02-11 07:00:00	2020-02-12	1222	21	1
753	1_4	25.2	4	2020-02-11 07:16:00	84	67	0.407	48.347	0.798	0	2.29	0	3.38	7	1	NA	NA	NA	NA	NA	2020-02-11 07:16:00	2020-02-11 07:00:00	2020-02-12	1235	21	1
754	1_4	25.2	4	2020-02-11 07:29:00	84	66	0.404	48.751	0.793	0	2.29	0	3.38	131	60	NA	NA	NA	NA	NA	2020-02-11 07:29:00	2020-02-11 07:00:00	2020-02-12	1248	21	1
755	1_4	25.2	4	2020-02-11 07:42:00	80	65	0.387	49.138	0.806	0	2.29	0	3.38	19	10	NA	NA	NA	NA	NA	2020-02-11 07:42:00	2020-02-11 07:00:00	2020-02-12	1261	21	1
756	1_4	25.2	4	2020-02-11 07:55:00	83	65	0.398	49.536	0.781	0	2.29	0	3.38	4	0	NA	NA	NA	NA	NA	2020-02-11 07:55:00	2020-02-11 07:00:00	2020-02-12	1274	21	1
757	1_4	25.2	4	2020-02-11 08:08:00	82	64	0.392	49.928	0.782	0	2.29	0	3.38	89	48	NA	NA	NA	NA	NA	2020-02-11 08:08:00	2020-02-11 08:00:00	2020-02-12	1287	22	1
758	1_4	25.2	4	2020-02-11 08:21:00	82	62	0.39	50.318	0.762	0	2.29	0	3.38	11	4	NA	NA	NA	NA	NA	2020-02-11 08:21:00	2020-02-11 08:00:00	2020-02-12	1300	22	1
759	1_4	25.2	4	2020-02-11 08:34:00	79	61	0.38	50.698	0.778	0	2.29	0	3.38	79	21	NA	NA	NA	NA	NA	2020-02-11 08:34:00	2020-02-11 08:00:00	2020-02-12	1313	22	1
760	1_4	25.2	4	2020-02-11 08:47:00	107	85	0.516	51.214	0.797	0	2.29	0	3.38	443	277	NA	NA	NA	NA	NA	2020-02-11 08:47:00	2020-02-11 08:00:00	2020-02-12	1326	22	1
761	1_4	25.2	4	2020-02-11 09:00:00	94	75	0.452	51.666	0.8	0	2.29	0.0100000000000002	3.39	829	428	NA	NA	NA	NA	NA	2020-02-11 09:00:00	2020-02-11 09:00:00	2020-02-12	1339	23	1
762	1_4	25.2	4	2020-02-11 09:13:00	95	76	0.459	52.125	0.801	0	2.29	0	3.39	153	53	NA	NA	NA	NA	NA	2020-02-11 09:13:00	2020-02-11 09:00:00	2020-02-12	1352	23	1
763	1_4	25.2	4	2020-02-11 09:26:00	85	66	0.407	52.532	0.775	0	2.29	0	3.39	51	1	NA	NA	NA	NA	NA	2020-02-11 09:26:00	2020-02-11 09:00:00	2020-02-12	1365	23	1
764	1_4	25.2	4	2020-02-11 09:39:00	91	71	0.438	52.97	0.785	0	2.29	0	3.39	41	0	NA	NA	NA	NA	NA	2020-02-11 09:39:00	2020-02-11 09:00:00	2020-02-12	1378	23	1
765	1_4	25.2	4	2020-02-11 09:52:00	86	67	0.413	53.383	0.777	0	2.29	0	3.39	80	15	NA	NA	NA	NA	NA	2020-02-11 09:52:00	2020-02-11 09:00:00	2020-02-12	1391	23	1
766	1_4	25.2	4	2020-02-11 10:05:00	78	60	0.375	53.758	0.772	0	2.29	0	3.39	46	1	NA	NA	NA	NA	NA	2020-02-11 10:05:00	2020-02-11 10:00:00	2020-02-12	1404	24	1
767	1_4	25.2	4	2020-02-11 10:18:00	82	63	0.392	54.15	0.766	0	2.29	0	3.39	71	5	NA	NA	NA	NA	NA	2020-02-11 10:18:00	2020-02-11 10:00:00	2020-02-12	1417	24	1
768	1_4	25.2	4	2020-02-11 10:31:00	82	63	0.393	54.543	0.767	0	2.29	0	3.39	181	27	NA	NA	NA	NA	NA	2020-02-11 10:31:00	2020-02-11 10:00:00	2020-02-12	1430	24	1
769	1_4	25.2	4	2020-02-11 10:44:00	83	65	0.4	54.943	0.773	0	2.29	0	3.39	102	61	NA	NA	NA	NA	NA	2020-02-11 10:44:00	2020-02-11 10:00:00	2020-02-12	1443	24	1
770	1_4	25.2	4	2020-02-11 10:57:00	82	63	0.392	55.335	0.766	0	2.29	0.00999999999999979	3.4	1	1	NA	NA	NA	NA	NA	2020-02-11 10:57:00	2020-02-11 10:00:00	2020-02-12	1456	24	1
771	1_4	25.2	4	2020-02-11 11:10:00	81	61	0.388	55.723	0.754	0	2.29	0	3.4	64	27	NA	NA	NA	NA	NA	2020-02-11 11:10:00	2020-02-11 11:00:00	2020-02-12	1469	25	1
772	1_4	25.2	4	2020-02-11 11:23:00	93	72	0.446	56.169	0.773	0.04	2.33	0.0100000000000002	3.41	547	210	NA	NA	NA	NA	NA	2020-02-11 11:23:00	2020-02-11 11:00:00	2020-02-12	1482	25	1
773	1_4	25.2	4	2020-02-11 11:36:00	106	81	0.507	56.676	0.769	0.1	2.43	0.0899999999999999	3.5	1049	687	NA	NA	NA	NA	NA	2020-02-11 11:36:00	2020-02-11 11:00:00	2020-02-12	1495	25	1
774	1_4	25.2	4	2020-02-11 11:49:00	97	78	0.469	57.145	0.804	0	2.43	0.0699999999999998	3.57	455	231	NA	NA	NA	NA	NA	2020-02-11 11:49:00	2020-02-11 11:00:00	2020-02-12	1508	25	1
775	1_4	25.2	4	2020-02-11 12:02:00	96	79	0.465	57.61	0.823	0	2.43	0.02	3.59	540	258	NA	NA	NA	NA	NA	2020-02-11 12:02:00	2020-02-11 12:00:00	2020-02-12	1521	26	1
776	1_4	25.2	4	2020-02-11 12:15:00	87	69	0.421	58.031	0.795	0	2.43	0	3.59	2	0	NA	NA	NA	NA	NA	2020-02-11 12:15:00	2020-02-11 12:00:00	2020-02-12	1534	26	1
777	1_4	25.2	4	2020-02-11 12:28:00	88	69	0.424	58.455	0.78	0	2.43	0	3.59	10	0	NA	NA	NA	NA	NA	2020-02-11 12:28:00	2020-02-11 12:00:00	2020-02-12	1547	26	1
778	1_4	25.2	4	2020-02-11 12:41:00	85	65	0.407	58.862	0.768	0	2.43	0	3.59	6	0	NA	NA	NA	NA	NA	2020-02-11 12:41:00	2020-02-11 12:00:00	2020-02-12	1560	26	1
779	1_4	25.2	4	2020-02-11 12:54:00	84	64	0.404	59.266	0.763	0	2.43	0	3.59	18	4	NA	NA	NA	NA	NA	2020-02-11 12:54:00	2020-02-11 12:00:00	2020-02-12	1573	26	1
780	1_4	25.2	4	2020-02-11 13:07:00	80	61	0.381	59.647	0.768	0	2.43	0	3.59	11	1	NA	NA	NA	NA	NA	2020-02-11 13:07:00	2020-02-11 13:00:00	2020-02-12	1586	27	1
781	1_4	25.2	4	2020-02-11 13:20:00	79	60	0.379	60.026	0.761	0	2.43	0	3.59	43	10	NA	NA	NA	NA	NA	2020-02-11 13:20:00	2020-02-11 13:00:00	2020-02-12	1599	27	1
782	1_4	25.2	4	2020-02-11 13:33:00	79	59	0.375	60.401	0.752	0	2.43	0	3.59	44	8	NA	NA	NA	NA	NA	2020-02-11 13:33:00	2020-02-11 13:00:00	2020-02-12	1612	27	1
783	1_4	25.2	4	2020-02-11 13:46:00	79	60	0.376	60.777	0.762	0	2.43	0	3.59	27	8	NA	NA	NA	NA	NA	2020-02-11 13:46:00	2020-02-11 13:00:00	2020-02-12	1625	27	1
784	1_4	25.2	4	2020-02-11 13:59:00	79	60	0.378	61.155	0.767	0	2.43	0	3.59	12	0	NA	NA	NA	NA	NA	2020-02-11 13:59:00	2020-02-11 13:00:00	2020-02-12	1638	27	1
785	1_4	25.2	4	2020-02-11 14:12:00	77	58	0.369	61.524	0.753	0	2.43	0	3.59	7	0	NA	NA	NA	NA	NA	2020-02-11 14:12:00	2020-02-11 14:00:00	2020-02-12	1651	28	1
786	1_4	25.2	4	2020-02-11 14:25:00	77	58	0.367	61.891	0.758	0	2.43	0	3.59	50	8	NA	NA	NA	NA	NA	2020-02-11 14:25:00	2020-02-11 14:00:00	2020-02-12	1664	28	1
787	1_4	25.2	4	2020-02-11 14:38:00	106	82	0.509	62.4	0.767	0	2.43	0.0100000000000002	3.6	372	150	NA	NA	NA	NA	NA	2020-02-11 14:38:00	2020-02-11 14:00:00	2020-02-12	1677	28	1
788	1_4	25.2	4	2020-02-11 14:51:00	94	72	0.451	62.851	0.757	0.0100000000000002	2.44	0	3.6	141	38	NA	NA	NA	NA	NA	2020-02-11 14:51:00	2020-02-11 14:00:00	2020-02-12	1690	28	1
789	1_4	25.2	4	2020-02-11 15:04:00	87	67	0.418	63.269	0.771	0	2.44	0	3.6	33	12	NA	NA	NA	NA	NA	2020-02-11 15:04:00	2020-02-11 15:00:00	2020-02-12	1703	29	1
790	1_4	25.2	4	2020-02-11 15:17:00	82	63	0.395	63.664	0.77	0	2.44	0	3.6	23	6	NA	NA	NA	NA	NA	2020-02-11 15:17:00	2020-02-11 15:00:00	2020-02-12	1716	29	1
791	1_4	25.2	4	2020-02-11 15:30:00	79	59	0.377	64.041	0.742	0	2.44	0	3.6	1	0	NA	NA	NA	NA	NA	2020-02-11 15:30:00	2020-02-11 15:00:00	2020-02-12	1729	29	1
792	1_4	25.2	4	2020-02-11 15:43:00	77	58	0.366	64.407	0.76	0	2.44	0	3.6	23	8	NA	NA	NA	NA	NA	2020-02-11 15:43:00	2020-02-11 15:00:00	2020-02-12	1742	29	1
793	1_4	25.2	4	2020-02-11 15:56:00	78	59	0.373	64.78	0.758	0	2.44	0.00999999999999979	3.61	57	6	NA	NA	NA	NA	NA	2020-02-11 15:56:00	2020-02-11 15:00:00	2020-02-12	1755	29	1
794	1_4	25.2	4	2020-02-11 16:09:00	78	57	0.371	65.151	0.735	0	2.44	0	3.61	17	2	NA	NA	NA	NA	NA	2020-02-11 16:09:00	2020-02-11 16:00:00	2020-02-12	1768	30	1
795	1_4	25.2	4	2020-02-11 16:22:00	76	57	0.365	65.516	0.75	0	2.44	0	3.61	63	38	NA	NA	NA	NA	NA	2020-02-11 16:22:00	2020-02-11 16:00:00	2020-02-12	1781	30	1
796	1_4	25.2	4	2020-02-11 16:35:00	77	58	0.369	65.885	0.747	0.00999999999999979	2.45	0	3.61	208	105	NA	NA	NA	NA	NA	2020-02-11 16:35:00	2020-02-11 16:00:00	2020-02-12	1794	30	1
797	1_4	25.2	4	2020-02-11 16:48:00	109	85	0.523	66.408	0.779	0.14	2.59	0.0300000000000002	3.64	685	378	NA	NA	NA	NA	NA	2020-02-11 16:48:00	2020-02-11 16:00:00	2020-02-12	1807	30	1
798	1_4	25.2	4	2020-02-11 17:01:00	116	95	0.563	66.971	0.814	0.02	2.61	0.15	3.79	873	571	NA	NA	NA	NA	NA	2020-02-11 17:01:00	2020-02-11 17:00:00	2020-02-12	1820	31	1
799	1_4	25.2	4	2020-02-11 17:14:00	100	82	0.485	67.456	0.819	0	2.61	0.00999999999999979	3.8	94	6	NA	NA	NA	NA	NA	2020-02-11 17:14:00	2020-02-11 17:00:00	2020-02-12	1833	31	1
800	1_4	25.2	4	2020-02-11 17:27:00	93	77	0.453	67.909	0.827	0	2.61	0	3.8	4	2	NA	NA	NA	NA	NA	2020-02-11 17:27:00	2020-02-11 17:00:00	2020-02-12	1846	31	1
801	1_4	25.2	4	2020-02-11 17:40:00	88	71	0.427	68.336	0.806	0	2.61	0	3.8	9	0	NA	NA	NA	NA	NA	2020-02-11 17:40:00	2020-02-11 17:00:00	2020-02-12	1859	31	1
802	1_4	25.2	4	2020-02-11 17:53:00	83	67	0.402	68.738	0.806	0	2.61	0	3.8	61	16	NA	NA	NA	NA	NA	2020-02-11 17:53:00	2020-02-11 17:00:00	2020-02-12	1872	31	1
803	1_4	25.2	4	2020-02-11 18:06:00	113	90	0.546	69.284	0.8	0.0499999999999998	2.66	0	3.8	726	448	NA	NA	NA	NA	NA	2020-02-11 18:06:00	2020-02-11 18:00:00	2020-02-12	1885	32	1
804	1_4	25.2	4	2020-02-11 18:19:00	110	92	0.534	69.818	0.833	0.13	2.79	0.12	3.92	408	217	NA	NA	NA	NA	NA	2020-02-11 18:19:00	2020-02-11 18:00:00	2020-02-12	1898	32	1
805	1_4	25.2	4	2020-02-11 18:32:00	99	84	0.482	70.3	0.85	0.04	2.83	0.0100000000000002	3.93	64	8	NA	NA	NA	NA	NA	2020-02-11 18:32:00	2020-02-11 18:00:00	2020-02-12	1911	32	1
806	1_4	25.2	4	2020-02-11 18:45:00	94	84	0.462	70.762	0.892	0.02	2.85	0.0599999999999996	3.99	116	30	NA	NA	NA	NA	NA	2020-02-11 18:45:00	2020-02-11 18:00:00	2020-02-12	1924	32	1
807	1_4	25.2	4	2020-02-11 18:58:00	99	90	0.49	71.252	0.902	0.0700000000000003	2.92	0.180000000000001	4.17	418	222	NA	NA	NA	NA	NA	2020-02-11 18:58:00	2020-02-11 18:00:00	2020-02-12	1937	32	1
808	1_4	25.2	4	2020-02-11 19:11:00	120	109	0.592	71.844	0.913	0.0899999999999999	3.01	0.149999999999999	4.32	1307	788	NA	NA	NA	NA	NA	2020-02-11 19:11:00	2020-02-11 19:00:00	2020-02-12	1950	33	1
809	1_4	25.2	4	2020-02-11 19:24:00	133	122	0.66	72.504	0.913	0.04	3.05	0.11	4.43	1266	888	NA	NA	NA	NA	NA	2020-02-11 19:24:00	2020-02-11 19:00:00	2020-02-12	1963	33	1
810	1_4	25.2	4	2020-02-11 19:37:00	116	105	0.572	73.076	0.913	0.02	3.07	0.00999999999999979	4.44	1360	952	NA	NA	NA	NA	NA	2020-02-11 19:37:00	2020-02-11 19:00:00	2020-02-12	1976	33	1
811	1_4	25.2	4	2020-02-11 19:50:00	125	114	0.617	73.693	0.912	0.0299999999999998	3.1	0	4.44	1500	1046	NA	NA	NA	NA	NA	2020-02-11 19:50:00	2020-02-11 19:00:00	2020-02-12	1989	33	1
812	1_4	25.2	4	2020-02-11 20:03:00	132	118	0.651	74.344	0.894	0.19	3.29	0.0700000000000003	4.51	478	231	NA	NA	NA	NA	NA	2020-02-11 20:03:00	2020-02-11 20:00:00	2020-02-12	2002	34	1
813	1_4	25.2	4	2020-02-11 20:16:00	112	102	0.554	74.898	0.913	0.0100000000000002	3.3	0.04	4.55	1072	706	NA	NA	NA	NA	NA	2020-02-11 20:16:00	2020-02-11 20:00:00	2020-02-12	2015	34	1
814	1_4	25.2	4	2020-02-11 20:29:00	120	111	0.596	75.494	0.923	0.0899999999999999	3.39	0.13	4.68	1410	992	NA	NA	NA	NA	NA	2020-02-11 20:29:00	2020-02-11 20:00:00	2020-02-12	2028	34	1
815	1_4	25.2	4	2020-02-11 20:42:00	119	109	0.59	76.084	0.919	0.02	3.41	0	4.68	390	237	NA	NA	NA	NA	NA	2020-02-11 20:42:00	2020-02-11 20:00:00	2020-02-12	2041	34	1
816	1_4	25.2	4	2020-02-11 20:55:00	93	85	0.461	76.545	0.912	0.0100000000000002	3.42	0	4.68	12	3	NA	NA	NA	NA	NA	2020-02-11 20:55:00	2020-02-11 20:00:00	2020-02-12	2054	34	1
817	1_4	25.2	4	2020-02-11 21:08:00	97	87	0.48	77.025	0.898	0.0499999999999998	3.47	0.0599999999999996	4.74	519	337	NA	NA	NA	NA	NA	2020-02-11 21:08:00	2020-02-11 21:00:00	2020-02-12	2067	35	1
818	1_4	25.2	4	2020-02-11 21:21:00	114	101	0.562	77.587	0.888	0.0600000000000001	3.53	0.15	4.89	746	467	NA	NA	NA	NA	NA	2020-02-11 21:21:00	2020-02-11 21:00:00	2020-02-12	2080	35	1
819	1_4	25.2	4	2020-02-11 21:34:00	120	107	0.591	78.178	0.897	0.0600000000000001	3.59	0.0700000000000003	4.96	859	531	NA	NA	NA	NA	NA	2020-02-11 21:34:00	2020-02-11 21:00:00	2020-02-12	2093	35	1
820	1_4	25.2	4	2020-02-11 21:47:00	103	94	0.509	78.687	0.919	0.04	3.63	0.149999999999999	5.11	319	169	NA	NA	NA	NA	NA	2020-02-11 21:47:00	2020-02-11 21:00:00	2020-02-12	2106	35	1
821	1_4	25.2	4	2020-02-11 22:00:00	122	109	0.6	79.287	0.9	0.04	3.67	0.11	5.22	1312	866	NA	NA	NA	NA	NA	2020-02-11 22:00:00	2020-02-11 22:00:00	2020-02-12	2119	36	1
822	1_4	25.2	4	2020-02-11 22:13:00	114	103	0.564	79.851	0.904	0.04	3.71	0.0499999999999998	5.27	1000	600	NA	NA	NA	NA	NA	2020-02-11 22:13:00	2020-02-11 22:00:00	2020-02-12	2132	36	1
823	1_4	25.2	4	2020-02-11 22:26:00	128	117	0.633	80.484	0.911	0.0399999999999996	3.75	0.0199999999999996	5.29	1113	689	NA	NA	NA	NA	NA	2020-02-11 22:26:00	2020-02-11 22:00:00	2020-02-12	2145	36	1
824	1_4	25.2	4	2020-02-11 22:39:00	134	120	0.659	81.143	0.896	0.1	3.85	0.0600000000000005	5.35	265	107	NA	NA	NA	NA	NA	2020-02-11 22:39:00	2020-02-11 22:00:00	2020-02-12	2158	36	1
825	1_4	25.2	4	2020-02-11 22:52:00	104	95	0.513	81.656	0.918	0.0600000000000001	3.91	0.0499999999999998	5.4	204	78	NA	NA	NA	NA	NA	2020-02-11 22:52:00	2020-02-11 22:00:00	2020-02-12	2171	36	1
826	1_4	25.2	4	2020-02-11 23:05:00	122	109	0.603	82.259	0.891	0.0500000000000003	3.96	0.13	5.53	1093	747	NA	NA	NA	NA	NA	2020-02-11 23:05:00	2020-02-11 23:00:00	2020-02-12	2184	37	1
827	1_4	25.2	4	2020-02-11 23:18:00	129	117	0.639	82.898	0.904	0.0699999999999994	4.03	0	5.53	934	592	NA	NA	NA	NA	NA	2020-02-11 23:18:00	2020-02-11 23:00:00	2020-02-12	2197	37	1
828	1_4	25.2	4	2020-02-11 23:31:00	124	113	0.615	83.513	0.908	0.24	4.27	0.2	5.73	506	311	NA	NA	NA	NA	NA	2020-02-11 23:31:00	2020-02-11 23:00:00	2020-02-12	2210	37	1
829	1_4	25.2	4	2020-02-11 23:44:00	120	109	0.594	84.107	0.909	0.0899999999999999	4.36	0.18	5.91	1534	1064	NA	NA	NA	NA	NA	2020-02-11 23:44:00	2020-02-11 23:00:00	2020-02-12	2223	37	1
830	1_4	25.2	4	2020-02-11 23:57:00	132	121	0.653	84.76	0.92	0.11	4.47	0.19	6.1	1165	823	NA	NA	NA	NA	NA	2020-02-11 23:57:00	2020-02-11 23:00:00	2020-02-12	2236	37	1
831	1_4	25.2	4	2020-02-12 00:10:00	129	119	0.642	85.402	0.923	0.12	4.59	0.0700000000000003	6.17	598	380	NA	NA	NA	NA	NA	2020-02-12 00:10:00	2020-02-12 00:00:00	2020-02-12	2249	38	1
832	1_4	25.2	4	2020-02-12 00:23:00	114	105	0.564	85.966	0.921	0.00999999999999979	4.6	0.109999999999999	6.28	1395	984	NA	NA	NA	NA	NA	2020-02-12 00:23:00	2020-02-12 00:00:00	2020-02-12	2262	38	1
833	1_4	25.2	4	2020-02-12 00:36:00	116	107	0.576	86.542	0.918	0.11	4.71	0.11	6.39	733	473	NA	NA	NA	NA	NA	2020-02-12 00:36:00	2020-02-12 00:00:00	2020-02-12	2275	38	1
834	1_4	25.2	4	2020-02-12 00:49:00	112	104	0.558	87.1	0.922	0.0800000000000001	4.79	0.0999999999999996	6.49	950	636	NA	NA	NA	NA	NA	2020-02-12 00:49:00	2020-02-12 00:00:00	2020-02-12	2288	38	1
835	1_4	25.2	4	2020-02-12 01:02:00	119	109	0.591	87.691	0.914	0.00999999999999979	4.8	0.13	6.62	659	421	NA	NA	NA	NA	NA	2020-02-12 01:02:00	2020-02-12 01:00:00	2020-02-12	2301	39	1
836	1_4	25.2	4	2020-02-12 01:15:00	122	111	0.603	88.294	0.912	0.12	4.92	0.0800000000000001	6.7	880	598	NA	NA	NA	NA	NA	2020-02-12 01:15:00	2020-02-12 01:00:00	2020-02-12	2314	39	1
837	1_4	25.2	4	2020-02-12 01:28:00	116	104	0.572	88.866	0.9	0.109999999999999	5.03	0.21	6.91	1475	1030	NA	NA	NA	NA	NA	2020-02-12 01:28:00	2020-02-12 01:00:00	2020-02-12	2327	39	1
838	1_4	25.2	4	2020-02-12 01:41:00	117	108	0.582	89.448	0.92	0	5.03	0.0500000000000007	6.96	1277	800	NA	NA	NA	NA	NA	2020-02-12 01:41:00	2020-02-12 01:00:00	2020-02-12	2340	39	1
839	1_4	25.2	4	2020-02-12 01:54:00	125	111	0.614	90.062	0.893	0.11	5.14	0.109999999999999	7.07	1244	817	NA	NA	NA	NA	NA	2020-02-12 01:54:00	2020-02-12 01:00:00	2020-02-12	2353	39	1
840	1_4	25.2	4	2020-02-12 02:07:00	122	110	0.601	90.663	0.9	0.0899999999999999	5.23	0.0700000000000003	7.14	1256	865	NA	NA	NA	NA	NA	2020-02-12 02:07:00	2020-02-12 02:00:00	2020-02-12	2366	40	1
841	1_4	25.2	4	2020-02-12 02:20:00	109	101	0.542	91.205	0.922	0	5.23	0.14	7.28	770	529	NA	NA	NA	NA	NA	2020-02-12 02:20:00	2020-02-12 02:00:00	2020-02-12	2379	40	1
842	1_4	25.2	4	2020-02-12 02:33:00	107	97	0.529	91.734	0.902	0	5.23	0	7.28	87	23	NA	NA	NA	NA	NA	2020-02-12 02:33:00	2020-02-12 02:00:00	2020-02-12	2392	40	1
843	1_4	25.2	4	2020-02-12 02:46:00	97	87	0.48	92.214	0.9	0	5.23	0	7.28	19	1	NA	NA	NA	NA	NA	2020-02-12 02:46:00	2020-02-12 02:00:00	2020-02-12	2405	40	1
844	1_4	25.2	4	2020-02-12 02:59:00	91	77	0.444	92.658	0.848	0	5.23	0	7.28	58	28	NA	NA	NA	NA	NA	2020-02-12 02:59:00	2020-02-12 02:00:00	2020-02-12	2418	40	1
845	1_4	25.2	4	2020-02-12 03:12:00	89	76	0.434	93.092	0.862	0	5.23	0.00999999999999979	7.29	31	2	NA	NA	NA	NA	NA	2020-02-12 03:12:00	2020-02-12 03:00:00	2020-02-12	2431	41	1
846	1_4	25.2	4	2020-02-12 03:25:00	96	79	0.464	93.556	0.826	0	5.23	0	7.29	26	0	NA	NA	NA	NA	NA	2020-02-12 03:25:00	2020-02-12 03:00:00	2020-02-12	2444	41	1
847	1_4	25.2	4	2020-02-12 03:38:00	86	72	0.417	93.973	0.84	0	5.23	0	7.29	15	0	NA	NA	NA	NA	NA	2020-02-12 03:38:00	2020-02-12 03:00:00	2020-02-12	2457	41	1
848	1_4	25.2	4	2020-02-12 03:51:00	83	70	0.404	94.377	0.843	0	5.23	0	7.29	45	10	NA	NA	NA	NA	NA	2020-02-12 03:51:00	2020-02-12 03:00:00	2020-02-12	2470	41	1
849	1_4	25.2	4	2020-02-12 04:04:00	84	71	0.408	94.785	0.843	0	5.23	0	7.29	105	43	NA	NA	NA	NA	NA	2020-02-12 04:04:00	2020-02-12 04:00:00	2020-02-12	2483	42	1
850	1_4	25.2	4	2020-02-12 04:17:00	90	75	0.438	95.223	0.836	0.0300000000000002	5.26	0	7.29	5	0	NA	NA	NA	NA	NA	2020-02-12 04:17:00	2020-02-12 04:00:00	2020-02-12	2496	42	1
851	1_4	25.2	4	2020-02-12 04:30:00	79	65	0.382	95.605	0.828	0.0199999999999996	5.28	0	7.29	28	4	NA	NA	NA	NA	NA	2020-02-12 04:30:00	2020-02-12 04:00:00	2020-02-12	2509	42	1
852	1_4	25.2	4	2020-02-12 04:43:00	102	86	0.497	96.102	0.846	0	5.28	0.0100000000000007	7.3	239	103	NA	NA	NA	NA	NA	2020-02-12 04:43:00	2020-02-12 04:00:00	2020-02-12	2522	42	1
853	1_4	25.2	4	2020-02-12 04:56:00	128	108	0.622	96.724	0.849	0.0300000000000002	5.31	0.109999999999999	7.41	635	323	NA	NA	NA	NA	NA	2020-02-12 04:56:00	2020-02-12 04:00:00	2020-02-12	2535	42	1
854	1_4	25.2	4	2020-02-12 05:09:00	125	110	0.616	97.34	0.881	0.22	5.53	0.180000000000001	7.59	841	546	NA	NA	NA	NA	NA	2020-02-12 05:09:00	2020-02-12 05:00:00	2020-02-12	2548	43	1
855	1_4	25.2	4	2020-02-12 05:22:00	133	118	0.654	97.994	0.889	0.23	5.76	0.21	7.8	783	488	NA	NA	NA	NA	NA	2020-02-12 05:22:00	2020-02-12 05:00:00	2020-02-12	2561	43	1
856	1_4	25.2	4	2020-02-12 05:35:00	133	120	0.658	98.652	0.896	0.0999999999999996	5.86	0.149999999999999	7.95	1506	1017	NA	NA	NA	NA	NA	2020-02-12 05:35:00	2020-02-12 05:00:00	2020-02-12	2574	43	1
857	1_4	25.2	4	2020-02-12 05:48:00	122	109	0.602	99.254	0.896	0.13	5.99	0.149999999999999	8.1	1389	966	NA	NA	NA	NA	NA	2020-02-12 05:48:00	2020-02-12 05:00:00	2020-02-12	2587	43	1
858	1_4	25.2	4	2020-02-12 06:01:00	120	109	0.594	99.848	0.902	0.0200000000000005	6.01	0.270000000000001	8.37	1870	1346	NA	NA	NA	NA	NA	2020-02-12 06:01:00	2020-02-12 06:00:00	2020-02-12	2600	44	1
859	1_4	25.2	4	2020-02-12 06:14:00	120	110	0.595	100.443	0.913	0.0899999999999999	6.1	0.119999999999999	8.49	1321	953	NA	NA	NA	NA	NA	2020-02-12 06:14:00	2020-02-12 06:00:00	2020-02-12	2613	44	1
860	1_4	25.2	4	2020-02-12 06:27:00	129	115	0.633	101.076	0.892	0.12	6.22	0.16	8.65	1339	946	NA	NA	NA	NA	NA	2020-02-12 06:27:00	2020-02-12 06:00:00	2020-02-12	2626	44	1
861	1_4	25.2	4	2020-02-12 06:40:00	112	101	0.554	101.63	0.906	0	6.22	0.130000000000001	8.78	1979	1444	NA	NA	NA	NA	NA	2020-02-12 06:40:00	2020-02-12 06:00:00	2020-02-12	2639	44	1
862	1_4	25.2	4	2020-02-12 06:53:00	121	111	0.601	102.231	0.913	0.0800000000000001	6.3	0.119999999999999	8.9	1728	1158	NA	NA	NA	NA	NA	2020-02-12 06:53:00	2020-02-12 06:00:00	2020-02-12	2652	44	1
863	1_4	25.2	4	2020-02-12 07:06:00	106	95	0.524	102.755	0.898	0	6.3	0.0199999999999996	8.92	2118	1447	NA	NA	NA	NA	NA	2020-02-12 07:06:00	2020-02-12 07:00:00	2020-02-13	2665	45	2
864	1_4	25.2	4	2020-02-12 07:19:00	112	100	0.551	103.306	0.895	0	6.3	0.0400000000000009	8.96	1383	885	NA	NA	NA	NA	NA	2020-02-12 07:19:00	2020-02-12 07:00:00	2020-02-13	2678	45	2
865	1_4	25.2	4	2020-02-12 07:32:00	111	101	0.548	103.854	0.913	0.0599999999999996	6.36	0.0499999999999989	9.01	1595	1064	NA	NA	NA	NA	NA	2020-02-12 07:32:00	2020-02-12 07:00:00	2020-02-13	2691	45	2
866	1_4	25.2	4	2020-02-12 07:45:00	111	100	0.547	104.401	0.897	0	6.36	0	9.01	269	85	NA	NA	NA	NA	NA	2020-02-12 07:45:00	2020-02-12 07:00:00	2020-02-13	2704	45	2
867	1_4	25.2	4	2020-02-12 07:58:00	103	89	0.506	104.907	0.862	0	6.36	0	9.01	93	3	NA	NA	NA	NA	NA	2020-02-12 07:58:00	2020-02-12 07:00:00	2020-02-13	2717	45	2
868	1_4	25.2	4	2020-02-12 08:11:00	89	73	0.432	105.339	0.82	0	6.36	0	9.01	21	2	NA	NA	NA	NA	NA	2020-02-12 08:11:00	2020-02-12 08:00:00	2020-02-13	2730	46	2
869	1_4	25.2	4	2020-02-12 08:24:00	93	75	0.449	105.788	0.812	0	6.36	0	9.01	21	0	NA	NA	NA	NA	NA	2020-02-12 08:24:00	2020-02-12 08:00:00	2020-02-13	2743	46	2
870	1_4	25.2	4	2020-02-12 08:37:00	89	72	0.432	106.22	0.805	0	6.36	0	9.01	52	12	NA	NA	NA	NA	NA	2020-02-12 08:37:00	2020-02-12 08:00:00	2020-02-13	2756	46	2
871	1_4	25.2	4	2020-02-12 08:50:00	100	79	0.483	106.703	0.792	0	6.36	0	9.01	34	0	NA	NA	NA	NA	NA	2020-02-12 08:50:00	2020-02-12 08:00:00	2020-02-13	2769	46	2
872	1_4	25.2	4	2020-02-12 09:03:00	86	69	0.417	107.12	0.802	0	6.36	0	9.01	10	2	NA	NA	NA	NA	NA	2020-02-12 09:03:00	2020-02-12 09:00:00	2020-02-13	2782	47	2
873	1_4	25.2	4	2020-02-12 09:16:00	93	75	0.451	107.571	0.807	0	6.36	0	9.01	36	1	NA	NA	NA	NA	NA	2020-02-12 09:16:00	2020-02-12 09:00:00	2020-02-13	2795	47	2
874	1_4	25.2	4	2020-02-12 09:29:00	101	82	0.49	108.061	0.808	0	6.36	0	9.01	595	324	NA	NA	NA	NA	NA	2020-02-12 09:29:00	2020-02-12 09:00:00	2020-02-13	2808	47	2
875	1_4	25.2	4	2020-02-12 09:42:00	107	88	0.521	108.582	0.815	0	6.36	0	9.01	904	563	NA	NA	NA	NA	NA	2020-02-12 09:42:00	2020-02-12 09:00:00	2020-02-13	2821	47	2
876	1_4	25.2	4	2020-02-12 09:55:00	112	92	0.541	109.123	0.825	0	6.36	0.0300000000000011	9.04	1065	672	NA	NA	NA	NA	NA	2020-02-12 09:55:00	2020-02-12 09:00:00	2020-02-13	2834	47	2
877	1_5	30.5	5	2020-02-10 10:41:00	102	79	0.491	0	0.773	0	0	0	0	658	317	NA	NA	NA	NA	NA	2020-02-10 10:41:00	2020-02-10 10:00:00	2020-02-11	0	0	0
878	1_5	30.5	5	2020-02-10 10:54:00	109	84	0.521	0.521	0.772	0	0	0	0	538	301	NA	NA	NA	NA	NA	2020-02-10 10:54:00	2020-02-10 10:00:00	2020-02-11	13	0	0
879	1_5	30.5	5	2020-02-10 11:07:00	104	81	0.5	1.021	0.776	0	0	0	0	549	230	NA	NA	NA	NA	NA	2020-02-10 11:07:00	2020-02-10 11:00:00	2020-02-11	26	1	0
880	1_5	30.5	5	2020-02-10 11:20:00	101	79	0.486	1.507	0.778	0	0	0	0	479	226	NA	NA	NA	NA	NA	2020-02-10 11:20:00	2020-02-10 11:00:00	2020-02-11	39	1	0
881	1_5	30.5	5	2020-02-10 11:33:00	95	73	0.455	1.962	0.775	0	0	0	0	537	217	NA	NA	NA	NA	NA	2020-02-10 11:33:00	2020-02-10 11:00:00	2020-02-11	52	1	0
882	1_5	30.5	5	2020-02-10 11:46:00	87	67	0.416	2.378	0.77	0	0	0	0	548	255	NA	NA	NA	NA	NA	2020-02-10 11:46:00	2020-02-10 11:00:00	2020-02-11	65	1	0
883	1_5	30.5	5	2020-02-10 11:59:00	94	74	0.451	2.829	0.794	0	0	0	0	417	201	NA	NA	NA	NA	NA	2020-02-10 11:59:00	2020-02-10 11:00:00	2020-02-11	78	1	0
884	1_5	30.5	5	2020-02-10 12:12:00	81	64	0.39	3.219	0.798	0	0	0	0	558	269	NA	NA	NA	NA	NA	2020-02-10 12:12:00	2020-02-10 12:00:00	2020-02-11	91	2	0
885	1_5	30.5	5	2020-02-10 12:25:00	89	75	0.435	3.654	0.839	0	0	0	0	297	71	NA	NA	NA	NA	NA	2020-02-10 12:25:00	2020-02-10 12:00:00	2020-02-11	104	2	0
886	1_5	30.5	5	2020-02-10 12:38:00	85	70	0.413	4.067	0.823	0	0	0	0	569	281	NA	NA	NA	NA	NA	2020-02-10 12:38:00	2020-02-10 12:00:00	2020-02-11	117	2	0
887	1_5	30.5	5	2020-02-10 12:51:00	87	67	0.416	4.483	0.77	0	0	0	0	645	363	NA	NA	NA	NA	NA	2020-02-10 12:51:00	2020-02-10 12:00:00	2020-02-11	130	2	0
888	1_5	30.5	5	2020-02-10 13:04:00	73	56	0.35	4.833	0.768	0	0	0	0	364	124	NA	NA	NA	NA	NA	2020-02-10 13:04:00	2020-02-10 13:00:00	2020-02-11	143	3	0
889	1_5	30.5	5	2020-02-10 13:17:00	81	62	0.39	5.223	0.765	0	0	0	0	332	125	NA	NA	NA	NA	NA	2020-02-10 13:17:00	2020-02-10 13:00:00	2020-02-11	156	3	0
890	1_5	30.5	5	2020-02-10 13:30:00	80	60	0.38	5.603	0.754	0	0	0	0	495	222	NA	NA	NA	NA	NA	2020-02-10 13:30:00	2020-02-10 13:00:00	2020-02-11	169	3	0
891	1_5	30.5	5	2020-02-10 13:43:00	85	63	0.405	6.008	0.746	0	0	0	0	178	28	NA	NA	NA	NA	NA	2020-02-10 13:43:00	2020-02-10 13:00:00	2020-02-11	182	3	0
892	1_5	30.5	5	2020-02-10 13:56:00	76	58	0.365	6.373	0.761	0	0	0	0	515	271	NA	NA	NA	NA	NA	2020-02-10 13:56:00	2020-02-10 13:00:00	2020-02-11	195	3	0
893	1_5	30.5	5	2020-02-10 14:09:00	80	59	0.379	6.752	0.737	0	0	0	0	590	329	NA	NA	NA	NA	NA	2020-02-10 14:09:00	2020-02-10 14:00:00	2020-02-11	208	4	0
894	1_5	30.5	5	2020-02-10 14:22:00	81	62	0.386	7.138	0.766	0	0	0	0	468	200	NA	NA	NA	NA	NA	2020-02-10 14:22:00	2020-02-10 14:00:00	2020-02-11	221	4	0
895	1_5	30.5	5	2020-02-10 14:35:00	80	60	0.383	7.521	0.741	0	0	0	0	158	44	NA	NA	NA	NA	NA	2020-02-10 14:35:00	2020-02-10 14:00:00	2020-02-11	234	4	0
896	1_5	30.5	5	2020-02-10 14:48:00	66	48	0.315	7.836	0.719	0	0	0	0	19	0	NA	NA	NA	NA	NA	2020-02-10 14:48:00	2020-02-10 14:00:00	2020-02-11	247	4	0
897	1_5	30.5	5	2020-02-10 15:01:00	82	61	0.39	8.226	0.749	0	0	0	0	899	539	NA	NA	NA	NA	NA	2020-02-10 15:01:00	2020-02-10 15:00:00	2020-02-11	260	5	0
898	1_5	30.5	5	2020-02-10 15:14:00	80	60	0.383	8.609	0.752	0	0	0	0	482	231	NA	NA	NA	NA	NA	2020-02-10 15:14:00	2020-02-10 15:00:00	2020-02-11	273	5	0
899	1_5	30.5	5	2020-02-10 15:27:00	80	59	0.379	8.988	0.742	0	0	0	0	119	28	NA	NA	NA	NA	NA	2020-02-10 15:27:00	2020-02-10 15:00:00	2020-02-11	286	5	0
900	1_5	30.5	5	2020-02-10 15:40:00	74	56	0.354	9.342	0.751	0	0	0	0	253	137	NA	NA	NA	NA	NA	2020-02-10 15:40:00	2020-02-10 15:00:00	2020-02-11	299	5	0
901	1_5	30.5	5	2020-02-10 15:53:00	69	50	0.327	9.669	0.731	0	0	0	0	118	56	NA	NA	NA	NA	NA	2020-02-10 15:53:00	2020-02-10 15:00:00	2020-02-11	312	5	0
902	1_5	30.5	5	2020-02-10 16:06:00	62	43	0.291	9.96	0.691	0	0	0	0	0	0	NA	NA	NA	NA	NA	2020-02-10 16:06:00	2020-02-10 16:00:00	2020-02-11	325	6	0
903	1_5	30.5	5	2020-02-10 16:19:00	77	59	0.37	10.33	0.761	0	0	0	0	544	294	NA	NA	NA	NA	NA	2020-02-10 16:19:00	2020-02-10 16:00:00	2020-02-11	338	6	0
904	1_5	30.5	5	2020-02-10 16:32:00	75	55	0.356	10.686	0.738	0	0	0	0	518	292	NA	NA	NA	NA	NA	2020-02-10 16:32:00	2020-02-10 16:00:00	2020-02-11	351	6	0
905	1_5	30.5	5	2020-02-10 16:45:00	80	58	0.378	11.064	0.733	0	0	0	0	382	179	NA	NA	NA	NA	NA	2020-02-10 16:45:00	2020-02-10 16:00:00	2020-02-11	364	6	0
906	1_5	30.5	5	2020-02-10 16:58:00	81	61	0.388	11.452	0.751	0	0	0	0	108	4	NA	NA	NA	NA	NA	2020-02-10 16:58:00	2020-02-10 16:00:00	2020-02-11	377	6	0
907	1_5	30.5	5	2020-02-10 17:11:00	90	67	0.43	11.882	0.743	0	0	0	0	761	461	NA	NA	NA	NA	NA	2020-02-10 17:11:00	2020-02-10 17:00:00	2020-02-11	390	7	0
908	1_5	30.5	5	2020-02-10 17:24:00	79	57	0.373	12.255	0.721	0	0	0	0	139	27	NA	NA	NA	NA	NA	2020-02-10 17:24:00	2020-02-10 17:00:00	2020-02-11	403	7	0
909	1_5	30.5	5	2020-02-10 17:37:00	75	54	0.354	12.609	0.727	0	0	0	0	108	23	NA	NA	NA	NA	NA	2020-02-10 17:37:00	2020-02-10 17:00:00	2020-02-11	416	7	0
910	1_5	30.5	5	2020-02-10 17:50:00	70	50	0.33	12.939	0.711	0	0	0	0	44	27	NA	NA	NA	NA	NA	2020-02-10 17:50:00	2020-02-10 17:00:00	2020-02-11	429	7	0
911	1_5	30.5	5	2020-02-10 18:03:00	85	62	0.406	13.345	0.728	0	0	0	0	606	382	NA	NA	NA	NA	NA	2020-02-10 18:03:00	2020-02-10 18:00:00	2020-02-11	442	8	0
912	1_5	30.5	5	2020-02-10 18:16:00	79	58	0.374	13.719	0.736	0	0	0	0	585	358	NA	NA	NA	NA	NA	2020-02-10 18:16:00	2020-02-10 18:00:00	2020-02-11	455	8	0
913	1_5	30.5	5	2020-02-10 18:29:00	94	68	0.447	14.166	0.725	0	0	0	0	590	268	NA	NA	NA	NA	NA	2020-02-10 18:29:00	2020-02-10 18:00:00	2020-02-11	468	8	0
914	1_5	30.5	5	2020-02-10 18:42:00	109	80	0.518	14.684	0.739	0	0	0	0	1302	918	NA	NA	NA	NA	NA	2020-02-10 18:42:00	2020-02-10 18:00:00	2020-02-11	481	8	0
915	1_5	30.5	5	2020-02-10 18:55:00	95	71	0.454	15.138	0.741	0	0	0	0	1427	962	NA	NA	NA	NA	NA	2020-02-10 18:55:00	2020-02-10 18:00:00	2020-02-11	494	8	0
916	1_5	30.5	5	2020-02-10 19:08:00	101	73	0.479	15.617	0.723	0.02	0.02	0.01	0.01	1110	767	NA	NA	NA	NA	NA	2020-02-10 19:08:00	2020-02-10 19:00:00	2020-02-11	507	9	0
917	1_5	30.5	5	2020-02-10 19:21:00	97	71	0.461	16.078	0.736	0.01	0.03	0.2	0.21	1061	719	NA	NA	NA	NA	NA	2020-02-10 19:21:00	2020-02-10 19:00:00	2020-02-11	520	9	0
918	1_5	30.5	5	2020-02-10 19:34:00	105	81	0.504	16.582	0.769	0.06	0.09	0.08	0.29	1423	1001	NA	NA	NA	NA	NA	2020-02-10 19:34:00	2020-02-10 19:00:00	2020-02-11	533	9	0
919	1_5	30.5	5	2020-02-10 19:47:00	103	81	0.496	17.078	0.783	0	0.09	0.05	0.34	1497	1088	NA	NA	NA	NA	NA	2020-02-10 19:47:00	2020-02-10 19:00:00	2020-02-11	546	9	0
920	1_5	30.5	5	2020-02-10 20:00:00	99	79	0.48	17.558	0.799	0.01	0.1	0.00999999999999995	0.35	929	602	NA	NA	NA	NA	NA	2020-02-10 20:00:00	2020-02-10 20:00:00	2020-02-11	559	10	0
921	1_5	30.5	5	2020-02-10 20:13:00	101	79	0.486	18.044	0.785	0.04	0.14	0.07	0.42	1035	701	NA	NA	NA	NA	NA	2020-02-10 20:13:00	2020-02-10 20:00:00	2020-02-11	572	10	0
922	1_5	30.5	5	2020-02-10 20:26:00	98	78	0.472	18.516	0.79	0.04	0.18	0.01	0.43	607	281	NA	NA	NA	NA	NA	2020-02-10 20:26:00	2020-02-10 20:00:00	2020-02-11	585	10	0
923	1_5	30.5	5	2020-02-10 20:39:00	99	81	0.481	18.997	0.811	0.02	0.2	0.16	0.59	1100	769	NA	NA	NA	NA	NA	2020-02-10 20:39:00	2020-02-10 20:00:00	2020-02-11	598	10	0
924	1_5	30.5	5	2020-02-10 20:52:00	104	82	0.502	19.499	0.792	0.05	0.25	0.0700000000000001	0.66	1356	640	NA	NA	NA	NA	NA	2020-02-10 20:52:00	2020-02-10 20:00:00	2020-02-11	611	10	0
925	1_5	30.5	5	2020-02-10 21:05:00	105	84	0.507	20.006	0.801	0.03	0.28	0.02	0.68	1142	735	NA	NA	NA	NA	NA	2020-02-10 21:05:00	2020-02-10 21:00:00	2020-02-11	624	11	0
926	1_5	30.5	5	2020-02-10 21:18:00	93	77	0.45	20.456	0.827	0.06	0.34	0.0599999999999999	0.74	680	360	NA	NA	NA	NA	NA	2020-02-10 21:18:00	2020-02-10 21:00:00	2020-02-11	637	11	0
927	1_5	30.5	5	2020-02-10 21:31:00	104	85	0.505	20.961	0.815	0.03	0.37	0.12	0.86	1245	810	NA	NA	NA	NA	NA	2020-02-10 21:31:00	2020-02-10 21:00:00	2020-02-11	650	11	0
928	1_5	30.5	5	2020-02-10 21:44:00	99	83	0.482	21.443	0.836	0.04	0.41	0.09	0.95	833	529	NA	NA	NA	NA	NA	2020-02-10 21:44:00	2020-02-10 21:00:00	2020-02-11	663	11	0
929	1_5	30.5	5	2020-02-10 21:57:00	92	74	0.445	21.888	0.802	0	0.41	0.03	0.98	1175	795	NA	NA	NA	NA	NA	2020-02-10 21:57:00	2020-02-10 21:00:00	2020-02-11	676	11	0
930	1_5	30.5	5	2020-02-10 22:10:00	105	82	0.504	22.392	0.782	0.05	0.46	0.03	1.01	818	494	NA	NA	NA	NA	NA	2020-02-10 22:10:00	2020-02-10 22:00:00	2020-02-11	689	12	0
931	1_5	30.5	5	2020-02-10 22:23:00	101	84	0.493	22.885	0.827	0.16	0.62	0.05	1.06	1141	720	NA	NA	NA	NA	NA	2020-02-10 22:23:00	2020-02-10 22:00:00	2020-02-11	702	12	0
932	1_5	30.5	5	2020-02-10 22:36:00	107	91	0.523	23.408	0.847	0.0499999999999999	0.67	0.21	1.27	2242	1674	NA	NA	NA	NA	NA	2020-02-10 22:36:00	2020-02-10 22:00:00	2020-02-11	715	12	0
933	1_5	30.5	5	2020-02-10 22:49:00	111	96	0.543	23.951	0.865	0.11	0.78	0.18	1.45	1175	776	NA	NA	NA	NA	NA	2020-02-10 22:49:00	2020-02-10 22:00:00	2020-02-11	728	12	0
934	1_5	30.5	5	2020-02-10 23:02:00	96	85	0.473	24.424	0.885	0.0599999999999999	0.84	0.0600000000000001	1.51	1252	868	NA	NA	NA	NA	NA	2020-02-10 23:02:00	2020-02-10 23:00:00	2020-02-11	741	13	0
935	1_5	30.5	5	2020-02-10 23:15:00	97	85	0.477	24.901	0.875	0.0700000000000001	0.91	0.14	1.65	1472	1039	NA	NA	NA	NA	NA	2020-02-10 23:15:00	2020-02-10 23:00:00	2020-02-11	754	13	0
936	1_5	30.5	5	2020-02-10 23:28:00	96	83	0.471	25.372	0.867	0.0099999999999999	0.92	0.0700000000000001	1.72	979	659	NA	NA	NA	NA	NA	2020-02-10 23:28:00	2020-02-10 23:00:00	2020-02-11	767	13	0
937	1_5	30.5	5	2020-02-10 23:41:00	107	93	0.527	25.899	0.866	0.05	0.97	0.05	1.77	1073	703	NA	NA	NA	NA	NA	2020-02-10 23:41:00	2020-02-10 23:00:00	2020-02-11	780	13	0
938	1_5	30.5	5	2020-02-10 23:54:00	92	79	0.448	26.347	0.864	0.0600000000000001	1.03	0.04	1.81	818	442	NA	NA	NA	NA	NA	2020-02-10 23:54:00	2020-02-10 23:00:00	2020-02-11	793	13	0
939	1_5	30.5	5	2020-02-11 00:07:00	92	82	0.455	26.802	0.891	0.01	1.04	0.05	1.86	716	365	NA	NA	NA	NA	NA	2020-02-11 00:07:00	2020-02-11 00:00:00	2020-02-11	806	14	0
940	1_5	30.5	5	2020-02-11 00:20:00	95	82	0.466	27.268	0.86	0.03	1.07	0.0799999999999998	1.94	843	500	NA	NA	NA	NA	NA	2020-02-11 00:20:00	2020-02-11 00:00:00	2020-02-11	819	14	0
941	1_5	30.5	5	2020-02-11 00:33:00	83	68	0.401	27.669	0.819	0	1.07	0	1.94	42	15	NA	NA	NA	NA	NA	2020-02-11 00:33:00	2020-02-11 00:00:00	2020-02-11	832	14	0
942	1_5	30.5	5	2020-02-11 00:46:00	76	60	0.363	28.032	0.789	0	1.07	0	1.94	448	316	NA	NA	NA	NA	NA	2020-02-11 00:46:00	2020-02-11 00:00:00	2020-02-11	845	14	0
943	1_5	30.5	5	2020-02-11 00:59:00	101	82	0.487	28.519	0.816	0.03	1.1	0	1.94	964	645	NA	NA	NA	NA	NA	2020-02-11 00:59:00	2020-02-11 00:00:00	2020-02-11	858	14	0
944	1_5	30.5	5	2020-02-11 01:12:00	102	85	0.497	29.016	0.828	0.17	1.27	0.05	1.99	762	471	NA	NA	NA	NA	NA	2020-02-11 01:12:00	2020-02-11 01:00:00	2020-02-11	871	15	0
945	1_5	30.5	5	2020-02-11 01:25:00	86	74	0.42	29.436	0.858	0	1.27	0.05	2.04	655	407	NA	NA	NA	NA	NA	2020-02-11 01:25:00	2020-02-11 01:00:00	2020-02-11	884	15	0
946	1_5	30.5	5	2020-02-11 01:38:00	91	78	0.443	29.879	0.86	0	1.27	0.04	2.08	126	43	NA	NA	NA	NA	NA	2020-02-11 01:38:00	2020-02-11 01:00:00	2020-02-11	897	15	0
947	1_5	30.5	5	2020-02-11 01:51:00	78	63	0.378	30.257	0.81	0	1.27	0	2.08	10	0	NA	NA	NA	NA	NA	2020-02-11 01:51:00	2020-02-11 01:00:00	2020-02-11	910	15	0
948	1_5	30.5	5	2020-02-11 02:04:00	75	61	0.364	30.621	0.806	0	1.27	0	2.08	277	158	NA	NA	NA	NA	NA	2020-02-11 02:04:00	2020-02-11 02:00:00	2020-02-11	923	16	0
949	1_5	30.5	5	2020-02-11 02:17:00	99	81	0.478	31.099	0.822	0.12	1.39	0.04	2.12	366	190	NA	NA	NA	NA	NA	2020-02-11 02:17:00	2020-02-11 02:00:00	2020-02-11	936	16	0
950	1_5	30.5	5	2020-02-11 02:30:00	81	68	0.393	31.492	0.843	0	1.39	0	2.12	60	0	NA	NA	NA	NA	NA	2020-02-11 02:30:00	2020-02-11 02:00:00	2020-02-11	949	16	0
951	1_5	30.5	5	2020-02-11 02:43:00	76	62	0.367	31.859	0.817	0	1.39	0.00999999999999979	2.13	10	0	NA	NA	NA	NA	NA	2020-02-11 02:43:00	2020-02-11 02:00:00	2020-02-11	962	16	0
952	1_5	30.5	5	2020-02-11 02:56:00	77	61	0.371	32.23	0.799	0.01	1.4	0	2.13	122	59	NA	NA	NA	NA	NA	2020-02-11 02:56:00	2020-02-11 02:00:00	2020-02-11	975	16	0
953	1_5	30.5	5	2020-02-11 03:09:00	74	60	0.359	32.589	0.814	0	1.4	0	2.13	25	16	NA	NA	NA	NA	NA	2020-02-11 03:09:00	2020-02-11 03:00:00	2020-02-11	988	17	0
954	1_5	30.5	5	2020-02-11 03:22:00	80	66	0.388	32.977	0.823	0.02	1.42	0	2.13	321	163	NA	NA	NA	NA	NA	2020-02-11 03:22:00	2020-02-11 03:00:00	2020-02-11	1001	17	0
955	1_5	30.5	5	2020-02-11 03:35:00	95	79	0.464	33.441	0.833	0.14	1.56	0.1	2.23	657	413	NA	NA	NA	NA	NA	2020-02-11 03:35:00	2020-02-11 03:00:00	2020-02-11	1014	17	0
956	1_5	30.5	5	2020-02-11 03:48:00	95	82	0.465	33.906	0.858	0.0599999999999998	1.62	0.22	2.45	875	540	NA	NA	NA	NA	NA	2020-02-11 03:48:00	2020-02-11 03:00:00	2020-02-11	1027	17	0
957	1_5	30.5	5	2020-02-11 04:01:00	86	74	0.421	34.327	0.863	0	1.62	0	2.45	55	6	NA	NA	NA	NA	NA	2020-02-11 04:01:00	2020-02-11 04:00:00	2020-02-11	1040	18	0
958	1_5	30.5	5	2020-02-11 04:14:00	105	89	0.514	34.841	0.847	0.0600000000000001	1.68	0.0499999999999998	2.5	345	186	NA	NA	NA	NA	NA	2020-02-11 04:14:00	2020-02-11 04:00:00	2020-02-11	1053	18	0
959	1_5	30.5	5	2020-02-11 04:27:00	71	60	0.344	35.185	0.844	0	1.68	0	2.5	11	2	NA	NA	NA	NA	NA	2020-02-11 04:27:00	2020-02-11 04:00:00	2020-02-11	1066	18	0
960	1_5	30.5	5	2020-02-11 04:40:00	70	58	0.339	35.524	0.827	0	1.68	0	2.5	56	12	NA	NA	NA	NA	NA	2020-02-11 04:40:00	2020-02-11 04:00:00	2020-02-11	1079	18	0
961	1_5	30.5	5	2020-02-11 04:53:00	92	79	0.451	35.975	0.852	0.25	1.93	0.14	2.64	672	375	NA	NA	NA	NA	NA	2020-02-11 04:53:00	2020-02-11 04:00:00	2020-02-11	1092	18	0
962	1_5	30.5	5	2020-02-11 05:06:00	97	87	0.478	36.453	0.891	0.04	1.97	0.21	2.85	1803	1311	NA	NA	NA	NA	NA	2020-02-11 05:06:00	2020-02-11 05:00:00	2020-02-11	1105	19	0
963	1_5	30.5	5	2020-02-11 05:19:00	99	87	0.485	36.938	0.885	0.11	2.08	0.04	2.89	1181	831	NA	NA	NA	NA	NA	2020-02-11 05:19:00	2020-02-11 05:00:00	2020-02-11	1118	19	0
964	1_5	30.5	5	2020-02-11 05:32:00	95	86	0.469	37.407	0.899	0	2.08	0.04	2.93	1039	401	NA	NA	NA	NA	NA	2020-02-11 05:32:00	2020-02-11 05:00:00	2020-02-11	1131	19	0
965	1_5	30.5	5	2020-02-11 05:45:00	89	79	0.438	37.845	0.888	0.15	2.23	0.0699999999999998	3	832	495	NA	NA	NA	NA	NA	2020-02-11 05:45:00	2020-02-11 05:00:00	2020-02-11	1144	19	0
966	1_5	30.5	5	2020-02-11 05:58:00	90	80	0.441	38.286	0.889	0.0299999999999998	2.26	0.0899999999999999	3.09	845	549	NA	NA	NA	NA	NA	2020-02-11 05:58:00	2020-02-11 05:00:00	2020-02-11	1157	19	0
967	1_5	30.5	5	2020-02-11 06:11:00	81	70	0.395	38.681	0.873	0.13	2.39	0.11	3.2	709	372	NA	NA	NA	NA	NA	2020-02-11 06:11:00	2020-02-11 06:00:00	2020-02-11	1170	20	0
968	1_5	30.5	5	2020-02-11 06:24:00	89	75	0.432	39.113	0.849	0	2.39	0.00999999999999979	3.21	65	12	NA	NA	NA	NA	NA	2020-02-11 06:24:00	2020-02-11 06:00:00	2020-02-11	1183	20	0
969	1_5	30.5	5	2020-02-11 06:37:00	80	68	0.389	39.502	0.852	0	2.39	0	3.21	37	12	NA	NA	NA	NA	NA	2020-02-11 06:37:00	2020-02-11 06:00:00	2020-02-11	1196	20	0
970	1_5	30.5	5	2020-02-11 06:50:00	79	67	0.387	39.889	0.845	0	2.39	0	3.21	93	34	NA	NA	NA	NA	NA	2020-02-11 06:50:00	2020-02-11 06:00:00	2020-02-11	1209	20	0
971	1_5	30.5	5	2020-02-11 07:03:00	77	66	0.375	40.264	0.859	0	2.39	0	3.21	19	5	NA	NA	NA	NA	NA	2020-02-11 07:03:00	2020-02-11 07:00:00	2020-02-12	1222	21	1
972	1_5	30.5	5	2020-02-11 07:16:00	78	66	0.382	40.646	0.838	0	2.39	0	3.21	8	3	NA	NA	NA	NA	NA	2020-02-11 07:16:00	2020-02-11 07:00:00	2020-02-12	1235	21	1
973	1_5	30.5	5	2020-02-11 07:29:00	87	75	0.424	41.07	0.86	0.02	2.41	0.0899999999999999	3.3	390	213	NA	NA	NA	NA	NA	2020-02-11 07:29:00	2020-02-11 07:00:00	2020-02-12	1248	21	1
974	1_5	30.5	5	2020-02-11 07:42:00	99	88	0.487	41.557	0.893	0.12	2.53	0	3.3	263	111	NA	NA	NA	NA	NA	2020-02-11 07:42:00	2020-02-11 07:00:00	2020-02-12	1261	21	1
975	1_5	30.5	5	2020-02-11 07:55:00	81	71	0.397	41.954	0.87	0	2.53	0	3.3	17	0	NA	NA	NA	NA	NA	2020-02-11 07:55:00	2020-02-11 07:00:00	2020-02-12	1274	21	1
976	1_5	30.5	5	2020-02-11 08:08:00	84	71	0.408	42.362	0.85	0	2.53	0	3.3	15	2	NA	NA	NA	NA	NA	2020-02-11 08:08:00	2020-02-11 08:00:00	2020-02-12	1287	22	1
977	1_5	30.5	5	2020-02-11 08:21:00	80	67	0.389	42.751	0.842	0	2.53	0	3.3	52	12	NA	NA	NA	NA	NA	2020-02-11 08:21:00	2020-02-11 08:00:00	2020-02-12	1300	22	1
978	1_5	30.5	5	2020-02-11 08:34:00	80	65	0.387	43.138	0.818	0	2.53	0	3.3	7	0	NA	NA	NA	NA	NA	2020-02-11 08:34:00	2020-02-11 08:00:00	2020-02-12	1313	22	1
979	1_5	30.5	5	2020-02-11 08:47:00	76	62	0.366	43.504	0.815	0	2.53	0.0100000000000002	3.31	20	6	NA	NA	NA	NA	NA	2020-02-11 08:47:00	2020-02-11 08:00:00	2020-02-12	1326	22	1
980	1_5	30.5	5	2020-02-11 09:00:00	73	61	0.356	43.86	0.833	0	2.53	0	3.31	117	43	NA	NA	NA	NA	NA	2020-02-11 09:00:00	2020-02-11 09:00:00	2020-02-12	1339	23	1
981	1_5	30.5	5	2020-02-11 09:13:00	70	57	0.341	44.201	0.81	0	2.53	0	3.31	98	32	NA	NA	NA	NA	NA	2020-02-11 09:13:00	2020-02-11 09:00:00	2020-02-12	1352	23	1
982	1_5	30.5	5	2020-02-11 09:26:00	81	69	0.397	44.598	0.855	0.13	2.66	0.0699999999999998	3.38	621	358	NA	NA	NA	NA	NA	2020-02-11 09:26:00	2020-02-11 09:00:00	2020-02-12	1365	23	1
983	1_5	30.5	5	2020-02-11 09:39:00	87	76	0.426	45.024	0.875	0	2.66	0	3.38	106	31	NA	NA	NA	NA	NA	2020-02-11 09:39:00	2020-02-11 09:00:00	2020-02-12	1378	23	1
984	1_5	30.5	5	2020-02-11 09:52:00	76	64	0.369	45.393	0.852	0	2.66	0	3.38	15	0	NA	NA	NA	NA	NA	2020-02-11 09:52:00	2020-02-11 09:00:00	2020-02-12	1391	23	1
985	1_5	30.5	5	2020-02-11 10:05:00	78	65	0.379	45.772	0.84	0	2.66	0	3.38	45	6	NA	NA	NA	NA	NA	2020-02-11 10:05:00	2020-02-11 10:00:00	2020-02-12	1404	24	1
986	1_5	30.5	5	2020-02-11 10:18:00	76	64	0.369	46.141	0.838	0	2.66	0	3.38	192	82	NA	NA	NA	NA	NA	2020-02-11 10:18:00	2020-02-11 10:00:00	2020-02-12	1417	24	1
987	1_5	30.5	5	2020-02-11 10:31:00	76	64	0.37	46.511	0.842	0	2.66	0	3.38	4	0	NA	NA	NA	NA	NA	2020-02-11 10:31:00	2020-02-11 10:00:00	2020-02-12	1430	24	1
988	1_5	30.5	5	2020-02-11 10:44:00	75	62	0.365	46.876	0.827	0.02	2.68	0	3.38	252	121	NA	NA	NA	NA	NA	2020-02-11 10:44:00	2020-02-11 10:00:00	2020-02-12	1443	24	1
989	1_5	30.5	5	2020-02-11 10:57:00	86	75	0.422	47.298	0.869	0.12	2.8	0.13	3.51	848	467	NA	NA	NA	NA	NA	2020-02-11 10:57:00	2020-02-11 10:00:00	2020-02-12	1456	24	1
990	1_5	30.5	5	2020-02-11 11:10:00	84	75	0.415	47.713	0.887	0.04	2.84	0	3.51	527	289	NA	NA	NA	NA	NA	2020-02-11 11:10:00	2020-02-11 11:00:00	2020-02-12	1469	25	1
991	1_5	30.5	5	2020-02-11 11:23:00	83	74	0.408	48.121	0.895	0.19	3.03	0.0900000000000003	3.6	455	210	NA	NA	NA	NA	NA	2020-02-11 11:23:00	2020-02-11 11:00:00	2020-02-12	1482	25	1
992	1_5	30.5	5	2020-02-11 11:36:00	80	70	0.392	48.513	0.876	0	3.03	0	3.6	13	0	NA	NA	NA	NA	NA	2020-02-11 11:36:00	2020-02-11 11:00:00	2020-02-12	1495	25	1
993	1_5	30.5	5	2020-02-11 11:49:00	79	67	0.387	48.9	0.85	0	3.03	0.00999999999999979	3.61	12	0	NA	NA	NA	NA	NA	2020-02-11 11:49:00	2020-02-11 11:00:00	2020-02-12	1508	25	1
994	1_5	30.5	5	2020-02-11 12:02:00	78	66	0.382	49.282	0.838	0	3.03	0	3.61	16	2	NA	NA	NA	NA	NA	2020-02-11 12:02:00	2020-02-11 12:00:00	2020-02-12	1521	26	1
995	1_5	30.5	5	2020-02-11 12:15:00	80	67	0.391	49.673	0.84	0	3.03	0	3.61	68	14	NA	NA	NA	NA	NA	2020-02-11 12:15:00	2020-02-11 12:00:00	2020-02-12	1534	26	1
996	1_5	30.5	5	2020-02-11 12:28:00	82	69	0.402	50.075	0.842	0	3.03	0	3.61	60	14	NA	NA	NA	NA	NA	2020-02-11 12:28:00	2020-02-11 12:00:00	2020-02-12	1547	26	1
997	1_5	30.5	5	2020-02-11 12:41:00	73	60	0.353	50.428	0.823	0	3.03	0	3.61	55	6	NA	NA	NA	NA	NA	2020-02-11 12:41:00	2020-02-11 12:00:00	2020-02-12	1560	26	1
998	1_5	30.5	5	2020-02-11 12:54:00	78	65	0.381	50.809	0.832	0	3.03	0	3.61	114	47	NA	NA	NA	NA	NA	2020-02-11 12:54:00	2020-02-11 12:00:00	2020-02-12	1573	26	1
999	1_5	30.5	5	2020-02-11 13:07:00	81	71	0.396	51.205	0.875	0.02	3.05	0.0700000000000003	3.68	602	332	NA	NA	NA	NA	NA	2020-02-11 13:07:00	2020-02-11 13:00:00	2020-02-12	1586	27	1
1000	1_5	30.5	5	2020-02-11 13:20:00	89	77	0.437	51.642	0.864	0	3.05	0.00999999999999979	3.69	159	41	NA	NA	NA	NA	NA	2020-02-11 13:20:00	2020-02-11 13:00:00	2020-02-12	1599	27	1
1001	1_5	30.5	5	2020-02-11 13:33:00	77	62	0.371	52.013	0.805	0	3.05	0	3.69	90	65	NA	NA	NA	NA	NA	2020-02-11 13:33:00	2020-02-11 13:00:00	2020-02-12	1612	27	1
1002	1_5	30.5	5	2020-02-11 13:46:00	73	59	0.355	52.368	0.808	0	3.05	0	3.69	21	11	NA	NA	NA	NA	NA	2020-02-11 13:46:00	2020-02-11 13:00:00	2020-02-12	1625	27	1
1003	1_5	30.5	5	2020-02-11 13:59:00	77	62	0.371	52.739	0.813	0	3.05	0	3.69	12	0	NA	NA	NA	NA	NA	2020-02-11 13:59:00	2020-02-11 13:00:00	2020-02-12	1638	27	1
1004	1_5	30.5	5	2020-02-11 14:12:00	78	64	0.379	53.118	0.814	0	3.05	0	3.69	74	41	NA	NA	NA	NA	NA	2020-02-11 14:12:00	2020-02-11 14:00:00	2020-02-12	1651	28	1
1005	1_5	30.5	5	2020-02-11 14:25:00	83	68	0.403	53.521	0.818	0.12	3.17	0.0600000000000001	3.75	676	340	NA	NA	NA	NA	NA	2020-02-11 14:25:00	2020-02-11 14:00:00	2020-02-12	1664	28	1
1006	1_5	30.5	5	2020-02-11 14:38:00	87	75	0.427	53.948	0.865	0.0100000000000002	3.18	0.11	3.86	359	71	NA	NA	NA	NA	NA	2020-02-11 14:38:00	2020-02-11 14:00:00	2020-02-12	1677	28	1
1007	1_5	30.5	5	2020-02-11 14:51:00	79	66	0.384	54.332	0.837	0	3.18	0	3.86	94	6	NA	NA	NA	NA	NA	2020-02-11 14:51:00	2020-02-11 14:00:00	2020-02-12	1690	28	1
1008	1_5	30.5	5	2020-02-11 15:04:00	74	61	0.361	54.693	0.816	0	3.18	0.0100000000000002	3.87	116	14	NA	NA	NA	NA	NA	2020-02-11 15:04:00	2020-02-11 15:00:00	2020-02-12	1703	29	1
1009	1_5	30.5	5	2020-02-11 15:17:00	79	65	0.384	55.077	0.818	0	3.18	0	3.87	128	15	NA	NA	NA	NA	NA	2020-02-11 15:17:00	2020-02-11 15:00:00	2020-02-12	1716	29	1
1010	1_5	30.5	5	2020-02-11 15:30:00	75	60	0.361	55.438	0.799	0.00999999999999979	3.19	0	3.87	87	2	NA	NA	NA	NA	NA	2020-02-11 15:30:00	2020-02-11 15:00:00	2020-02-12	1729	29	1
1011	1_5	30.5	5	2020-02-11 15:43:00	82	69	0.398	55.836	0.842	0	3.19	0	3.87	309	76	NA	NA	NA	NA	NA	2020-02-11 15:43:00	2020-02-11 15:00:00	2020-02-12	1742	29	1
1012	1_5	30.5	5	2020-02-11 15:56:00	83	68	0.402	56.238	0.825	0	3.19	0	3.87	96	6	NA	NA	NA	NA	NA	2020-02-11 15:56:00	2020-02-11 15:00:00	2020-02-12	1755	29	1
1013	1_5	30.5	5	2020-02-11 16:09:00	78	60	0.372	56.61	0.768	0	3.19	0	3.87	44	13	NA	NA	NA	NA	NA	2020-02-11 16:09:00	2020-02-11 16:00:00	2020-02-12	1768	30	1
1014	1_5	30.5	5	2020-02-11 16:22:00	101	81	0.489	57.099	0.804	0.02	3.21	0.04	3.91	870	518	NA	NA	NA	NA	NA	2020-02-11 16:22:00	2020-02-11 16:00:00	2020-02-12	1781	30	1
1015	1_5	30.5	5	2020-02-11 16:35:00	96	79	0.466	57.565	0.819	0.16	3.37	0.02	3.93	891	469	NA	NA	NA	NA	NA	2020-02-11 16:35:00	2020-02-11 16:00:00	2020-02-12	1794	30	1
1016	1_5	30.5	5	2020-02-11 16:48:00	88	76	0.432	57.997	0.855	0	3.37	0.0899999999999994	4.02	374	191	NA	NA	NA	NA	NA	2020-02-11 16:48:00	2020-02-11 16:00:00	2020-02-12	1807	30	1
1017	1_5	30.5	5	2020-02-11 17:01:00	84	71	0.41	58.407	0.841	0	3.37	0	4.02	68	0	NA	NA	NA	NA	NA	2020-02-11 17:01:00	2020-02-11 17:00:00	2020-02-12	1820	31	1
1018	1_5	30.5	5	2020-02-11 17:14:00	81	66	0.393	58.8	0.808	0	3.37	0	4.02	9	0	NA	NA	NA	NA	NA	2020-02-11 17:14:00	2020-02-11 17:00:00	2020-02-12	1833	31	1
1019	1_5	30.5	5	2020-02-11 17:27:00	74	61	0.359	59.159	0.827	0	3.37	0	4.02	14	0	NA	NA	NA	NA	NA	2020-02-11 17:27:00	2020-02-11 17:00:00	2020-02-12	1846	31	1
1020	1_5	30.5	5	2020-02-11 17:40:00	75	62	0.364	59.523	0.824	0	3.37	0.0100000000000007	4.03	141	65	NA	NA	NA	NA	NA	2020-02-11 17:40:00	2020-02-11 17:00:00	2020-02-12	1859	31	1
1021	1_5	30.5	5	2020-02-11 17:53:00	90	76	0.437	59.96	0.852	0.0699999999999998	3.44	0	4.03	302	113	NA	NA	NA	NA	NA	2020-02-11 17:53:00	2020-02-11 17:00:00	2020-02-12	1872	31	1
1022	1_5	30.5	5	2020-02-11 18:06:00	86	74	0.421	60.381	0.855	0	3.44	0	4.03	72	16	NA	NA	NA	NA	NA	2020-02-11 18:06:00	2020-02-11 18:00:00	2020-02-12	1885	32	1
1023	1_5	30.5	5	2020-02-11 18:19:00	92	76	0.446	60.827	0.835	0.04	3.48	0	4.03	827	534	NA	NA	NA	NA	NA	2020-02-11 18:19:00	2020-02-11 18:00:00	2020-02-12	1898	32	1
1024	1_5	30.5	5	2020-02-11 18:32:00	111	92	0.538	61.365	0.834	0.0899999999999999	3.57	0.17	4.2	1264	845	NA	NA	NA	NA	NA	2020-02-11 18:32:00	2020-02-11 18:00:00	2020-02-12	1911	32	1
1025	1_5	30.5	5	2020-02-11 18:45:00	107	94	0.525	61.89	0.876	0.0700000000000003	3.64	0.0699999999999994	4.27	981	675	NA	NA	NA	NA	NA	2020-02-11 18:45:00	2020-02-11 18:00:00	2020-02-12	1924	32	1
1026	1_5	30.5	5	2020-02-11 18:58:00	92	82	0.453	62.343	0.889	0.0499999999999998	3.69	0.0300000000000002	4.3	305	76	NA	NA	NA	NA	NA	2020-02-11 18:58:00	2020-02-11 18:00:00	2020-02-12	1937	32	1
1027	1_5	30.5	5	2020-02-11 19:11:00	85	75	0.418	62.761	0.883	0	3.69	0.00999999999999979	4.31	712	199	NA	NA	NA	NA	NA	2020-02-11 19:11:00	2020-02-11 19:00:00	2020-02-12	1950	33	1
1028	1_5	30.5	5	2020-02-11 19:24:00	88	78	0.435	63.196	0.88	0.17	3.86	0.130000000000001	4.44	481	233	NA	NA	NA	NA	NA	2020-02-11 19:24:00	2020-02-11 19:00:00	2020-02-12	1963	33	1
1029	1_5	30.5	5	2020-02-11 19:37:00	86	76	0.422	63.618	0.883	0.0100000000000002	3.87	0.0599999999999996	4.5	725	398	NA	NA	NA	NA	NA	2020-02-11 19:37:00	2020-02-11 19:00:00	2020-02-12	1976	33	1
1030	1_5	30.5	5	2020-02-11 19:50:00	89	80	0.438	64.056	0.897	0	3.87	0	4.5	107	28	NA	NA	NA	NA	NA	2020-02-11 19:50:00	2020-02-11 19:00:00	2020-02-12	1989	33	1
1031	1_5	30.5	5	2020-02-11 20:03:00	77	66	0.376	64.432	0.851	0	3.87	0	4.5	115	72	NA	NA	NA	NA	NA	2020-02-11 20:03:00	2020-02-11 20:00:00	2020-02-12	2002	34	1
1032	1_5	30.5	5	2020-02-11 20:16:00	100	88	0.492	64.924	0.884	0.1	3.97	0.0499999999999998	4.55	877	533	NA	NA	NA	NA	NA	2020-02-11 20:16:00	2020-02-11 20:00:00	2020-02-12	2015	34	1
1033	1_5	30.5	5	2020-02-11 20:29:00	108	96	0.533	65.457	0.888	0.109999999999999	4.08	0.58	5.13	670	372	NA	NA	NA	NA	NA	2020-02-11 20:29:00	2020-02-11 20:00:00	2020-02-12	2028	34	1
1034	1_5	30.5	5	2020-02-11 20:42:00	101	92	0.498	65.955	0.913	0.0600000000000005	4.14	0.0200000000000005	5.15	1252	843	NA	NA	NA	NA	NA	2020-02-11 20:42:00	2020-02-11 20:00:00	2020-02-12	2041	34	1
1035	1_5	28.9	5	2020-02-11 20:55:00	109	99	0.538	66.493	0.908	0.00999999999999979	4.15	0.0499999999999998	5.2	621	356	NA	NA	NA	NA	NA	2020-02-11 20:55:00	2020-02-11 20:00:00	2020-02-12	2054	34	1
1036	1_5	28.9	5	2020-02-11 21:08:00	87	78	0.428	66.921	0.902	0	4.15	0	5.2	187	65	NA	NA	NA	NA	NA	2020-02-11 21:08:00	2020-02-11 21:00:00	2020-02-12	2067	35	1
1037	1_5	28.9	5	2020-02-11 21:21:00	79	66	0.386	67.307	0.832	0	4.15	0	5.2	39	16	NA	NA	NA	NA	NA	2020-02-11 21:21:00	2020-02-11 21:00:00	2020-02-12	2080	35	1
1038	1_5	28.9	5	2020-02-11 21:34:00	73	59	0.354	67.661	0.804	0.00999999999999979	4.16	0	5.2	54	6	NA	NA	NA	NA	NA	2020-02-11 21:34:00	2020-02-11 21:00:00	2020-02-12	2093	35	1
1039	1_5	28.9	5	2020-02-11 21:47:00	90	76	0.438	68.099	0.84	0.15	4.31	0.0499999999999998	5.25	584	332	NA	NA	NA	NA	NA	2020-02-11 21:47:00	2020-02-11 21:00:00	2020-02-12	2106	35	1
1040	1_5	28.9	5	2020-02-11 22:00:00	96	84	0.47	68.569	0.88	0.0599999999999996	4.37	0.14	5.39	1261	844	NA	NA	NA	NA	NA	2020-02-11 22:00:00	2020-02-11 22:00:00	2020-02-12	2119	36	1
1041	1_5	28.9	5	2020-02-11 22:13:00	105	92	0.514	69.083	0.877	0.100000000000001	4.47	0.0500000000000007	5.44	588	316	NA	NA	NA	NA	NA	2020-02-11 22:13:00	2020-02-11 22:00:00	2020-02-12	2132	36	1
1042	1_5	28.9	5	2020-02-11 22:26:00	93	86	0.463	69.546	0.916	0.00999999999999979	4.48	0.00999999999999979	5.45	200	97	NA	NA	NA	NA	NA	2020-02-11 22:26:00	2020-02-11 22:00:00	2020-02-12	2145	36	1
1043	1_5	28.9	5	2020-02-11 22:39:00	91	82	0.449	69.995	0.903	0.04	4.52	0.0899999999999999	5.54	916	626	NA	NA	NA	NA	NA	2020-02-11 22:39:00	2020-02-11 22:00:00	2020-02-12	2158	36	1
1044	1_5	28.9	5	2020-02-11 22:52:00	89	79	0.438	70.433	0.896	0.00999999999999979	4.53	0.04	5.58	318	195	NA	NA	NA	NA	NA	2020-02-11 22:52:00	2020-02-11 22:00:00	2020-02-12	2171	36	1
1045	1_5	28.9	5	2020-02-11 23:05:00	106	94	0.522	70.955	0.883	0.0499999999999998	4.58	0.0300000000000002	5.61	191	117	NA	NA	NA	NA	NA	2020-02-11 23:05:00	2020-02-11 23:00:00	2020-02-12	2184	37	1
1046	1_5	28.9	5	2020-02-11 23:18:00	78	67	0.379	71.334	0.859	0	4.58	0	5.61	9	0	NA	NA	NA	NA	NA	2020-02-11 23:18:00	2020-02-11 23:00:00	2020-02-12	2197	37	1
1047	1_5	28.9	5	2020-02-11 23:31:00	75	64	0.368	71.702	0.855	0.0100000000000007	4.59	0	5.61	19	5	NA	NA	NA	NA	NA	2020-02-11 23:31:00	2020-02-11 23:00:00	2020-02-12	2210	37	1
1048	1_5	28.9	5	2020-02-11 23:44:00	75	63	0.367	72.069	0.832	0	4.59	0	5.61	16	7	NA	NA	NA	NA	NA	2020-02-11 23:44:00	2020-02-11 23:00:00	2020-02-12	2223	37	1
1049	1_5	28.9	5	2020-02-11 23:57:00	67	56	0.326	72.395	0.828	0	4.59	0	5.61	19	5	NA	NA	NA	NA	NA	2020-02-11 23:57:00	2020-02-11 23:00:00	2020-02-12	2236	37	1
1050	1_5	28.9	5	2020-02-12 00:10:00	72	60	0.35	72.745	0.831	0	4.59	0	5.61	322	199	NA	NA	NA	NA	NA	2020-02-12 00:10:00	2020-02-12 00:00:00	2020-02-12	2249	38	1
1051	1_5	28.9	5	2020-02-12 00:23:00	110	90	0.532	73.277	0.82	0.0999999999999996	4.69	0.00999999999999979	5.62	1508	1011	NA	NA	NA	NA	NA	2020-02-12 00:23:00	2020-02-12 00:00:00	2020-02-12	2262	38	1
1052	1_5	28.9	5	2020-02-12 00:36:00	115	100	0.565	73.842	0.863	0.0899999999999999	4.78	0.0800000000000001	5.7	1365	907	NA	NA	NA	NA	NA	2020-02-12 00:36:00	2020-02-12 00:00:00	2020-02-12	2275	38	1
1053	1_5	28.9	5	2020-02-12 00:49:00	95	85	0.468	74.31	0.893	0.0600000000000005	4.84	0.2	5.9	1045	734	NA	NA	NA	NA	NA	2020-02-12 00:49:00	2020-02-12 00:00:00	2020-02-12	2288	38	1
1054	1_5	28.9	5	2020-02-12 01:02:00	93	82	0.456	74.766	0.889	0.00999999999999979	4.85	0.04	5.94	198	107	NA	NA	NA	NA	NA	2020-02-12 01:02:00	2020-02-12 01:00:00	2020-02-12	2301	39	1
1055	1_5	28.9	5	2020-02-12 01:15:00	85	75	0.417	75.183	0.887	0.11	4.96	0.0699999999999994	6.01	221	104	NA	NA	NA	NA	NA	2020-02-12 01:15:00	2020-02-12 01:00:00	2020-02-12	2314	39	1
1056	1_5	28.9	5	2020-02-12 01:28:00	82	72	0.402	75.585	0.883	0.00999999999999979	4.97	0.0899999999999999	6.1	707	450	NA	NA	NA	NA	NA	2020-02-12 01:28:00	2020-02-12 01:00:00	2020-02-12	2327	39	1
1057	1_5	28.9	5	2020-02-12 01:41:00	82	70	0.401	75.986	0.857	0.00999999999999979	4.98	0	6.1	403	185	NA	NA	NA	NA	NA	2020-02-12 01:41:00	2020-02-12 01:00:00	2020-02-12	2340	39	1
1058	1_5	28.9	5	2020-02-12 01:54:00	78	64	0.376	76.362	0.824	0	4.98	0	6.1	19	5	NA	NA	NA	NA	NA	2020-02-12 01:54:00	2020-02-12 01:00:00	2020-02-12	2353	39	1
1059	1_5	28.9	5	2020-02-12 02:07:00	78	62	0.375	76.737	0.804	0	4.98	0	6.1	50	12	NA	NA	NA	NA	NA	2020-02-12 02:07:00	2020-02-12 02:00:00	2020-02-12	2366	40	1
1060	1_5	28.9	5	2020-02-12 02:20:00	70	57	0.337	77.074	0.814	0	4.98	0.0100000000000007	6.11	34	11	NA	NA	NA	NA	NA	2020-02-12 02:20:00	2020-02-12 02:00:00	2020-02-12	2379	40	1
1061	1_5	28.9	5	2020-02-12 02:33:00	71	57	0.342	77.416	0.806	0	4.98	0	6.11	235	138	NA	NA	NA	NA	NA	2020-02-12 02:33:00	2020-02-12 02:00:00	2020-02-12	2392	40	1
1062	1_5	28.9	5	2020-02-12 02:46:00	103	85	0.499	77.915	0.829	0.22	5.2	0.04	6.15	1256	846	NA	NA	NA	NA	NA	2020-02-12 02:46:00	2020-02-12 02:00:00	2020-02-12	2405	40	1
1063	1_5	28.9	5	2020-02-12 02:59:00	104	91	0.511	78.426	0.872	0.0899999999999999	5.29	0.199999999999999	6.35	938	609	NA	NA	NA	NA	NA	2020-02-12 02:59:00	2020-02-12 02:00:00	2020-02-12	2418	40	1
1064	1_5	28.9	5	2020-02-12 03:12:00	82	72	0.402	78.828	0.885	0	5.29	0	6.35	31	9	NA	NA	NA	NA	NA	2020-02-12 03:12:00	2020-02-12 03:00:00	2020-02-12	2431	41	1
1065	1_5	28.9	5	2020-02-12 03:25:00	78	66	0.378	79.206	0.847	0.0100000000000007	5.3	0.0100000000000007	6.36	78	40	NA	NA	NA	NA	NA	2020-02-12 03:25:00	2020-02-12 03:00:00	2020-02-12	2444	41	1
1066	1_5	28.9	5	2020-02-12 03:38:00	95	83	0.467	79.673	0.869	0.109999999999999	5.41	0.0899999999999999	6.45	620	401	NA	NA	NA	NA	NA	2020-02-12 03:38:00	2020-02-12 03:00:00	2020-02-12	2457	41	1
1067	1_5	28.9	5	2020-02-12 03:51:00	84	74	0.414	80.087	0.882	0	5.41	0	6.45	57	16	NA	NA	NA	NA	NA	2020-02-12 03:51:00	2020-02-12 03:00:00	2020-02-12	2470	41	1
1068	1_5	28.9	5	2020-02-12 04:04:00	78	68	0.384	80.471	0.869	0	5.41	0	6.45	4	0	NA	NA	NA	NA	NA	2020-02-12 04:04:00	2020-02-12 04:00:00	2020-02-12	2483	42	1
1069	1_5	28.9	5	2020-02-12 04:17:00	80	68	0.39	80.861	0.855	0	5.41	0	6.45	44	20	NA	NA	NA	NA	NA	2020-02-12 04:17:00	2020-02-12 04:00:00	2020-02-12	2496	42	1
1070	1_5	28.9	5	2020-02-12 04:30:00	77	66	0.377	81.238	0.853	0	5.41	0	6.45	4	1	NA	NA	NA	NA	NA	2020-02-12 04:30:00	2020-02-12 04:00:00	2020-02-12	2509	42	1
1071	1_5	28.9	5	2020-02-12 04:43:00	88	75	0.43	81.668	0.848	0.15	5.56	0.0699999999999994	6.52	582	354	NA	NA	NA	NA	NA	2020-02-12 04:43:00	2020-02-12 04:00:00	2020-02-12	2522	42	1
1072	1_5	28.9	5	2020-02-12 04:56:00	104	94	0.515	82.183	0.905	0.19	5.75	0.180000000000001	6.7	883	565	NA	NA	NA	NA	NA	2020-02-12 04:56:00	2020-02-12 04:00:00	2020-02-12	2535	42	1
1073	1_5	28.9	5	2020-02-12 05:09:00	89	80	0.44	82.623	0.902	0.0100000000000007	5.76	0.0999999999999996	6.8	588	356	NA	NA	NA	NA	NA	2020-02-12 05:09:00	2020-02-12 05:00:00	2020-02-12	2548	43	1
1074	1_5	28.9	5	2020-02-12 05:22:00	83	76	0.41	83.033	0.913	0.149999999999999	5.91	0.0700000000000003	6.87	792	482	NA	NA	NA	NA	NA	2020-02-12 05:22:00	2020-02-12 05:00:00	2020-02-12	2561	43	1
1075	1_5	28.9	5	2020-02-12 05:35:00	85	76	0.42	83.453	0.897	0	5.91	0.00999999999999979	6.88	147	38	NA	NA	NA	NA	NA	2020-02-12 05:35:00	2020-02-12 05:00:00	2020-02-12	2574	43	1
1076	1_5	28.9	5	2020-02-12 05:48:00	75	65	0.368	83.821	0.865	0	5.91	0	6.88	0	0	NA	NA	NA	NA	NA	2020-02-12 05:48:00	2020-02-12 05:00:00	2020-02-12	2587	43	1
1077	1_5	28.9	5	2020-02-12 06:01:00	73	64	0.36	84.181	0.87	0	5.91	0	6.88	0	0	NA	NA	NA	NA	NA	2020-02-12 06:01:00	2020-02-12 06:00:00	2020-02-12	2600	44	1
1078	1_5	28.9	5	2020-02-12 06:14:00	87	76	0.426	84.607	0.883	0.12	6.03	0.100000000000001	6.98	318	159	NA	NA	NA	NA	NA	2020-02-12 06:14:00	2020-02-12 06:00:00	2020-02-12	2613	44	1
1079	1_5	28.9	5	2020-02-12 06:27:00	92	83	0.456	85.063	0.901	0.0499999999999998	6.08	0.0899999999999999	7.07	865	573	NA	NA	NA	NA	NA	2020-02-12 06:27:00	2020-02-12 06:00:00	2020-02-12	2626	44	1
1080	1_5	28.9	5	2020-02-12 06:40:00	82	75	0.407	85.47	0.916	0.0800000000000001	6.16	0	7.07	174	45	NA	NA	NA	NA	NA	2020-02-12 06:40:00	2020-02-12 06:00:00	2020-02-12	2639	44	1
1081	1_5	28.9	5	2020-02-12 06:53:00	76	68	0.373	85.843	0.903	0.0200000000000005	6.18	0	7.07	112	1	NA	NA	NA	NA	NA	2020-02-12 06:53:00	2020-02-12 06:00:00	2020-02-12	2652	44	1
1082	1_5	28.9	5	2020-02-12 07:06:00	70	63	0.346	86.189	0.902	0	6.18	0	7.07	1	0	NA	NA	NA	NA	NA	2020-02-12 07:06:00	2020-02-12 07:00:00	2020-02-13	2665	45	2
1083	1_5	28.9	5	2020-02-12 07:19:00	74	65	0.365	86.554	0.878	0	6.18	0	7.07	27	0	NA	NA	NA	NA	NA	2020-02-12 07:19:00	2020-02-12 07:00:00	2020-02-13	2678	45	2
1084	1_5	28.9	5	2020-02-12 07:32:00	71	62	0.347	86.901	0.872	0	6.18	0	7.07	269	64	NA	NA	NA	NA	NA	2020-02-12 07:32:00	2020-02-12 07:00:00	2020-02-13	2691	45	2
1085	1_5	28.9	5	2020-02-12 07:45:00	83	75	0.41	87.311	0.908	0.0999999999999996	6.28	0.00999999999999979	7.08	642	350	NA	NA	NA	NA	NA	2020-02-12 07:45:00	2020-02-12 07:00:00	2020-02-13	2704	45	2
1086	1_5	28.9	5	2020-02-12 07:58:00	84	74	0.412	87.723	0.88	0	6.28	0.17	7.25	345	86	NA	NA	NA	NA	NA	2020-02-12 07:58:00	2020-02-12 07:00:00	2020-02-13	2717	45	2
1087	1_5	28.9	5	2020-02-12 08:11:00	74	64	0.363	88.086	0.869	0.00999999999999979	6.29	0	7.25	18	4	NA	NA	NA	NA	NA	2020-02-12 08:11:00	2020-02-12 08:00:00	2020-02-13	2730	46	2
1088	1_5	28.9	5	2020-02-12 08:24:00	76	65	0.372	88.458	0.854	0	6.29	0.00999999999999979	7.26	34	15	NA	NA	NA	NA	NA	2020-02-12 08:24:00	2020-02-12 08:00:00	2020-02-13	2743	46	2
1089	1_5	28.9	5	2020-02-12 08:37:00	77	65	0.375	88.833	0.844	0	6.29	0	7.26	25	8	NA	NA	NA	NA	NA	2020-02-12 08:37:00	2020-02-12 08:00:00	2020-02-13	2756	46	2
1090	1_5	28.9	5	2020-02-12 08:50:00	74	62	0.361	89.194	0.827	0	6.29	0	7.26	0	0	NA	NA	NA	NA	NA	2020-02-12 08:50:00	2020-02-12 08:00:00	2020-02-13	2769	46	2
1091	1_5	28.9	5	2020-02-12 09:03:00	91	78	0.445	89.639	0.861	0.0800000000000001	6.37	0	7.26	477	233	NA	NA	NA	NA	NA	2020-02-12 09:03:00	2020-02-12 09:00:00	2020-02-13	2782	47	2
1092	1_5	28.9	5	2020-02-12 09:16:00	68	60	0.333	89.972	0.891	0	6.37	0	7.26	73	15	NA	NA	NA	NA	NA	2020-02-12 09:16:00	2020-02-12 09:00:00	2020-02-13	2795	47	2
1093	1_5	28.9	5	2020-02-12 09:29:00	79	67	0.386	90.358	0.841	0	6.37	0	7.26	0	0	NA	NA	NA	NA	NA	2020-02-12 09:29:00	2020-02-12 09:00:00	2020-02-13	2808	47	2
1094	1_5	28.9	5	2020-02-12 09:42:00	77	63	0.372	90.73	0.828	0	6.37	0	7.26	23	13	NA	NA	NA	NA	NA	2020-02-12 09:42:00	2020-02-12 09:00:00	2020-02-13	2821	47	2
1095	1_5	28.9	5	2020-02-12 09:55:00	84	69	0.406	91.136	0.823	0	6.37	0	7.26	282	141	NA	NA	NA	NA	NA	2020-02-12 09:55:00	2020-02-12 09:00:00	2020-02-13	2834	47	2
1096	1_6	28.6	6	2020-02-10 10:41:00	136	105	0.654	0	0.773	0	0	0	0	867	500	NA	NA	NA	NA	NA	2020-02-10 10:41:00	2020-02-10 10:00:00	2020-02-11	0	0	0
1097	1_6	28.6	6	2020-02-10 10:54:00	127	99	0.61	0.61	0.78	0	0	0	0	654	357	NA	NA	NA	NA	NA	2020-02-10 10:54:00	2020-02-10 10:00:00	2020-02-11	13	0	0
1098	1_6	28.6	6	2020-02-10 11:07:00	128	99	0.616	1.226	0.774	0.02	0.02	0	0	605	327	NA	NA	NA	NA	NA	2020-02-10 11:07:00	2020-02-10 11:00:00	2020-02-11	26	1	0
1099	1_6	28.6	6	2020-02-10 11:20:00	120	93	0.574	1.8	0.778	0	0.02	0.01	0.01	620	321	NA	NA	NA	NA	NA	2020-02-10 11:20:00	2020-02-10 11:00:00	2020-02-11	39	1	0
1100	1_6	28.6	6	2020-02-10 11:33:00	121	93	0.579	2.379	0.767	0	0.02	0.01	0.02	597	302	NA	NA	NA	NA	NA	2020-02-10 11:33:00	2020-02-10 11:00:00	2020-02-11	52	1	0
1101	1_6	28.6	6	2020-02-10 11:46:00	117	90	0.56	2.939	0.774	0	0.02	0	0.02	682	399	NA	NA	NA	NA	NA	2020-02-10 11:46:00	2020-02-10 11:00:00	2020-02-11	65	1	0
1102	1_6	28.6	6	2020-02-10 11:59:00	113	87	0.543	3.482	0.766	0	0.02	0	0.02	403	163	NA	NA	NA	NA	NA	2020-02-10 11:59:00	2020-02-10 11:00:00	2020-02-11	78	1	0
1103	1_6	28.6	6	2020-02-10 12:12:00	112	86	0.537	4.019	0.763	0	0.02	0	0.02	274	94	NA	NA	NA	NA	NA	2020-02-10 12:12:00	2020-02-10 12:00:00	2020-02-11	91	2	0
1104	1_6	28.6	6	2020-02-10 12:25:00	104	80	0.498	4.517	0.766	0	0.02	0	0.02	147	42	NA	NA	NA	NA	NA	2020-02-10 12:25:00	2020-02-10 12:00:00	2020-02-11	104	2	0
1105	1_6	28.6	6	2020-02-10 12:38:00	95	72	0.455	4.972	0.755	0	0.02	0	0.02	238	107	NA	NA	NA	NA	NA	2020-02-10 12:38:00	2020-02-10 12:00:00	2020-02-11	117	2	0
1106	1_6	28.6	6	2020-02-10 12:51:00	106	80	0.504	5.476	0.754	0	0.02	0.01	0.03	297	125	NA	NA	NA	NA	NA	2020-02-10 12:51:00	2020-02-10 12:00:00	2020-02-11	130	2	0
1107	1_6	28.6	6	2020-02-10 13:04:00	112	84	0.536	6.012	0.747	0	0.02	0.01	0.04	251	71	NA	NA	NA	NA	NA	2020-02-10 13:04:00	2020-02-10 13:00:00	2020-02-11	143	3	0
1108	1_6	28.6	6	2020-02-10 13:17:00	106	79	0.504	6.516	0.742	0	0.02	0	0.04	298	154	NA	NA	NA	NA	NA	2020-02-10 13:17:00	2020-02-10 13:00:00	2020-02-11	156	3	0
1109	1_6	28.6	6	2020-02-10 13:30:00	96	71	0.455	6.971	0.747	0	0.02	0	0.04	116	14	NA	NA	NA	NA	NA	2020-02-10 13:30:00	2020-02-10 13:00:00	2020-02-11	169	3	0
1110	1_6	28.6	6	2020-02-10 13:43:00	97	72	0.463	7.434	0.735	0	0.02	0	0.04	342	161	NA	NA	NA	NA	NA	2020-02-10 13:43:00	2020-02-10 13:00:00	2020-02-11	182	3	0
1111	1_6	28.6	6	2020-02-10 13:56:00	105	79	0.503	7.937	0.75	0	0.02	0	0.04	243	105	NA	NA	NA	NA	NA	2020-02-10 13:56:00	2020-02-10 13:00:00	2020-02-11	195	3	0
1112	1_6	28.6	6	2020-02-10 14:09:00	89	64	0.423	8.36	0.722	0	0.02	0.01	0.05	83	30	NA	NA	NA	NA	NA	2020-02-10 14:09:00	2020-02-10 14:00:00	2020-02-11	208	4	0
1113	1_6	28.6	6	2020-02-10 14:22:00	89	66	0.422	8.782	0.743	0	0.02	0	0.05	92	31	NA	NA	NA	NA	NA	2020-02-10 14:22:00	2020-02-10 14:00:00	2020-02-11	221	4	0
1114	1_6	28.6	6	2020-02-10 14:35:00	78	56	0.368	9.15	0.722	0	0.02	0.01	0.06	51	13	NA	NA	NA	NA	NA	2020-02-10 14:35:00	2020-02-10 14:00:00	2020-02-11	234	4	0
1115	1_6	28.6	6	2020-02-10 14:48:00	81	57	0.382	9.532	0.711	0	0.02	0	0.06	33	3	NA	NA	NA	NA	NA	2020-02-10 14:48:00	2020-02-10 14:00:00	2020-02-11	247	4	0
1116	1_6	28.6	6	2020-02-10 15:01:00	84	60	0.396	9.928	0.723	0	0.02	0.01	0.07	59	8	NA	NA	NA	NA	NA	2020-02-10 15:01:00	2020-02-10 15:00:00	2020-02-11	260	5	0
1117	1_6	28.6	6	2020-02-10 15:14:00	76	54	0.359	10.287	0.711	0	0.02	0	0.07	18	5	NA	NA	NA	NA	NA	2020-02-10 15:14:00	2020-02-10 15:00:00	2020-02-11	273	5	0
1118	1_6	28.6	6	2020-02-10 15:27:00	108	79	0.511	10.798	0.736	0	0.02	0	0.07	422	166	NA	NA	NA	NA	NA	2020-02-10 15:27:00	2020-02-10 15:00:00	2020-02-11	286	5	0
1119	1_6	28.6	6	2020-02-10 15:40:00	107	79	0.508	11.306	0.735	0	0.02	0	0.07	363	178	NA	NA	NA	NA	NA	2020-02-10 15:40:00	2020-02-10 15:00:00	2020-02-11	299	5	0
1120	1_6	28.6	6	2020-02-10 15:53:00	98	72	0.466	11.772	0.73	0	0.02	0	0.07	239	108	NA	NA	NA	NA	NA	2020-02-10 15:53:00	2020-02-10 15:00:00	2020-02-11	312	5	0
1121	1_6	28.6	6	2020-02-10 16:06:00	92	69	0.44	12.212	0.741	0	0.02	0	0.07	102	24	NA	NA	NA	NA	NA	2020-02-10 16:06:00	2020-02-10 16:00:00	2020-02-11	325	6	0
1122	1_6	28.6	6	2020-02-10 16:19:00	70	49	0.331	12.543	0.704	0	0.02	0	0.07	5	3	NA	NA	NA	NA	NA	2020-02-10 16:19:00	2020-02-10 16:00:00	2020-02-11	338	6	0
1123	1_6	28.6	6	2020-02-10 16:32:00	67	49	0.32	12.863	0.731	0	0.02	0	0.07	14	2	NA	NA	NA	NA	NA	2020-02-10 16:32:00	2020-02-10 16:00:00	2020-02-11	351	6	0
1124	1_6	28.6	6	2020-02-10 16:45:00	76	55	0.359	13.222	0.722	0	0.02	0.02	0.09	38	1	NA	NA	NA	NA	NA	2020-02-10 16:45:00	2020-02-10 16:00:00	2020-02-11	364	6	0
1125	1_6	28.6	6	2020-02-10 16:58:00	99	74	0.471	13.693	0.747	0	0.02	0	0.09	394	132	NA	NA	NA	NA	NA	2020-02-10 16:58:00	2020-02-10 16:00:00	2020-02-11	377	6	0
1126	1_6	28.6	6	2020-02-10 17:11:00	123	90	0.583	14.276	0.732	0	0.02	0	0.09	868	513	NA	NA	NA	NA	NA	2020-02-10 17:11:00	2020-02-10 17:00:00	2020-02-11	390	7	0
1127	1_6	28.6	6	2020-02-10 17:24:00	122	88	0.579	14.855	0.721	0	0.02	0	0.09	661	399	NA	NA	NA	NA	NA	2020-02-10 17:24:00	2020-02-10 17:00:00	2020-02-11	403	7	0
1128	1_6	28.6	6	2020-02-10 17:37:00	102	74	0.483	15.338	0.732	0	0.02	0	0.09	438	200	NA	NA	NA	NA	NA	2020-02-10 17:37:00	2020-02-10 17:00:00	2020-02-11	416	7	0
1129	1_6	28.6	6	2020-02-10 17:50:00	84	61	0.4	15.738	0.721	0	0.02	0	0.09	189	111	NA	NA	NA	NA	NA	2020-02-10 17:50:00	2020-02-10 17:00:00	2020-02-11	429	7	0
1130	1_6	28.6	6	2020-02-10 18:03:00	73	52	0.345	16.083	0.715	0	0.02	0	0.09	29	2	NA	NA	NA	NA	NA	2020-02-10 18:03:00	2020-02-10 18:00:00	2020-02-11	442	8	0
1131	1_6	28.6	6	2020-02-10 18:16:00	109	81	0.521	16.604	0.737	0	0.02	0	0.09	713	369	NA	NA	NA	NA	NA	2020-02-10 18:16:00	2020-02-10 18:00:00	2020-02-11	455	8	0
1132	1_6	28.6	6	2020-02-10 18:29:00	111	81	0.529	17.133	0.727	0	0.02	0	0.09	468	251	NA	NA	NA	NA	NA	2020-02-10 18:29:00	2020-02-10 18:00:00	2020-02-11	468	8	0
1133	1_6	28.6	6	2020-02-10 18:42:00	127	92	0.601	17.734	0.727	0	0.02	0.01	0.1	1161	813	NA	NA	NA	NA	NA	2020-02-10 18:42:00	2020-02-10 18:00:00	2020-02-11	481	8	0
1134	1_6	28.6	6	2020-02-10 18:55:00	134	98	0.637	18.371	0.732	0	0.02	0	0.1	1438	972	NA	NA	NA	NA	NA	2020-02-10 18:55:00	2020-02-10 18:00:00	2020-02-11	494	8	0
1135	1_6	28.6	6	2020-02-10 19:08:00	125	91	0.593	18.964	0.733	0	0.02	0	0.1	1293	868	NA	NA	NA	NA	NA	2020-02-10 19:08:00	2020-02-10 19:00:00	2020-02-11	507	9	0
1136	1_6	28.6	6	2020-02-10 19:21:00	124	90	0.59	19.554	0.728	0	0.02	0.01	0.11	1558	1106	NA	NA	NA	NA	NA	2020-02-10 19:21:00	2020-02-10 19:00:00	2020-02-11	520	9	0
1137	1_6	28.6	6	2020-02-10 19:34:00	119	87	0.567	20.121	0.728	0	0.02	0	0.11	1088	746	NA	NA	NA	NA	NA	2020-02-10 19:34:00	2020-02-10 19:00:00	2020-02-11	533	9	0
1138	1_6	28.6	6	2020-02-10 19:47:00	128	92	0.606	20.727	0.715	0	0.02	0	0.11	1059	719	NA	NA	NA	NA	NA	2020-02-10 19:47:00	2020-02-10 19:00:00	2020-02-11	546	9	0
1139	1_6	28.6	6	2020-02-10 20:00:00	117	85	0.557	21.284	0.726	0	0.02	0	0.11	1219	802	NA	NA	NA	NA	NA	2020-02-10 20:00:00	2020-02-10 20:00:00	2020-02-11	559	10	0
1140	1_6	28.6	6	2020-02-10 20:13:00	113	83	0.537	21.821	0.73	0	0.02	0.01	0.12	1379	905	NA	NA	NA	NA	NA	2020-02-10 20:13:00	2020-02-10 20:00:00	2020-02-11	572	10	0
1141	1_6	28.6	6	2020-02-10 20:26:00	123	87	0.582	22.403	0.71	0	0.02	0	0.12	1043	594	NA	NA	NA	NA	NA	2020-02-10 20:26:00	2020-02-10 20:00:00	2020-02-11	585	10	0
1142	1_6	28.6	6	2020-02-10 20:39:00	121	88	0.574	22.977	0.724	0	0.02	0	0.12	1164	750	NA	NA	NA	NA	NA	2020-02-10 20:39:00	2020-02-10 20:00:00	2020-02-11	598	10	0
1143	1_6	28.6	6	2020-02-10 20:52:00	120	88	0.569	23.546	0.73	0	0.02	0	0.12	1472	989	NA	NA	NA	NA	NA	2020-02-10 20:52:00	2020-02-10 20:00:00	2020-02-11	611	10	0
1144	1_6	28.6	6	2020-02-10 21:05:00	120	87	0.569	24.115	0.721	0	0.02	0	0.12	1134	724	NA	NA	NA	NA	NA	2020-02-10 21:05:00	2020-02-10 21:00:00	2020-02-11	624	11	0
1145	1_6	28.6	6	2020-02-10 21:18:00	114	84	0.543	24.658	0.731	0	0.02	0	0.12	989	633	NA	NA	NA	NA	NA	2020-02-10 21:18:00	2020-02-10 21:00:00	2020-02-11	637	11	0
1146	1_6	28.6	6	2020-02-10 21:31:00	124	88	0.588	25.246	0.711	0	0.02	0	0.12	1396	954	NA	NA	NA	NA	NA	2020-02-10 21:31:00	2020-02-10 21:00:00	2020-02-11	650	11	0
1147	1_6	28.6	6	2020-02-10 21:44:00	120	87	0.569	25.815	0.722	0	0.02	0	0.12	737	463	NA	NA	NA	NA	NA	2020-02-10 21:44:00	2020-02-10 21:00:00	2020-02-11	663	11	0
1148	1_6	28.6	6	2020-02-10 21:57:00	115	83	0.547	26.362	0.721	0	0.02	0.01	0.13	653	367	NA	NA	NA	NA	NA	2020-02-10 21:57:00	2020-02-10 21:00:00	2020-02-11	676	11	0
1149	1_6	28.6	6	2020-02-10 22:10:00	121	89	0.575	26.937	0.735	0	0.02	0	0.13	793	464	NA	NA	NA	NA	NA	2020-02-10 22:10:00	2020-02-10 22:00:00	2020-02-11	689	12	0
1150	1_6	28.6	6	2020-02-10 22:23:00	126	98	0.606	27.543	0.774	0.04	0.06	0	0.13	839	523	NA	NA	NA	NA	NA	2020-02-10 22:23:00	2020-02-10 22:00:00	2020-02-11	702	12	0
1151	1_6	28.6	6	2020-02-10 22:36:00	120	96	0.579	28.122	0.798	0.13	0.19	0	0.13	955	604	NA	NA	NA	NA	NA	2020-02-10 22:36:00	2020-02-10 22:00:00	2020-02-11	715	12	0
1152	1_6	28.6	6	2020-02-10 22:49:00	114	94	0.553	28.675	0.823	0.05	0.24	0	0.13	815	494	NA	NA	NA	NA	NA	2020-02-10 22:49:00	2020-02-10 22:00:00	2020-02-11	728	12	0
1153	1_6	28.6	6	2020-02-10 23:02:00	125	104	0.609	29.284	0.83	0.07	0.31	0.69	0.82	1102	621	NA	NA	NA	NA	NA	2020-02-10 23:02:00	2020-02-10 23:00:00	2020-02-11	741	13	0
1154	1_6	28.6	6	2020-02-10 23:15:00	121	102	0.59	29.874	0.843	0.07	0.38	0.35	1.17	939	591	NA	NA	NA	NA	NA	2020-02-10 23:15:00	2020-02-10 23:00:00	2020-02-11	754	13	0
1155	1_6	28.6	6	2020-02-10 23:28:00	125	107	0.609	30.483	0.854	0.05	0.43	0.15	1.32	683	365	NA	NA	NA	NA	NA	2020-02-10 23:28:00	2020-02-10 23:00:00	2020-02-11	767	13	0
1156	1_6	28.6	6	2020-02-10 23:41:00	122	106	0.596	31.079	0.872	0.15	0.58	0.0599999999999998	1.38	734	464	NA	NA	NA	NA	NA	2020-02-10 23:41:00	2020-02-10 23:00:00	2020-02-11	780	13	0
1157	1_6	28.6	6	2020-02-10 23:54:00	122	105	0.596	31.675	0.866	0.0800000000000001	0.66	0.0600000000000001	1.44	962	605	NA	NA	NA	NA	NA	2020-02-10 23:54:00	2020-02-10 23:00:00	2020-02-11	793	13	0
1158	1_6	28.6	6	2020-02-11 00:07:00	119	104	0.585	32.26	0.877	0.19	0.85	0.16	1.6	395	194	NA	NA	NA	NA	NA	2020-02-11 00:07:00	2020-02-11 00:00:00	2020-02-11	806	14	0
1159	1_6	28.6	6	2020-02-11 00:20:00	118	105	0.583	32.843	0.887	0.04	0.89	0.24	1.84	1241	879	NA	NA	NA	NA	NA	2020-02-11 00:20:00	2020-02-11 00:00:00	2020-02-11	819	14	0
1160	1_6	28.6	6	2020-02-11 00:33:00	108	96	0.53	33.373	0.891	0.07	0.96	0.18	2.02	531	278	NA	NA	NA	NA	NA	2020-02-11 00:33:00	2020-02-11 00:00:00	2020-02-11	832	14	0
1161	1_6	28.6	6	2020-02-11 00:46:00	112	100	0.554	33.927	0.893	0.0800000000000001	1.04	0.02	2.04	434	256	NA	NA	NA	NA	NA	2020-02-11 00:46:00	2020-02-11 00:00:00	2020-02-11	845	14	0
1162	1_6	28.6	6	2020-02-11 00:59:00	88	78	0.433	34.36	0.891	0.04	1.08	0	2.04	405	209	NA	NA	NA	NA	NA	2020-02-11 00:59:00	2020-02-11 00:00:00	2020-02-11	858	14	0
1163	1_6	28.6	6	2020-02-11 01:12:00	89	78	0.436	34.796	0.874	0	1.08	0	2.04	342	58	NA	NA	NA	NA	NA	2020-02-11 01:12:00	2020-02-11 01:00:00	2020-02-11	871	15	0
1164	1_6	28.6	6	2020-02-11 01:25:00	94	82	0.459	35.255	0.874	0	1.08	0	2.04	389	212	NA	NA	NA	NA	NA	2020-02-11 01:25:00	2020-02-11 01:00:00	2020-02-11	884	15	0
1165	1_6	28.6	6	2020-02-11 01:38:00	86	74	0.42	35.675	0.864	0	1.08	0	2.04	190	72	NA	NA	NA	NA	NA	2020-02-11 01:38:00	2020-02-11 01:00:00	2020-02-11	897	15	0
1166	1_6	28.6	6	2020-02-11 01:51:00	79	65	0.383	36.058	0.828	0	1.08	0	2.04	29	1	NA	NA	NA	NA	NA	2020-02-11 01:51:00	2020-02-11 01:00:00	2020-02-11	910	15	0
1167	1_6	28.6	6	2020-02-11 02:04:00	76	61	0.368	36.426	0.802	0	1.08	0	2.04	33	4	NA	NA	NA	NA	NA	2020-02-11 02:04:00	2020-02-11 02:00:00	2020-02-11	923	16	0
1168	1_6	28.6	6	2020-02-11 02:17:00	119	101	0.582	37.008	0.842	0.03	1.11	0.16	2.2	764	369	NA	NA	NA	NA	NA	2020-02-11 02:17:00	2020-02-11 02:00:00	2020-02-11	936	16	0
1169	1_6	28.6	6	2020-02-11 02:30:00	113	98	0.553	37.561	0.866	0.15	1.26	0.29	2.49	978	578	NA	NA	NA	NA	NA	2020-02-11 02:30:00	2020-02-11 02:00:00	2020-02-11	949	16	0
1170	1_6	28.6	6	2020-02-11 02:43:00	120	106	0.588	38.149	0.884	0.1	1.36	0	2.49	669	325	NA	NA	NA	NA	NA	2020-02-11 02:43:00	2020-02-11 02:00:00	2020-02-11	962	16	0
1171	1_6	28.6	6	2020-02-11 02:56:00	119	105	0.587	38.736	0.875	0.11	1.47	0.23	2.72	668	299	NA	NA	NA	NA	NA	2020-02-11 02:56:00	2020-02-11 02:00:00	2020-02-11	975	16	0
1172	1_6	28.6	6	2020-02-11 03:09:00	112	100	0.552	39.288	0.897	0.05	1.52	0.28	3	972	568	NA	NA	NA	NA	NA	2020-02-11 03:09:00	2020-02-11 03:00:00	2020-02-11	988	17	0
1173	1_6	28.6	6	2020-02-11 03:22:00	121	108	0.595	39.883	0.892	0.0999999999999999	1.62	0	3	418	196	NA	NA	NA	NA	NA	2020-02-11 03:22:00	2020-02-11 03:00:00	2020-02-11	1001	17	0
1174	1_6	28.6	6	2020-02-11 03:35:00	101	91	0.497	40.38	0.899	0	1.62	0.15	3.15	500	291	NA	NA	NA	NA	NA	2020-02-11 03:35:00	2020-02-11 03:00:00	2020-02-11	1014	17	0
1175	1_6	28.6	6	2020-02-11 03:48:00	97	87	0.479	40.859	0.896	0	1.62	0	3.15	256	93	NA	NA	NA	NA	NA	2020-02-11 03:48:00	2020-02-11 03:00:00	2020-02-11	1027	17	0
1176	1_6	28.6	6	2020-02-11 04:01:00	83	72	0.408	41.267	0.869	0	1.62	0	3.15	3	0	NA	NA	NA	NA	NA	2020-02-11 04:01:00	2020-02-11 04:00:00	2020-02-11	1040	18	0
1177	1_6	28.6	6	2020-02-11 04:14:00	85	73	0.414	41.681	0.858	0	1.62	0	3.15	7	1	NA	NA	NA	NA	NA	2020-02-11 04:14:00	2020-02-11 04:00:00	2020-02-11	1053	18	0
1178	1_6	28.6	6	2020-02-11 04:27:00	86	72	0.419	42.1	0.839	0	1.62	0	3.15	88	48	NA	NA	NA	NA	NA	2020-02-11 04:27:00	2020-02-11 04:00:00	2020-02-11	1066	18	0
1179	1_6	28.6	6	2020-02-11 04:40:00	81	66	0.391	42.491	0.811	0	1.62	0	3.15	8	1	NA	NA	NA	NA	NA	2020-02-11 04:40:00	2020-02-11 04:00:00	2020-02-11	1079	18	0
1180	1_6	28.6	6	2020-02-11 04:53:00	80	64	0.388	42.879	0.801	0	1.62	0	3.15	21	0	NA	NA	NA	NA	NA	2020-02-11 04:53:00	2020-02-11 04:00:00	2020-02-11	1092	18	0
1181	1_6	28.6	6	2020-02-11 05:06:00	101	84	0.491	43.37	0.831	0	1.62	0.00999999999999979	3.16	631	423	NA	NA	NA	NA	NA	2020-02-11 05:06:00	2020-02-11 05:00:00	2020-02-11	1105	19	0
1182	1_6	28.6	6	2020-02-11 05:19:00	121	101	0.59	43.96	0.833	0.16	1.78	0	3.16	380	137	NA	NA	NA	NA	NA	2020-02-11 05:19:00	2020-02-11 05:00:00	2020-02-11	1118	19	0
1183	1_6	28.6	6	2020-02-11 05:32:00	123	106	0.604	44.564	0.86	0.05	1.83	0.21	3.37	767	374	NA	NA	NA	NA	NA	2020-02-11 05:32:00	2020-02-11 05:00:00	2020-02-11	1131	19	0
1184	1_6	28.6	6	2020-02-11 05:45:00	127	114	0.627	45.191	0.896	0.14	1.97	0.29	3.66	866	497	NA	NA	NA	NA	NA	2020-02-11 05:45:00	2020-02-11 05:00:00	2020-02-11	1144	19	0
1185	1_6	28.6	6	2020-02-11 05:58:00	121	109	0.599	45.79	0.895	0.26	2.23	0.14	3.8	1023	315	NA	NA	NA	NA	NA	2020-02-11 05:58:00	2020-02-11 05:00:00	2020-02-11	1157	19	0
1186	1_6	28.6	6	2020-02-11 06:11:00	111	101	0.55	46.34	0.908	0.0199999999999996	2.25	0.11	3.91	1075	671	NA	NA	NA	NA	NA	2020-02-11 06:11:00	2020-02-11 06:00:00	2020-02-11	1170	20	0
1187	1_6	28.6	6	2020-02-11 06:24:00	116	104	0.572	46.912	0.894	0.0900000000000003	2.34	0.0800000000000001	3.99	897	433	NA	NA	NA	NA	NA	2020-02-11 06:24:00	2020-02-11 06:00:00	2020-02-11	1183	20	0
1188	1_6	28.6	6	2020-02-11 06:37:00	105	95	0.519	47.431	0.907	0.14	2.48	0.15	4.14	855	395	NA	NA	NA	NA	NA	2020-02-11 06:37:00	2020-02-11 06:00:00	2020-02-11	1196	20	0
1189	1_6	28.6	6	2020-02-11 06:50:00	102	92	0.504	47.935	0.899	0	2.48	0.00999999999999979	4.15	1119	716	NA	NA	NA	NA	NA	2020-02-11 06:50:00	2020-02-11 06:00:00	2020-02-11	1209	20	0
1190	1_6	28.6	6	2020-02-11 07:03:00	99	88	0.486	48.421	0.895	0.3	2.78	0	4.15	425	209	NA	NA	NA	NA	NA	2020-02-11 07:03:00	2020-02-11 07:00:00	2020-02-12	1222	21	1
1191	1_6	28.6	6	2020-02-11 07:16:00	85	73	0.415	48.836	0.857	0	2.78	0	4.15	91	9	NA	NA	NA	NA	NA	2020-02-11 07:16:00	2020-02-11 07:00:00	2020-02-12	1235	21	1
1192	1_6	28.6	6	2020-02-11 07:29:00	77	65	0.374	49.21	0.85	0	2.78	0	4.15	56	0	NA	NA	NA	NA	NA	2020-02-11 07:29:00	2020-02-11 07:00:00	2020-02-12	1248	21	1
1193	1_6	28.6	6	2020-02-11 07:42:00	77	65	0.378	49.588	0.845	0	2.78	0	4.15	86	10	NA	NA	NA	NA	NA	2020-02-11 07:42:00	2020-02-11 07:00:00	2020-02-12	1261	21	1
1194	1_6	28.6	6	2020-02-11 07:55:00	77	64	0.376	49.964	0.823	0	2.78	0	4.15	9	0	NA	NA	NA	NA	NA	2020-02-11 07:55:00	2020-02-11 07:00:00	2020-02-12	1274	21	1
1195	1_6	28.6	6	2020-02-11 08:08:00	78	65	0.378	50.342	0.836	0	2.78	0	4.15	52	0	NA	NA	NA	NA	NA	2020-02-11 08:08:00	2020-02-11 08:00:00	2020-02-12	1287	22	1
1196	1_6	28.6	6	2020-02-11 08:21:00	96	82	0.468	50.81	0.85	0	2.78	0	4.15	211	77	NA	NA	NA	NA	NA	2020-02-11 08:21:00	2020-02-11 08:00:00	2020-02-12	1300	22	1
1197	1_6	28.6	6	2020-02-11 08:34:00	91	76	0.442	51.252	0.844	0.3	3.08	0	4.15	85	6	NA	NA	NA	NA	NA	2020-02-11 08:34:00	2020-02-11 08:00:00	2020-02-12	1313	22	1
1198	1_6	28.6	6	2020-02-11 08:47:00	80	66	0.388	51.64	0.819	0	3.08	0	4.15	57	3	NA	NA	NA	NA	NA	2020-02-11 08:47:00	2020-02-11 08:00:00	2020-02-12	1326	22	1
1199	1_6	28.6	6	2020-02-11 09:00:00	86	71	0.417	52.057	0.82	0	3.08	0	4.15	34	0	NA	NA	NA	NA	NA	2020-02-11 09:00:00	2020-02-11 09:00:00	2020-02-12	1339	23	1
1200	1_6	28.6	6	2020-02-11 09:13:00	74	61	0.358	52.415	0.825	0	3.08	0	4.15	7	0	NA	NA	NA	NA	NA	2020-02-11 09:13:00	2020-02-11 09:00:00	2020-02-12	1352	23	1
1201	1_6	28.6	6	2020-02-11 09:26:00	83	68	0.402	52.817	0.823	0	3.08	0	4.15	42	1	NA	NA	NA	NA	NA	2020-02-11 09:26:00	2020-02-11 09:00:00	2020-02-12	1365	23	1
1202	1_6	28.6	6	2020-02-11 09:39:00	82	67	0.399	53.216	0.812	0	3.08	0	4.15	74	5	NA	NA	NA	NA	NA	2020-02-11 09:39:00	2020-02-11 09:00:00	2020-02-12	1378	23	1
1203	1_6	28.6	6	2020-02-11 09:52:00	107	87	0.516	53.732	0.821	0	3.08	0	4.15	643	352	NA	NA	NA	NA	NA	2020-02-11 09:52:00	2020-02-11 09:00:00	2020-02-12	1391	23	1
1204	1_6	28.6	6	2020-02-11 10:05:00	100	84	0.485	54.217	0.842	0	3.08	0.16	4.31	490	225	NA	NA	NA	NA	NA	2020-02-11 10:05:00	2020-02-11 10:00:00	2020-02-12	1404	24	1
1205	1_6	28.6	6	2020-02-11 10:18:00	84	69	0.405	54.622	0.82	0	3.08	0	4.31	38	8	NA	NA	NA	NA	NA	2020-02-11 10:18:00	2020-02-11 10:00:00	2020-02-12	1417	24	1
1206	1_6	28.6	6	2020-02-11 10:31:00	86	69	0.416	55.038	0.796	0	3.08	0	4.31	24	3	NA	NA	NA	NA	NA	2020-02-11 10:31:00	2020-02-11 10:00:00	2020-02-12	1430	24	1
1207	1_6	28.6	6	2020-02-11 10:44:00	77	61	0.371	55.409	0.785	0	3.08	0	4.31	4	1	NA	NA	NA	NA	NA	2020-02-11 10:44:00	2020-02-11 10:00:00	2020-02-12	1443	24	1
1208	1_6	28.6	6	2020-02-11 10:57:00	71	54	0.339	55.748	0.766	0.0700000000000003	3.15	0.00999999999999979	4.32	0	0	NA	NA	NA	NA	NA	2020-02-11 10:57:00	2020-02-11 10:00:00	2020-02-12	1456	24	1
1209	1_6	28.6	6	2020-02-11 11:10:00	82	65	0.396	56.144	0.793	0	3.15	0	4.32	16	3	NA	NA	NA	NA	NA	2020-02-11 11:10:00	2020-02-11 11:00:00	2020-02-12	1469	25	1
1210	1_6	28.6	6	2020-02-11 11:23:00	79	62	0.38	56.524	0.779	0	3.15	0	4.32	44	10	NA	NA	NA	NA	NA	2020-02-11 11:23:00	2020-02-11 11:00:00	2020-02-12	1482	25	1
1211	1_6	28.6	6	2020-02-11 11:36:00	77	59	0.37	56.894	0.761	0	3.15	0	4.32	13	0	NA	NA	NA	NA	NA	2020-02-11 11:36:00	2020-02-11 11:00:00	2020-02-12	1495	25	1
1212	1_6	28.6	6	2020-02-11 11:49:00	74	57	0.356	57.25	0.77	0	3.15	0	4.32	29	4	NA	NA	NA	NA	NA	2020-02-11 11:49:00	2020-02-11 11:00:00	2020-02-12	1508	25	1
1213	1_6	28.6	6	2020-02-11 12:02:00	76	58	0.362	57.612	0.767	0	3.15	0	4.32	34	0	NA	NA	NA	NA	NA	2020-02-11 12:02:00	2020-02-11 12:00:00	2020-02-12	1521	26	1
1214	1_6	28.6	6	2020-02-11 12:15:00	73	56	0.348	57.96	0.768	0	3.15	0	4.32	163	50	NA	NA	NA	NA	NA	2020-02-11 12:15:00	2020-02-11 12:00:00	2020-02-12	1534	26	1
1215	1_6	28.6	6	2020-02-11 12:28:00	105	84	0.505	58.465	0.802	0	3.15	0	4.32	391	86	NA	NA	NA	NA	NA	2020-02-11 12:28:00	2020-02-11 12:00:00	2020-02-12	1547	26	1
1216	1_6	28.6	6	2020-02-11 12:41:00	116	95	0.564	59.029	0.819	0	3.15	0.0999999999999996	4.42	799	329	NA	NA	NA	NA	NA	2020-02-11 12:41:00	2020-02-11 12:00:00	2020-02-12	1560	26	1
1217	1_6	28.6	6	2020-02-11 12:54:00	106	92	0.519	59.548	0.863	0	3.15	0.25	4.67	1137	630	NA	NA	NA	NA	NA	2020-02-11 12:54:00	2020-02-11 12:00:00	2020-02-12	1573	26	1
1218	1_6	28.6	6	2020-02-11 13:07:00	104	91	0.51	60.058	0.881	0.36	3.51	0	4.67	296	61	NA	NA	NA	NA	NA	2020-02-11 13:07:00	2020-02-11 13:00:00	2020-02-12	1586	27	1
1219	1_6	28.6	6	2020-02-11 13:20:00	87	75	0.425	60.483	0.862	0.61	4.12	0.0100000000000007	4.68	25	0	NA	NA	NA	NA	NA	2020-02-11 13:20:00	2020-02-11 13:00:00	2020-02-12	1599	27	1
1220	1_6	28.6	6	2020-02-11 13:33:00	85	71	0.414	60.897	0.831	0.0700000000000003	4.19	0	4.68	16	0	NA	NA	NA	NA	NA	2020-02-11 13:33:00	2020-02-11 13:00:00	2020-02-12	1612	27	1
1221	1_6	28.6	6	2020-02-11 13:46:00	83	69	0.404	61.301	0.826	0	4.19	0	4.68	17	0	NA	NA	NA	NA	NA	2020-02-11 13:46:00	2020-02-11 13:00:00	2020-02-12	1625	27	1
1222	1_6	28.6	6	2020-02-11 13:59:00	84	71	0.41	61.711	0.851	0.0300000000000002	4.22	0	4.68	34	2	NA	NA	NA	NA	NA	2020-02-11 13:59:00	2020-02-11 13:00:00	2020-02-12	1638	27	1
1223	1_6	28.6	6	2020-02-11 14:12:00	75	63	0.366	62.077	0.837	0	4.22	0	4.68	67	19	NA	NA	NA	NA	NA	2020-02-11 14:12:00	2020-02-11 14:00:00	2020-02-12	1651	28	1
1224	1_6	28.6	6	2020-02-11 14:25:00	79	65	0.384	62.461	0.815	0	4.22	0	4.68	1	0	NA	NA	NA	NA	NA	2020-02-11 14:25:00	2020-02-11 14:00:00	2020-02-12	1664	28	1
1225	1_6	28.6	6	2020-02-11 14:38:00	81	67	0.394	62.855	0.821	0	4.22	0	4.68	0	0	NA	NA	NA	NA	NA	2020-02-11 14:38:00	2020-02-11 14:00:00	2020-02-12	1677	28	1
1226	1_6	28.6	6	2020-02-11 14:51:00	75	62	0.366	63.221	0.826	0	4.22	0	4.68	11	0	NA	NA	NA	NA	NA	2020-02-11 14:51:00	2020-02-11 14:00:00	2020-02-12	1690	28	1
1227	1_6	28.6	6	2020-02-11 15:04:00	80	66	0.389	63.61	0.82	0	4.22	0	4.68	20	0	NA	NA	NA	NA	NA	2020-02-11 15:04:00	2020-02-11 15:00:00	2020-02-12	1703	29	1
1228	1_6	28.6	6	2020-02-11 15:17:00	75	60	0.364	63.974	0.799	0	4.22	0	4.68	41	0	NA	NA	NA	NA	NA	2020-02-11 15:17:00	2020-02-11 15:00:00	2020-02-12	1716	29	1
1229	1_6	28.6	6	2020-02-11 15:30:00	73	59	0.353	64.327	0.806	0	4.22	0	4.68	97	42	NA	NA	NA	NA	NA	2020-02-11 15:30:00	2020-02-11 15:00:00	2020-02-12	1729	29	1
1230	1_6	28.6	6	2020-02-11 15:43:00	88	74	0.429	64.756	0.843	0	4.22	0	4.68	243	66	NA	NA	NA	NA	NA	2020-02-11 15:43:00	2020-02-11 15:00:00	2020-02-12	1742	29	1
1231	1_6	28.6	6	2020-02-11 15:56:00	105	86	0.51	65.266	0.816	0	4.22	0.00999999999999979	4.69	590	356	NA	NA	NA	NA	NA	2020-02-11 15:56:00	2020-02-11 15:00:00	2020-02-12	1755	29	1
1232	1_6	28.6	6	2020-02-11 16:09:00	108	89	0.525	65.791	0.827	0	4.22	0.13	4.82	691	392	NA	NA	NA	NA	NA	2020-02-11 16:09:00	2020-02-11 16:00:00	2020-02-12	1768	30	1
1233	1_6	28.6	6	2020-02-11 16:22:00	109	95	0.534	66.325	0.873	0	4.22	0.0599999999999996	4.88	1112	669	NA	NA	NA	NA	NA	2020-02-11 16:22:00	2020-02-11 16:00:00	2020-02-12	1781	30	1
1234	1_6	28.6	6	2020-02-11 16:35:00	99	89	0.49	66.815	0.89	0	4.22	0	4.88	566	287	NA	NA	NA	NA	NA	2020-02-11 16:35:00	2020-02-11 16:00:00	2020-02-12	1794	30	1
1235	1_6	28.6	6	2020-02-11 16:48:00	82	71	0.401	67.216	0.869	0	4.22	0	4.88	176	38	NA	NA	NA	NA	NA	2020-02-11 16:48:00	2020-02-11 16:00:00	2020-02-12	1807	30	1
1236	1_6	28.6	6	2020-02-11 17:01:00	85	74	0.418	67.634	0.862	0	4.22	0	4.88	203	73	NA	NA	NA	NA	NA	2020-02-11 17:01:00	2020-02-11 17:00:00	2020-02-12	1820	31	1
1237	1_6	28.6	6	2020-02-11 17:14:00	81	67	0.393	68.027	0.829	0	4.22	0	4.88	135	22	NA	NA	NA	NA	NA	2020-02-11 17:14:00	2020-02-11 17:00:00	2020-02-12	1833	31	1
1238	1_6	28.6	6	2020-02-11 17:27:00	85	74	0.417	68.444	0.867	0	4.22	0	4.88	398	128	NA	NA	NA	NA	NA	2020-02-11 17:27:00	2020-02-11 17:00:00	2020-02-12	1846	31	1
1239	1_6	28.6	6	2020-02-11 17:40:00	79	67	0.384	68.828	0.852	0	4.22	0	4.88	153	5	NA	NA	NA	NA	NA	2020-02-11 17:40:00	2020-02-11 17:00:00	2020-02-12	1859	31	1
1240	1_6	28.6	6	2020-02-11 17:53:00	81	67	0.393	69.221	0.834	0	4.22	0	4.88	316	68	NA	NA	NA	NA	NA	2020-02-11 17:53:00	2020-02-11 17:00:00	2020-02-12	1872	31	1
1241	1_6	28.6	6	2020-02-11 18:06:00	112	92	0.545	69.766	0.823	0	4.22	0.12	5	605	360	NA	NA	NA	NA	NA	2020-02-11 18:06:00	2020-02-11 18:00:00	2020-02-12	1885	32	1
1242	1_6	28.6	6	2020-02-11 18:19:00	106	92	0.52	70.286	0.87	0	4.22	0.17	5.17	449	275	NA	NA	NA	NA	NA	2020-02-11 18:19:00	2020-02-11 18:00:00	2020-02-12	1898	32	1
1243	1_6	28.6	6	2020-02-11 18:32:00	114	101	0.56	70.846	0.892	0	4.22	0.04	5.21	690	386	NA	NA	NA	NA	NA	2020-02-11 18:32:00	2020-02-11 18:00:00	2020-02-12	1911	32	1
1244	1_6	28.6	6	2020-02-11 18:45:00	96	86	0.472	71.318	0.897	0.26	4.48	0	5.21	51	9	NA	NA	NA	NA	NA	2020-02-11 18:45:00	2020-02-11 18:00:00	2020-02-12	1924	32	1
1245	1_6	28.6	6	2020-02-11 18:58:00	86	78	0.427	71.745	0.907	0	4.48	0	5.21	10	2	NA	NA	NA	NA	NA	2020-02-11 18:58:00	2020-02-11 18:00:00	2020-02-12	1937	32	1
1246	1_6	28.6	6	2020-02-11 19:11:00	92	83	0.455	72.2	0.9	0	4.48	0	5.21	167	91	NA	NA	NA	NA	NA	2020-02-11 19:11:00	2020-02-11 19:00:00	2020-02-12	1950	33	1
1247	1_6	28.6	6	2020-02-11 19:24:00	105	97	0.52	72.72	0.92	0	4.48	0.0800000000000001	5.29	623	357	NA	NA	NA	NA	NA	2020-02-11 19:24:00	2020-02-11 19:00:00	2020-02-12	1963	33	1
1248	1_6	28.6	6	2020-02-11 19:37:00	119	106	0.588	73.308	0.893	0	4.48	0.04	5.33	889	523	NA	NA	NA	NA	NA	2020-02-11 19:37:00	2020-02-11 19:00:00	2020-02-12	1976	33	1
1249	1_6	28.6	6	2020-02-11 19:50:00	111	100	0.547	73.855	0.9	0	4.48	0	5.33	1081	718	NA	NA	NA	NA	NA	2020-02-11 19:50:00	2020-02-11 19:00:00	2020-02-12	1989	33	1
1250	1_6	28.6	6	2020-02-11 20:03:00	111	96	0.543	74.398	0.867	0	4.48	0.0300000000000002	5.36	805	492	NA	NA	NA	NA	NA	2020-02-11 20:03:00	2020-02-11 20:00:00	2020-02-12	2002	34	1
1251	1_6	25.8	6	2020-02-11 20:16:00	112	97	0.549	74.947	0.864	0	4.48	0	5.36	1372	905	NA	NA	NA	NA	NA	2020-02-11 20:16:00	2020-02-11 20:00:00	2020-02-12	2015	34	1
1252	1_6	25.8	6	2020-02-11 20:29:00	116	97	0.565	75.512	0.838	0	4.48	0	5.36	1433	924	NA	NA	NA	NA	NA	2020-02-11 20:29:00	2020-02-11 20:00:00	2020-02-12	2028	34	1
1253	1_6	25.8	6	2020-02-11 20:42:00	110	89	0.532	76.044	0.806	0	4.48	0.00999999999999979	5.37	1111	721	NA	NA	NA	NA	NA	2020-02-11 20:42:00	2020-02-11 20:00:00	2020-02-12	2041	34	1
1254	1_6	25.8	6	2020-02-11 20:55:00	109	89	0.527	76.571	0.817	0	4.48	0.00999999999999979	5.38	821	510	NA	NA	NA	NA	NA	2020-02-11 20:55:00	2020-02-11 20:00:00	2020-02-12	2054	34	1
1255	1_6	25.8	6	2020-02-11 21:08:00	110	88	0.53	77.101	0.803	0	4.48	0	5.38	1202	722	NA	NA	NA	NA	NA	2020-02-11 21:08:00	2020-02-11 21:00:00	2020-02-12	2067	35	1
1256	1_6	25.8	6	2020-02-11 21:21:00	113	89	0.543	77.644	0.787	0	4.48	0	5.38	1051	483	NA	NA	NA	NA	NA	2020-02-11 21:21:00	2020-02-11 21:00:00	2020-02-12	2080	35	1
1257	1_6	25.8	6	2020-02-11 21:34:00	114	89	0.548	78.192	0.779	0	4.48	0	5.38	1143	738	NA	NA	NA	NA	NA	2020-02-11 21:34:00	2020-02-11 21:00:00	2020-02-12	2093	35	1
1258	1_6	25.8	6	2020-02-11 21:47:00	111	86	0.533	78.725	0.77	0	4.48	0	5.38	1060	603	NA	NA	NA	NA	NA	2020-02-11 21:47:00	2020-02-11 21:00:00	2020-02-12	2106	35	1
1259	1_6	25.8	6	2020-02-11 22:00:00	107	84	0.514	79.239	0.786	0	4.48	0	5.38	1080	700	NA	NA	NA	NA	NA	2020-02-11 22:00:00	2020-02-11 22:00:00	2020-02-12	2119	36	1
1260	1_6	25.8	6	2020-02-11 22:13:00	108	84	0.52	79.759	0.779	0	4.48	0	5.38	1129	695	NA	NA	NA	NA	NA	2020-02-11 22:13:00	2020-02-11 22:00:00	2020-02-12	2132	36	1
1261	1_6	25.8	6	2020-02-11 22:26:00	110	86	0.53	80.289	0.779	0	4.48	0.0900000000000007	5.47	1447	996	NA	NA	NA	NA	NA	2020-02-11 22:26:00	2020-02-11 22:00:00	2020-02-12	2145	36	1
1262	1_6	25.8	6	2020-02-11 22:39:00	109	83	0.522	80.811	0.762	0	4.48	0.0499999999999998	5.52	917	565	NA	NA	NA	NA	NA	2020-02-11 22:39:00	2020-02-11 22:00:00	2020-02-12	2158	36	1
1263	1_6	25.8	6	2020-02-11 22:52:00	116	89	0.555	81.366	0.763	0	4.48	0.0499999999999998	5.57	1288	816	NA	NA	NA	NA	NA	2020-02-11 22:52:00	2020-02-11 22:00:00	2020-02-12	2171	36	1
1264	1_6	25.8	6	2020-02-11 23:05:00	112	84	0.533	81.899	0.747	0	4.48	0.00999999999999979	5.58	1214	620	NA	NA	NA	NA	NA	2020-02-11 23:05:00	2020-02-11 23:00:00	2020-02-12	2184	37	1
1265	1_6	25.8	6	2020-02-11 23:18:00	117	87	0.557	82.456	0.741	0	4.48	0.0300000000000002	5.61	1720	1197	NA	NA	NA	NA	NA	2020-02-11 23:18:00	2020-02-11 23:00:00	2020-02-12	2197	37	1
1266	1_6	25.8	6	2020-02-11 23:31:00	116	87	0.552	83.008	0.756	0	4.48	0.0199999999999996	5.63	1256	816	NA	NA	NA	NA	NA	2020-02-11 23:31:00	2020-02-11 23:00:00	2020-02-12	2210	37	1
1267	1_6	25.8	6	2020-02-11 23:44:00	106	79	0.503	83.511	0.743	0	4.48	0	5.63	777	396	NA	NA	NA	NA	NA	2020-02-11 23:44:00	2020-02-11 23:00:00	2020-02-12	2223	37	1
1268	1_6	25.8	6	2020-02-11 23:57:00	105	81	0.502	84.013	0.769	0	4.48	0.0100000000000007	5.64	1118	622	NA	NA	NA	NA	NA	2020-02-11 23:57:00	2020-02-11 23:00:00	2020-02-12	2236	37	1
1269	1_6	25.8	6	2020-02-12 00:10:00	103	78	0.491	84.504	0.764	0	4.48	0.0199999999999996	5.66	988	549	NA	NA	NA	NA	NA	2020-02-12 00:10:00	2020-02-12 00:00:00	2020-02-12	2249	38	1
1270	1_6	25.8	6	2020-02-12 00:23:00	98	75	0.468	84.972	0.767	0	4.48	0.0200000000000005	5.68	780	455	NA	NA	NA	NA	NA	2020-02-12 00:23:00	2020-02-12 00:00:00	2020-02-12	2262	38	1
1271	1_6	25.8	6	2020-02-12 00:36:00	100	74	0.476	85.448	0.738	0	4.48	0.00999999999999979	5.69	937	561	NA	NA	NA	NA	NA	2020-02-12 00:36:00	2020-02-12 00:00:00	2020-02-12	2275	38	1
1272	1_6	25.8	6	2020-02-12 00:49:00	103	78	0.493	85.941	0.758	0	4.48	0.0300000000000002	5.72	1116	711	NA	NA	NA	NA	NA	2020-02-12 00:49:00	2020-02-12 00:00:00	2020-02-12	2288	38	1
1273	1_6	25.8	6	2020-02-12 01:02:00	96	71	0.455	86.396	0.743	0	4.48	0	5.72	639	265	NA	NA	NA	NA	NA	2020-02-12 01:02:00	2020-02-12 01:00:00	2020-02-12	2301	39	1
1274	1_6	25.8	6	2020-02-12 01:15:00	102	76	0.486	86.882	0.741	0	4.48	0	5.72	1037	598	NA	NA	NA	NA	NA	2020-02-12 01:15:00	2020-02-12 01:00:00	2020-02-12	2314	39	1
1275	1_6	25.8	6	2020-02-12 01:28:00	106	81	0.507	87.389	0.763	0	4.48	0.0399999999999991	5.76	1220	789	NA	NA	NA	NA	NA	2020-02-12 01:28:00	2020-02-12 01:00:00	2020-02-12	2327	39	1
1276	1_6	25.8	6	2020-02-12 01:41:00	92	69	0.438	87.827	0.748	0	4.48	0.0100000000000007	5.77	794	419	NA	NA	NA	NA	NA	2020-02-12 01:41:00	2020-02-12 01:00:00	2020-02-12	2340	39	1
1277	1_6	25.8	6	2020-02-12 01:54:00	98	72	0.464	88.291	0.735	0	4.48	0.00999999999999979	5.78	671	364	NA	NA	NA	NA	NA	2020-02-12 01:54:00	2020-02-12 01:00:00	2020-02-12	2353	39	1
1278	1_6	25.8	6	2020-02-12 02:07:00	96	71	0.458	88.749	0.736	0	4.48	0.0199999999999996	5.8	891	521	NA	NA	NA	NA	NA	2020-02-12 02:07:00	2020-02-12 02:00:00	2020-02-12	2366	40	1
1279	1_6	25.8	6	2020-02-12 02:20:00	97	73	0.464	89.213	0.75	0	4.48	0	5.8	589	303	NA	NA	NA	NA	NA	2020-02-12 02:20:00	2020-02-12 02:00:00	2020-02-12	2379	40	1
1280	1_6	25.8	6	2020-02-12 02:33:00	94	69	0.446	89.659	0.732	0	4.48	0.0300000000000002	5.83	948	574	NA	NA	NA	NA	NA	2020-02-12 02:33:00	2020-02-12 02:00:00	2020-02-12	2392	40	1
1281	1_6	25.8	6	2020-02-12 02:46:00	102	76	0.487	90.146	0.747	0	4.48	0	5.83	1261	761	NA	NA	NA	NA	NA	2020-02-12 02:46:00	2020-02-12 02:00:00	2020-02-12	2405	40	1
1282	1_6	25.8	6	2020-02-12 02:59:00	80	59	0.383	90.529	0.733	0	4.48	0	5.83	52	11	NA	NA	NA	NA	NA	2020-02-12 02:59:00	2020-02-12 02:00:00	2020-02-12	2418	40	1
1283	1_6	25.8	6	2020-02-12 03:12:00	62	46	0.294	90.823	0.743	0	4.48	0	5.83	36	10	NA	NA	NA	NA	NA	2020-02-12 03:12:00	2020-02-12 03:00:00	2020-02-12	2431	41	1
1284	1_6	25.8	6	2020-02-12 03:25:00	62	43	0.292	91.115	0.7	0	4.48	0	5.83	20	3	NA	NA	NA	NA	NA	2020-02-12 03:25:00	2020-02-12 03:00:00	2020-02-12	2444	41	1
1285	1_6	25.8	6	2020-02-12 03:38:00	67	48	0.317	91.432	0.722	0	4.48	0	5.83	7	0	NA	NA	NA	NA	NA	2020-02-12 03:38:00	2020-02-12 03:00:00	2020-02-12	2457	41	1
1286	1_6	25.8	6	2020-02-12 03:51:00	71	50	0.333	91.765	0.705	0	4.48	0	5.83	23	0	NA	NA	NA	NA	NA	2020-02-12 03:51:00	2020-02-12 03:00:00	2020-02-12	2470	41	1
1287	1_6	25.8	6	2020-02-12 04:04:00	76	54	0.36	92.125	0.708	0	4.48	0	5.83	0	0	NA	NA	NA	NA	NA	2020-02-12 04:04:00	2020-02-12 04:00:00	2020-02-12	2483	42	1
1288	1_6	25.8	6	2020-02-12 04:17:00	91	65	0.432	92.557	0.713	0	4.48	0.04	5.87	520	251	NA	NA	NA	NA	NA	2020-02-12 04:17:00	2020-02-12 04:00:00	2020-02-12	2496	42	1
1289	1_6	25.8	6	2020-02-12 04:30:00	101	73	0.479	93.036	0.721	0	4.48	0	5.87	932	561	NA	NA	NA	NA	NA	2020-02-12 04:30:00	2020-02-12 04:00:00	2020-02-12	2509	42	1
1290	1_6	25.8	6	2020-02-12 04:43:00	105	75	0.496	93.532	0.72	0	4.48	0.0200000000000005	5.89	1051	720	NA	NA	NA	NA	NA	2020-02-12 04:43:00	2020-02-12 04:00:00	2020-02-12	2522	42	1
1291	1_6	25.8	6	2020-02-12 04:56:00	106	77	0.502	94.034	0.732	0	4.48	0.0599999999999996	5.95	1367	841	NA	NA	NA	NA	NA	2020-02-12 04:56:00	2020-02-12 04:00:00	2020-02-12	2535	42	1
1292	1_6	25.8	6	2020-02-12 05:09:00	101	73	0.479	94.513	0.727	0	4.48	0.12	6.07	1058	630	NA	NA	NA	NA	NA	2020-02-12 05:09:00	2020-02-12 05:00:00	2020-02-12	2548	43	1
1293	1_6	25.8	6	2020-02-12 05:22:00	93	68	0.441	94.954	0.737	0	4.48	0.00999999999999979	6.08	701	431	NA	NA	NA	NA	NA	2020-02-12 05:22:00	2020-02-12 05:00:00	2020-02-12	2561	43	1
1294	1_6	25.8	6	2020-02-12 05:35:00	77	56	0.367	95.321	0.731	0	4.48	0.0499999999999998	6.13	813	495	NA	NA	NA	NA	NA	2020-02-12 05:35:00	2020-02-12 05:00:00	2020-02-12	2574	43	1
1295	1_6	25.8	6	2020-02-12 05:48:00	73	51	0.345	95.666	0.693	0	4.48	0	6.13	231	102	NA	NA	NA	NA	NA	2020-02-12 05:48:00	2020-02-12 05:00:00	2020-02-12	2587	43	1
1296	1_6	25.8	6	2020-02-12 06:01:00	51	36	0.241	95.907	0.698	0	4.48	0	6.13	1	1	NA	NA	NA	NA	NA	2020-02-12 06:01:00	2020-02-12 06:00:00	2020-02-12	2600	44	1
1297	1_6	25.8	6	2020-02-12 06:14:00	47	33	0.221	96.128	0.695	0	4.48	0	6.13	5	0	NA	NA	NA	NA	NA	2020-02-12 06:14:00	2020-02-12 06:00:00	2020-02-12	2613	44	1
1298	1_6	25.8	6	2020-02-12 06:27:00	53	36	0.25	96.378	0.685	0	4.48	0	6.13	40	0	NA	NA	NA	NA	NA	2020-02-12 06:27:00	2020-02-12 06:00:00	2020-02-12	2626	44	1
1299	1_6	25.8	6	2020-02-12 06:40:00	64	45	0.302	96.68	0.697	0	4.48	0	6.13	4	0	NA	NA	NA	NA	NA	2020-02-12 06:40:00	2020-02-12 06:00:00	2020-02-12	2639	44	1
1300	1_6	25.8	6	2020-02-12 06:53:00	72	51	0.342	97.022	0.71	0	4.48	0	6.13	31	2	NA	NA	NA	NA	NA	2020-02-12 06:53:00	2020-02-12 06:00:00	2020-02-12	2652	44	1
1301	1_6	25.8	6	2020-02-12 07:06:00	65	46	0.308	97.33	0.7	0	4.48	0	6.13	34	2	NA	NA	NA	NA	NA	2020-02-12 07:06:00	2020-02-12 07:00:00	2020-02-13	2665	45	2
1302	1_6	25.8	6	2020-02-12 07:19:00	59	42	0.281	97.611	0.704	0	4.48	0	6.13	34	1	NA	NA	NA	NA	NA	2020-02-12 07:19:00	2020-02-12 07:00:00	2020-02-13	2678	45	2
1303	1_6	25.8	6	2020-02-12 07:32:00	68	50	0.325	97.936	0.728	0	4.48	0	6.13	20	0	NA	NA	NA	NA	NA	2020-02-12 07:32:00	2020-02-12 07:00:00	2020-02-13	2691	45	2
1304	1_6	25.8	6	2020-02-12 07:45:00	103	77	0.492	98.428	0.744	0	4.48	0.0300000000000002	6.16	640	344	NA	NA	NA	NA	NA	2020-02-12 07:45:00	2020-02-12 07:00:00	2020-02-13	2704	45	2
1305	1_6	25.8	6	2020-02-12 07:58:00	99	74	0.472	98.9	0.748	0	4.48	0.0300000000000002	6.19	903	547	NA	NA	NA	NA	NA	2020-02-12 07:58:00	2020-02-12 07:00:00	2020-02-13	2717	45	2
1306	1_6	25.8	6	2020-02-12 08:11:00	92	67	0.438	99.338	0.733	0	4.48	0.00999999999999979	6.2	1236	789	NA	NA	NA	NA	NA	2020-02-12 08:11:00	2020-02-12 08:00:00	2020-02-13	2730	46	2
1307	1_6	25.8	6	2020-02-12 08:24:00	81	58	0.382	99.72	0.716	0	4.48	0	6.2	381	141	NA	NA	NA	NA	NA	2020-02-12 08:24:00	2020-02-12 08:00:00	2020-02-13	2743	46	2
1308	1_6	25.8	6	2020-02-12 08:37:00	58	41	0.273	99.993	0.711	0	4.48	0	6.2	89	19	NA	NA	NA	NA	NA	2020-02-12 08:37:00	2020-02-12 08:00:00	2020-02-13	2756	46	2
1309	1_6	25.8	6	2020-02-12 08:50:00	50	34	0.234	100.227	0.692	0	4.48	0	6.2	219	16	NA	NA	NA	NA	NA	2020-02-12 08:50:00	2020-02-12 08:00:00	2020-02-13	2769	46	2
1310	1_6	25.8	6	2020-02-12 09:03:00	50	35	0.236	100.463	0.692	0	4.48	0	6.2	47	1	NA	NA	NA	NA	NA	2020-02-12 09:03:00	2020-02-12 09:00:00	2020-02-13	2782	47	2
1311	1_6	25.8	6	2020-02-12 09:16:00	60	42	0.281	100.744	0.702	0	4.48	0	6.2	6	0	NA	NA	NA	NA	NA	2020-02-12 09:16:00	2020-02-12 09:00:00	2020-02-13	2795	47	2
1312	1_6	25.8	6	2020-02-12 09:29:00	72	51	0.341	101.085	0.707	0	4.48	0	6.2	16	2	NA	NA	NA	NA	NA	2020-02-12 09:29:00	2020-02-12 09:00:00	2020-02-13	2808	47	2
1313	1_6	25.8	6	2020-02-12 09:42:00	69	49	0.327	101.412	0.701	0	4.48	0	6.2	31	0	NA	NA	NA	NA	NA	2020-02-12 09:42:00	2020-02-12 09:00:00	2020-02-13	2821	47	2
1314	1_6	25.8	6	2020-02-12 09:55:00	70	49	0.33	101.742	0.697	0	4.48	0	6.2	26	0	NA	NA	NA	NA	NA	2020-02-12 09:55:00	2020-02-12 09:00:00	2020-02-13	2834	47	2
1315	1_7	23.5	7	2020-02-10 10:41:00	114	91	0.552	0	0.799	0	0	0	0	818	512	NA	NA	NA	NA	NA	2020-02-10 10:41:00	2020-02-10 10:00:00	2020-02-11	0	0	0
1316	1_7	23.5	7	2020-02-10 10:54:00	109	88	0.527	0.527	0.803	0	0	0	0	917	602	NA	NA	NA	NA	NA	2020-02-10 10:54:00	2020-02-10 10:00:00	2020-02-11	13	0	0
1317	1_7	23.5	7	2020-02-10 11:07:00	105	84	0.506	1.033	0.804	0	0	0	0	746	461	NA	NA	NA	NA	NA	2020-02-10 11:07:00	2020-02-10 11:00:00	2020-02-11	26	1	0
1318	1_7	23.5	7	2020-02-10 11:20:00	100	83	0.488	1.521	0.826	0	0	0	0	654	417	NA	NA	NA	NA	NA	2020-02-10 11:20:00	2020-02-10 11:00:00	2020-02-11	39	1	0
1319	1_7	23.5	7	2020-02-10 11:33:00	100	79	0.48	2.001	0.794	0	0	0	0	595	356	NA	NA	NA	NA	NA	2020-02-10 11:33:00	2020-02-10 11:00:00	2020-02-11	52	1	0
1320	1_7	23.5	7	2020-02-10 11:46:00	96	76	0.463	2.464	0.793	0.29	0.29	0	0	495	294	NA	NA	NA	NA	NA	2020-02-10 11:46:00	2020-02-10 11:00:00	2020-02-11	65	1	0
1321	1_7	23.5	7	2020-02-10 11:59:00	96	76	0.462	2.926	0.789	0	0.29	0	0	535	267	NA	NA	NA	NA	NA	2020-02-10 11:59:00	2020-02-10 11:00:00	2020-02-11	78	1	0
1322	1_7	23.5	7	2020-02-10 12:12:00	97	77	0.466	3.392	0.802	0	0.29	0	0	284	153	NA	NA	NA	NA	NA	2020-02-10 12:12:00	2020-02-10 12:00:00	2020-02-11	91	2	0
1323	1_7	23.5	7	2020-02-10 12:25:00	98	78	0.474	3.866	0.792	0	0.29	0	0	457	264	NA	NA	NA	NA	NA	2020-02-10 12:25:00	2020-02-10 12:00:00	2020-02-11	104	2	0
1324	1_7	23.5	7	2020-02-10 12:38:00	97	76	0.467	4.333	0.779	0	0.29	0.02	0.02	389	204	NA	NA	NA	NA	NA	2020-02-10 12:38:00	2020-02-10 12:00:00	2020-02-11	117	2	0
1325	1_7	23.5	7	2020-02-10 12:51:00	75	57	0.357	4.69	0.759	0	0.29	0	0.02	11	1	NA	NA	NA	NA	NA	2020-02-10 12:51:00	2020-02-10 12:00:00	2020-02-11	130	2	0
1326	1_7	23.5	7	2020-02-10 13:04:00	75	56	0.358	5.048	0.747	0	0.29	0	0.02	14	0	NA	NA	NA	NA	NA	2020-02-10 13:04:00	2020-02-10 13:00:00	2020-02-11	143	3	0
1327	1_7	23.5	7	2020-02-10 13:17:00	89	69	0.427	5.475	0.772	0	0.29	0	0.02	361	161	NA	NA	NA	NA	NA	2020-02-10 13:17:00	2020-02-10 13:00:00	2020-02-11	156	3	0
1328	1_7	23.5	7	2020-02-10 13:30:00	90	69	0.432	5.907	0.765	0	0.29	0	0.02	255	99	NA	NA	NA	NA	NA	2020-02-10 13:30:00	2020-02-10 13:00:00	2020-02-11	169	3	0
1329	1_7	23.5	7	2020-02-10 13:43:00	82	60	0.391	6.298	0.731	0	0.29	0	0.02	91	21	NA	NA	NA	NA	NA	2020-02-10 13:43:00	2020-02-10 13:00:00	2020-02-11	182	3	0
1330	1_7	23.5	7	2020-02-10 13:56:00	83	63	0.398	6.696	0.76	0	0.29	0	0.02	87	40	NA	NA	NA	NA	NA	2020-02-10 13:56:00	2020-02-10 13:00:00	2020-02-11	195	3	0
1331	1_7	23.5	7	2020-02-10 14:09:00	77	56	0.364	7.06	0.729	0	0.29	0	0.02	45	32	NA	NA	NA	NA	NA	2020-02-10 14:09:00	2020-02-10 14:00:00	2020-02-11	208	4	0
1332	1_7	23.5	7	2020-02-10 14:22:00	70	50	0.33	7.39	0.726	0	0.29	0	0.02	13	2	NA	NA	NA	NA	NA	2020-02-10 14:22:00	2020-02-10 14:00:00	2020-02-11	221	4	0
1333	1_7	23.5	7	2020-02-10 14:35:00	73	54	0.348	7.738	0.742	0	0.29	0	0.02	34	17	NA	NA	NA	NA	NA	2020-02-10 14:35:00	2020-02-10 14:00:00	2020-02-11	234	4	0
1334	1_7	23.5	7	2020-02-10 14:48:00	101	76	0.481	8.219	0.756	0	0.29	0	0.02	423	276	NA	NA	NA	NA	NA	2020-02-10 14:48:00	2020-02-10 14:00:00	2020-02-11	247	4	0
1335	1_7	23.5	7	2020-02-10 15:01:00	87	66	0.418	8.637	0.759	0	0.29	0	0.02	390	214	NA	NA	NA	NA	NA	2020-02-10 15:01:00	2020-02-10 15:00:00	2020-02-11	260	5	0
1336	1_7	23.5	7	2020-02-10 15:14:00	96	74	0.46	9.097	0.775	0	0.29	0	0.02	614	395	NA	NA	NA	NA	NA	2020-02-10 15:14:00	2020-02-10 15:00:00	2020-02-11	273	5	0
1337	1_7	23.5	7	2020-02-10 15:27:00	87	67	0.418	9.515	0.772	0	0.29	0	0.02	110	50	NA	NA	NA	NA	NA	2020-02-10 15:27:00	2020-02-10 15:00:00	2020-02-11	286	5	0
1338	1_7	23.5	7	2020-02-10 15:40:00	70	54	0.337	9.852	0.767	0	0.29	0	0.02	4	2	NA	NA	NA	NA	NA	2020-02-10 15:40:00	2020-02-10 15:00:00	2020-02-11	299	5	0
1339	1_7	23.5	7	2020-02-10 15:53:00	70	52	0.332	10.184	0.746	0	0.29	0	0.02	0	0	NA	NA	NA	NA	NA	2020-02-10 15:53:00	2020-02-10 15:00:00	2020-02-11	312	5	0
1340	1_7	23.5	7	2020-02-10 16:06:00	65	49	0.311	10.495	0.746	0	0.29	0	0.02	70	39	NA	NA	NA	NA	NA	2020-02-10 16:06:00	2020-02-10 16:00:00	2020-02-11	325	6	0
1341	1_7	23.5	7	2020-02-10 16:19:00	76	58	0.364	10.859	0.769	0	0.29	0	0.02	186	124	NA	NA	NA	NA	NA	2020-02-10 16:19:00	2020-02-10 16:00:00	2020-02-11	338	6	0
1342	1_7	23.5	7	2020-02-10 16:32:00	71	53	0.337	11.196	0.75	0	0.29	0	0.02	23	0	NA	NA	NA	NA	NA	2020-02-10 16:32:00	2020-02-10 16:00:00	2020-02-11	351	6	0
1343	1_7	23.5	7	2020-02-10 16:45:00	95	74	0.458	11.654	0.775	0	0.29	0.01	0.03	218	130	NA	NA	NA	NA	NA	2020-02-10 16:45:00	2020-02-10 16:00:00	2020-02-11	364	6	0
1344	1_7	23.5	7	2020-02-10 16:58:00	93	72	0.446	12.1	0.78	0	0.29	0	0.03	491	281	NA	NA	NA	NA	NA	2020-02-10 16:58:00	2020-02-10 16:00:00	2020-02-11	377	6	0
1345	1_7	23.5	7	2020-02-10 17:11:00	70	54	0.337	12.437	0.765	0	0.29	0	0.03	36	3	NA	NA	NA	NA	NA	2020-02-10 17:11:00	2020-02-10 17:00:00	2020-02-11	390	7	0
1346	1_7	23.5	7	2020-02-10 17:24:00	65	51	0.313	12.75	0.784	0	0.29	0	0.03	13	0	NA	NA	NA	NA	NA	2020-02-10 17:24:00	2020-02-10 17:00:00	2020-02-11	403	7	0
1347	1_7	23.5	7	2020-02-10 17:37:00	68	51	0.324	13.074	0.75	0	0.29	0	0.03	20	0	NA	NA	NA	NA	NA	2020-02-10 17:37:00	2020-02-10 17:00:00	2020-02-11	416	7	0
1348	1_7	23.5	7	2020-02-10 17:50:00	110	85	0.526	13.6	0.779	0	0.29	0.01	0.04	362	206	NA	NA	NA	NA	NA	2020-02-10 17:50:00	2020-02-10 17:00:00	2020-02-11	429	7	0
1349	1_7	23.5	7	2020-02-10 18:03:00	104	83	0.5	14.1	0.802	0	0.29	0	0.04	515	322	NA	NA	NA	NA	NA	2020-02-10 18:03:00	2020-02-10 18:00:00	2020-02-11	442	8	0
1350	1_7	23.5	7	2020-02-10 18:16:00	74	57	0.353	14.453	0.77	0	0.29	0	0.04	47	11	NA	NA	NA	NA	NA	2020-02-10 18:16:00	2020-02-10 18:00:00	2020-02-11	455	8	0
1351	1_7	23.5	7	2020-02-10 18:29:00	96	73	0.46	14.913	0.764	0	0.29	0.01	0.05	407	230	NA	NA	NA	NA	NA	2020-02-10 18:29:00	2020-02-10 18:00:00	2020-02-11	468	8	0
1352	1_7	23.5	7	2020-02-10 18:42:00	105	82	0.503	15.416	0.781	0	0.29	0	0.05	681	430	NA	NA	NA	NA	NA	2020-02-10 18:42:00	2020-02-10 18:00:00	2020-02-11	481	8	0
1353	1_7	23.5	7	2020-02-10 18:55:00	103	79	0.494	15.91	0.762	0	0.29	0	0.05	705	452	NA	NA	NA	NA	NA	2020-02-10 18:55:00	2020-02-10 18:00:00	2020-02-11	494	8	0
1354	1_7	23.5	7	2020-02-10 19:08:00	109	84	0.523	16.433	0.771	0	0.29	0	0.05	745	455	NA	NA	NA	NA	NA	2020-02-10 19:08:00	2020-02-10 19:00:00	2020-02-11	507	9	0
1355	1_7	23.5	7	2020-02-10 19:21:00	101	78	0.485	16.918	0.767	0	0.29	0	0.05	758	495	NA	NA	NA	NA	NA	2020-02-10 19:21:00	2020-02-10 19:00:00	2020-02-11	520	9	0
1356	1_7	23.5	7	2020-02-10 19:34:00	111	84	0.529	17.447	0.755	0	0.29	0.01	0.06	568	350	NA	NA	NA	NA	NA	2020-02-10 19:34:00	2020-02-10 19:00:00	2020-02-11	533	9	0
1357	1_7	23.5	7	2020-02-10 19:47:00	99	79	0.478	17.925	0.795	0	0.29	0	0.06	641	393	NA	NA	NA	NA	NA	2020-02-10 19:47:00	2020-02-10 19:00:00	2020-02-11	546	9	0
1358	1_7	23.5	7	2020-02-10 20:00:00	94	79	0.459	18.384	0.843	0	0.29	0	0.06	565	375	NA	NA	NA	NA	NA	2020-02-10 20:00:00	2020-02-10 20:00:00	2020-02-11	559	10	0
1359	1_7	23.5	7	2020-02-10 20:13:00	68	56	0.329	18.713	0.819	0	0.29	0	0.06	13	1	NA	NA	NA	NA	NA	2020-02-10 20:13:00	2020-02-10 20:00:00	2020-02-11	572	10	0
1360	1_7	23.5	7	2020-02-10 20:26:00	97	82	0.473	19.186	0.843	0	0.29	0	0.06	711	483	NA	NA	NA	NA	NA	2020-02-10 20:26:00	2020-02-10 20:00:00	2020-02-11	585	10	0
1361	1_7	23.5	7	2020-02-10 20:39:00	97	84	0.477	19.663	0.863	0.03	0.32	0	0.06	694	423	NA	NA	NA	NA	NA	2020-02-10 20:39:00	2020-02-10 20:00:00	2020-02-11	598	10	0
1362	1_7	23.5	7	2020-02-10 20:52:00	94	83	0.461	20.124	0.89	0.01	0.33	0	0.06	431	248	NA	NA	NA	NA	NA	2020-02-10 20:52:00	2020-02-10 20:00:00	2020-02-11	611	10	0
1363	1_7	23.5	7	2020-02-10 21:05:00	69	59	0.336	20.46	0.864	0	0.33	0	0.06	19	5	NA	NA	NA	NA	NA	2020-02-10 21:05:00	2020-02-10 21:00:00	2020-02-11	624	11	0
1364	1_7	23.5	7	2020-02-10 21:18:00	96	83	0.469	20.929	0.868	0	0.33	0.01	0.07	377	225	NA	NA	NA	NA	NA	2020-02-10 21:18:00	2020-02-10 21:00:00	2020-02-11	637	11	0
1365	1_7	23.5	7	2020-02-10 21:31:00	95	82	0.466	21.395	0.866	0.04	0.37	0	0.07	979	644	NA	NA	NA	NA	NA	2020-02-10 21:31:00	2020-02-10 21:00:00	2020-02-11	650	11	0
1366	1_7	23.5	7	2020-02-10 21:44:00	94	82	0.463	21.858	0.87	0.12	0.49	0	0.07	759	490	NA	NA	NA	NA	NA	2020-02-10 21:44:00	2020-02-10 21:00:00	2020-02-11	663	11	0
1367	1_7	23.5	7	2020-02-10 21:57:00	102	89	0.502	22.36	0.874	0.0199999999999999	0.51	0.2	0.27	681	406	NA	NA	NA	NA	NA	2020-02-10 21:57:00	2020-02-10 21:00:00	2020-02-11	676	11	0
1368	1_7	23.5	7	2020-02-10 22:10:00	113	98	0.554	22.914	0.871	0.0600000000000001	0.57	0.17	0.44	789	481	NA	NA	NA	NA	NA	2020-02-10 22:10:00	2020-02-10 22:00:00	2020-02-11	689	12	0
1369	1_7	23.5	7	2020-02-10 22:23:00	107	98	0.531	23.445	0.917	0.0499999999999999	0.62	0.36	0.8	637	336	NA	NA	NA	NA	NA	2020-02-10 22:23:00	2020-02-10 22:00:00	2020-02-11	702	12	0
1370	1_7	23.5	7	2020-02-10 22:36:00	112	101	0.553	23.998	0.902	0.15	0.77	0.05	0.85	673	368	NA	NA	NA	NA	NA	2020-02-10 22:36:00	2020-02-10 22:00:00	2020-02-11	715	12	0
1371	1_7	23.5	7	2020-02-10 22:49:00	100	91	0.494	24.492	0.915	0	0.77	0.14	0.99	304	120	NA	NA	NA	NA	NA	2020-02-10 22:49:00	2020-02-10 22:00:00	2020-02-11	728	12	0
1372	1_7	23.5	7	2020-02-10 23:02:00	99	90	0.489	24.981	0.905	0.03	0.8	0.01	1	448	260	NA	NA	NA	NA	NA	2020-02-10 23:02:00	2020-02-10 23:00:00	2020-02-11	741	13	0
1373	1_7	23.5	7	2020-02-10 23:15:00	103	93	0.509	25.49	0.902	0	0.8	0.02	1.02	307	167	NA	NA	NA	NA	NA	2020-02-10 23:15:00	2020-02-10 23:00:00	2020-02-11	754	13	0
1374	1_7	23.5	7	2020-02-10 23:28:00	96	85	0.471	25.961	0.888	0.08	0.88	0.02	1.04	637	398	NA	NA	NA	NA	NA	2020-02-10 23:28:00	2020-02-10 23:00:00	2020-02-11	767	13	0
1375	1_7	23.5	7	2020-02-10 23:41:00	109	97	0.537	26.498	0.885	0.1	0.98	0.04	1.08	748	416	NA	NA	NA	NA	NA	2020-02-10 23:41:00	2020-02-10 23:00:00	2020-02-11	780	13	0
1376	1_7	23.5	7	2020-02-10 23:54:00	101	89	0.495	26.993	0.883	0	0.98	0.0899999999999999	1.17	398	229	NA	NA	NA	NA	NA	2020-02-10 23:54:00	2020-02-10 23:00:00	2020-02-11	793	13	0
1377	1_7	23.5	7	2020-02-11 00:07:00	79	71	0.389	27.382	0.901	0	0.98	0	1.17	79	42	NA	NA	NA	NA	NA	2020-02-11 00:07:00	2020-02-11 00:00:00	2020-02-11	806	14	0
1378	1_7	23.5	7	2020-02-11 00:20:00	64	55	0.313	27.695	0.856	0	0.98	0	1.17	0	0	NA	NA	NA	NA	NA	2020-02-11 00:20:00	2020-02-11 00:00:00	2020-02-11	819	14	0
1379	1_7	23.5	7	2020-02-11 00:33:00	61	50	0.296	27.991	0.823	0	0.98	0	1.17	1	1	NA	NA	NA	NA	NA	2020-02-11 00:33:00	2020-02-11 00:00:00	2020-02-11	832	14	0
1380	1_7	23.5	7	2020-02-11 00:46:00	60	48	0.288	28.279	0.801	0	0.98	0	1.17	3	1	NA	NA	NA	NA	NA	2020-02-11 00:46:00	2020-02-11 00:00:00	2020-02-11	845	14	0
1381	1_7	23.5	7	2020-02-11 00:59:00	90	75	0.437	28.716	0.842	0	0.98	0	1.17	574	384	NA	NA	NA	NA	NA	2020-02-11 00:59:00	2020-02-11 00:00:00	2020-02-11	858	14	0
1382	1_7	23.5	7	2020-02-11 01:12:00	108	90	0.524	29.24	0.836	0.0700000000000001	1.05	0.0700000000000001	1.24	759	393	NA	NA	NA	NA	NA	2020-02-11 01:12:00	2020-02-11 01:00:00	2020-02-11	871	15	0
1383	1_7	23.5	7	2020-02-11 01:25:00	115	100	0.566	29.806	0.87	0.0899999999999999	1.14	0.12	1.36	729	320	NA	NA	NA	NA	NA	2020-02-11 01:25:00	2020-02-11 01:00:00	2020-02-11	884	15	0
1384	1_7	23.5	7	2020-02-11 01:38:00	104	92	0.513	30.319	0.884	0.03	1.17	0.0700000000000001	1.43	697	397	NA	NA	NA	NA	NA	2020-02-11 01:38:00	2020-02-11 01:00:00	2020-02-11	897	15	0
1385	1_7	23.5	7	2020-02-11 01:51:00	102	91	0.502	30.821	0.897	0.11	1.28	0.12	1.55	709	376	NA	NA	NA	NA	NA	2020-02-11 01:51:00	2020-02-11 01:00:00	2020-02-11	910	15	0
1386	1_7	23.5	7	2020-02-11 02:04:00	101	89	0.496	31.317	0.882	0.13	1.41	0.12	1.67	760	402	NA	NA	NA	NA	NA	2020-02-11 02:04:00	2020-02-11 02:00:00	2020-02-11	923	16	0
1387	1_7	23.5	7	2020-02-11 02:17:00	107	96	0.527	31.844	0.904	0.0600000000000001	1.47	0.13	1.8	957	607	NA	NA	NA	NA	NA	2020-02-11 02:17:00	2020-02-11 02:00:00	2020-02-11	936	16	0
1388	1_7	23.5	7	2020-02-11 02:30:00	94	85	0.465	32.309	0.902	0.03	1.5	0.02	1.82	288	153	NA	NA	NA	NA	NA	2020-02-11 02:30:00	2020-02-11 02:00:00	2020-02-11	949	16	0
1389	1_7	23.5	7	2020-02-11 02:43:00	77	69	0.381	32.69	0.887	0	1.5	0	1.82	26	5	NA	NA	NA	NA	NA	2020-02-11 02:43:00	2020-02-11 02:00:00	2020-02-11	962	16	0
1390	1_7	23.5	7	2020-02-11 02:56:00	63	54	0.307	32.997	0.853	0	1.5	0	1.82	35	1	NA	NA	NA	NA	NA	2020-02-11 02:56:00	2020-02-11 02:00:00	2020-02-11	975	16	0
1391	1_7	23.5	7	2020-02-11 03:09:00	64	54	0.312	33.309	0.848	0	1.5	0	1.82	177	107	NA	NA	NA	NA	NA	2020-02-11 03:09:00	2020-02-11 03:00:00	2020-02-11	988	17	0
1392	1_7	23.5	7	2020-02-11 03:22:00	102	89	0.5	33.809	0.868	0.05	1.55	0.03	1.85	666	331	NA	NA	NA	NA	NA	2020-02-11 03:22:00	2020-02-11 03:00:00	2020-02-11	1001	17	0
1393	1_7	23.5	7	2020-02-11 03:35:00	102	90	0.503	34.312	0.884	0.0799999999999998	1.63	0.00999999999999979	1.86	611	305	NA	NA	NA	NA	NA	2020-02-11 03:35:00	2020-02-11 03:00:00	2020-02-11	1014	17	0
1394	1_7	23.5	7	2020-02-11 03:48:00	103	94	0.511	34.823	0.905	0.13	1.76	0.2	2.06	599	352	NA	NA	NA	NA	NA	2020-02-11 03:48:00	2020-02-11 03:00:00	2020-02-11	1027	17	0
1395	1_7	23.5	7	2020-02-11 04:01:00	101	92	0.5	35.323	0.908	0.15	1.91	0.17	2.23	676	390	NA	NA	NA	NA	NA	2020-02-11 04:01:00	2020-02-11 04:00:00	2020-02-11	1040	18	0
1396	1_7	23.5	7	2020-02-11 04:14:00	110	100	0.545	35.868	0.914	0.01	1.92	0.0800000000000001	2.31	460	202	NA	NA	NA	NA	NA	2020-02-11 04:14:00	2020-02-11 04:00:00	2020-02-11	1053	18	0
1397	1_7	23.5	7	2020-02-11 04:27:00	103	95	0.51	36.378	0.92	0.23	2.15	0.18	2.49	954	626	NA	NA	NA	NA	NA	2020-02-11 04:27:00	2020-02-11 04:00:00	2020-02-11	1066	18	0
1398	1_7	23.5	7	2020-02-11 04:40:00	104	96	0.516	36.894	0.918	0	2.15	0.0600000000000001	2.55	1439	1003	NA	NA	NA	NA	NA	2020-02-11 04:40:00	2020-02-11 04:00:00	2020-02-11	1079	18	0
1399	1_7	23.5	7	2020-02-11 04:53:00	89	80	0.438	37.332	0.904	0	2.15	0	2.55	116	27	NA	NA	NA	NA	NA	2020-02-11 04:53:00	2020-02-11 04:00:00	2020-02-11	1092	18	0
1400	1_7	23.5	7	2020-02-11 05:06:00	70	63	0.344	37.676	0.903	0	2.15	0.0100000000000002	2.56	10	1	NA	NA	NA	NA	NA	2020-02-11 05:06:00	2020-02-11 05:00:00	2020-02-11	1105	19	0
1401	1_7	23.5	7	2020-02-11 05:19:00	90	84	0.447	38.123	0.931	0.19	2.34	0.0899999999999999	2.65	601	335	NA	NA	NA	NA	NA	2020-02-11 05:19:00	2020-02-11 05:00:00	2020-02-11	1118	19	0
1402	1_7	23.5	7	2020-02-11 05:32:00	93	87	0.463	38.586	0.931	0.0899999999999999	2.43	0.12	2.77	637	414	NA	NA	NA	NA	NA	2020-02-11 05:32:00	2020-02-11 05:00:00	2020-02-11	1131	19	0
1403	1_7	23.5	7	2020-02-11 05:45:00	84	78	0.419	39.005	0.926	0	2.43	0.00999999999999979	2.78	93	50	NA	NA	NA	NA	NA	2020-02-11 05:45:00	2020-02-11 05:00:00	2020-02-11	1144	19	0
1404	1_7	23.5	7	2020-02-11 05:58:00	69	64	0.343	39.348	0.923	0	2.43	0	2.78	83	46	NA	NA	NA	NA	NA	2020-02-11 05:58:00	2020-02-11 05:00:00	2020-02-11	1157	19	0
1405	1_7	23.5	7	2020-02-11 06:11:00	65	59	0.322	39.67	0.913	0	2.43	0	2.78	38	0	NA	NA	NA	NA	NA	2020-02-11 06:11:00	2020-02-11 06:00:00	2020-02-11	1170	20	0
1406	1_7	23.5	7	2020-02-11 06:24:00	66	61	0.329	39.999	0.912	0	2.43	0	2.78	70	32	NA	NA	NA	NA	NA	2020-02-11 06:24:00	2020-02-11 06:00:00	2020-02-11	1183	20	0
1407	1_7	23.5	7	2020-02-11 06:37:00	69	64	0.342	40.341	0.927	0	2.43	0	2.78	128	74	NA	NA	NA	NA	NA	2020-02-11 06:37:00	2020-02-11 06:00:00	2020-02-11	1196	20	0
1408	1_7	23.5	7	2020-02-11 06:50:00	86	80	0.425	40.766	0.93	0.12	2.55	0.0800000000000001	2.86	328	173	NA	NA	NA	NA	NA	2020-02-11 06:50:00	2020-02-11 06:00:00	2020-02-11	1209	20	0
1409	1_7	23.5	7	2020-02-11 07:03:00	86	80	0.426	41.192	0.94	0	2.55	0	2.86	104	38	NA	NA	NA	NA	NA	2020-02-11 07:03:00	2020-02-11 07:00:00	2020-02-12	1222	21	1
1410	1_7	23.5	7	2020-02-11 07:16:00	84	79	0.42	41.612	0.939	0.04	2.59	0.0700000000000003	2.93	277	152	NA	NA	NA	NA	NA	2020-02-11 07:16:00	2020-02-11 07:00:00	2020-02-12	1235	21	1
1411	1_7	23.5	7	2020-02-11 07:29:00	80	75	0.4	42.012	0.935	0.00999999999999979	2.6	0	2.93	124	36	NA	NA	NA	NA	NA	2020-02-11 07:29:00	2020-02-11 07:00:00	2020-02-12	1248	21	1
1412	1_7	23.5	7	2020-02-11 07:42:00	67	61	0.333	42.345	0.902	0	2.6	0	2.93	5	0	NA	NA	NA	NA	NA	2020-02-11 07:42:00	2020-02-11 07:00:00	2020-02-12	1261	21	1
1413	1_7	23.5	7	2020-02-11 07:55:00	68	60	0.336	42.681	0.878	0	2.6	0	2.93	2	0	NA	NA	NA	NA	NA	2020-02-11 07:55:00	2020-02-11 07:00:00	2020-02-12	1274	21	1
1414	1_7	23.5	7	2020-02-11 08:08:00	70	62	0.347	43.028	0.884	0	2.6	0	2.93	7	0	NA	NA	NA	NA	NA	2020-02-11 08:08:00	2020-02-11 08:00:00	2020-02-12	1287	22	1
1415	1_7	23.5	7	2020-02-11 08:21:00	79	71	0.39	43.418	0.901	0.0100000000000002	2.61	0	2.93	102	62	NA	NA	NA	NA	NA	2020-02-11 08:21:00	2020-02-11 08:00:00	2020-02-12	1300	22	1
1416	1_7	23.5	7	2020-02-11 08:34:00	72	64	0.353	43.771	0.886	0	2.61	0	2.93	14	2	NA	NA	NA	NA	NA	2020-02-11 08:34:00	2020-02-11 08:00:00	2020-02-12	1313	22	1
1417	1_7	23.5	7	2020-02-11 08:47:00	94	86	0.467	44.238	0.915	0.02	2.63	0.02	2.95	174	76	NA	NA	NA	NA	NA	2020-02-11 08:47:00	2020-02-11 08:00:00	2020-02-12	1326	22	1
1418	1_7	23.5	7	2020-02-11 09:00:00	92	85	0.458	44.696	0.923	0.0499999999999998	2.68	0	2.95	376	196	NA	NA	NA	NA	NA	2020-02-11 09:00:00	2020-02-11 09:00:00	2020-02-12	1339	23	1
1419	1_7	23.5	7	2020-02-11 09:13:00	81	74	0.399	45.095	0.918	0.00999999999999979	2.69	0	2.95	198	76	NA	NA	NA	NA	NA	2020-02-11 09:13:00	2020-02-11 09:00:00	2020-02-12	1352	23	1
1420	1_7	23.5	7	2020-02-11 09:26:00	67	59	0.329	45.424	0.889	0	2.69	0	2.95	20	8	NA	NA	NA	NA	NA	2020-02-11 09:26:00	2020-02-11 09:00:00	2020-02-12	1365	23	1
1421	1_7	23.5	7	2020-02-11 09:39:00	67	58	0.327	45.751	0.864	0	2.69	0	2.95	4	0	NA	NA	NA	NA	NA	2020-02-11 09:39:00	2020-02-11 09:00:00	2020-02-12	1378	23	1
1422	1_7	23.5	7	2020-02-11 09:52:00	67	56	0.325	46.076	0.843	0	2.69	0	2.95	56	28	NA	NA	NA	NA	NA	2020-02-11 09:52:00	2020-02-11 09:00:00	2020-02-12	1391	23	1
1423	1_7	23.5	7	2020-02-11 10:05:00	94	80	0.457	46.533	0.855	0	2.69	0.0299999999999998	2.98	444	220	NA	NA	NA	NA	NA	2020-02-11 10:05:00	2020-02-11 10:00:00	2020-02-12	1404	24	1
1424	1_7	23.5	7	2020-02-11 10:18:00	89	79	0.439	46.972	0.886	0.14	2.83	0.13	3.11	337	160	NA	NA	NA	NA	NA	2020-02-11 10:18:00	2020-02-11 10:00:00	2020-02-12	1417	24	1
1425	1_7	23.5	7	2020-02-11 10:31:00	81	72	0.397	47.369	0.889	0	2.83	0	3.11	85	14	NA	NA	NA	NA	NA	2020-02-11 10:31:00	2020-02-11 10:00:00	2020-02-12	1430	24	1
1426	1_7	23.5	7	2020-02-11 10:44:00	70	61	0.343	47.712	0.879	0	2.83	0.0100000000000002	3.12	2	2	NA	NA	NA	NA	NA	2020-02-11 10:44:00	2020-02-11 10:00:00	2020-02-12	1443	24	1
1427	1_7	23.5	7	2020-02-11 10:57:00	66	55	0.32	48.032	0.835	0	2.83	0	3.12	3	1	NA	NA	NA	NA	NA	2020-02-11 10:57:00	2020-02-11 10:00:00	2020-02-12	1456	24	1
1428	1_7	23.5	7	2020-02-11 11:10:00	72	61	0.351	48.383	0.845	0	2.83	0	3.12	22	4	NA	NA	NA	NA	NA	2020-02-11 11:10:00	2020-02-11 11:00:00	2020-02-12	1469	25	1
1429	1_7	23.5	7	2020-02-11 11:23:00	73	61	0.356	48.739	0.835	0	2.83	0	3.12	86	49	NA	NA	NA	NA	NA	2020-02-11 11:23:00	2020-02-11 11:00:00	2020-02-12	1482	25	1
1430	1_7	23.5	7	2020-02-11 11:36:00	74	61	0.357	49.096	0.83	0	2.83	0	3.12	8	2	NA	NA	NA	NA	NA	2020-02-11 11:36:00	2020-02-11 11:00:00	2020-02-12	1495	25	1
1431	1_7	23.5	7	2020-02-11 11:49:00	69	56	0.334	49.43	0.81	0	2.83	0	3.12	54	0	NA	NA	NA	NA	NA	2020-02-11 11:49:00	2020-02-11 11:00:00	2020-02-12	1508	25	1
1432	1_7	23.5	7	2020-02-11 12:02:00	68	55	0.328	49.758	0.814	0	2.83	0	3.12	24	1	NA	NA	NA	NA	NA	2020-02-11 12:02:00	2020-02-11 12:00:00	2020-02-12	1521	26	1
1433	1_7	23.5	7	2020-02-11 12:15:00	69	56	0.333	50.091	0.805	0	2.83	0	3.12	14	5	NA	NA	NA	NA	NA	2020-02-11 12:15:00	2020-02-11 12:00:00	2020-02-12	1534	26	1
1434	1_7	23.5	7	2020-02-11 12:28:00	68	53	0.328	50.419	0.784	0	2.83	0	3.12	3	0	NA	NA	NA	NA	NA	2020-02-11 12:28:00	2020-02-11 12:00:00	2020-02-12	1547	26	1
1435	1_7	23.5	7	2020-02-11 12:41:00	68	53	0.327	50.746	0.784	0	2.83	0.00999999999999979	3.13	90	58	NA	NA	NA	NA	NA	2020-02-11 12:41:00	2020-02-11 12:00:00	2020-02-12	1560	26	1
1436	1_7	23.5	7	2020-02-11 12:54:00	82	67	0.397	51.143	0.817	0	2.83	0	3.13	179	66	NA	NA	NA	NA	NA	2020-02-11 12:54:00	2020-02-11 12:00:00	2020-02-12	1573	26	1
1437	1_7	23.5	7	2020-02-11 13:07:00	92	76	0.447	51.59	0.827	0.11	2.94	0.04	3.17	552	318	NA	NA	NA	NA	NA	2020-02-11 13:07:00	2020-02-11 13:00:00	2020-02-12	1586	27	1
1438	1_7	23.5	7	2020-02-11 13:20:00	89	75	0.433	52.023	0.85	0.0900000000000003	3.03	0.0600000000000001	3.23	514	304	NA	NA	NA	NA	NA	2020-02-11 13:20:00	2020-02-11 13:00:00	2020-02-12	1599	27	1
1439	1_7	23.5	7	2020-02-11 13:33:00	91	80	0.448	52.471	0.875	0	3.03	0	3.23	110	7	NA	NA	NA	NA	NA	2020-02-11 13:33:00	2020-02-11 13:00:00	2020-02-12	1612	27	1
1440	1_7	23.5	7	2020-02-11 13:46:00	77	64	0.373	52.844	0.843	0	3.03	0	3.23	5	2	NA	NA	NA	NA	NA	2020-02-11 13:46:00	2020-02-11 13:00:00	2020-02-12	1625	27	1
1441	1_7	23.5	7	2020-02-11 13:59:00	70	59	0.342	53.186	0.841	0	3.03	0	3.23	6	1	NA	NA	NA	NA	NA	2020-02-11 13:59:00	2020-02-11 13:00:00	2020-02-12	1638	27	1
1442	1_7	23.5	7	2020-02-11 14:12:00	66	56	0.323	53.509	0.838	0	3.03	0	3.23	21	3	NA	NA	NA	NA	NA	2020-02-11 14:12:00	2020-02-11 14:00:00	2020-02-12	1651	28	1
1443	1_7	23.5	7	2020-02-11 14:25:00	71	58	0.345	53.854	0.814	0	3.03	0	3.23	3	1	NA	NA	NA	NA	NA	2020-02-11 14:25:00	2020-02-11 14:00:00	2020-02-12	1664	28	1
1444	1_7	23.5	7	2020-02-11 14:38:00	73	60	0.352	54.206	0.821	0	3.03	0.00999999999999979	3.24	16	8	NA	NA	NA	NA	NA	2020-02-11 14:38:00	2020-02-11 14:00:00	2020-02-12	1677	28	1
1445	1_7	23.5	7	2020-02-11 14:51:00	72	59	0.35	54.556	0.81	0	3.03	0	3.24	18	5	NA	NA	NA	NA	NA	2020-02-11 14:51:00	2020-02-11 14:00:00	2020-02-12	1690	28	1
1446	1_7	23.5	7	2020-02-11 15:04:00	70	57	0.338	54.894	0.808	0	3.03	0	3.24	90	43	NA	NA	NA	NA	NA	2020-02-11 15:04:00	2020-02-11 15:00:00	2020-02-12	1703	29	1
1447	1_7	23.5	7	2020-02-11 15:17:00	91	78	0.446	55.34	0.852	0.0600000000000001	3.09	0.0300000000000002	3.27	511	276	NA	NA	NA	NA	NA	2020-02-11 15:17:00	2020-02-11 15:00:00	2020-02-12	1716	29	1
1448	1_7	23.5	7	2020-02-11 15:30:00	85	74	0.417	55.757	0.875	0.0800000000000001	3.17	0.02	3.29	284	140	NA	NA	NA	NA	NA	2020-02-11 15:30:00	2020-02-11 15:00:00	2020-02-12	1729	29	1
1449	1_7	23.5	7	2020-02-11 15:43:00	75	67	0.37	56.127	0.889	0	3.17	0.00999999999999979	3.3	62	18	NA	NA	NA	NA	NA	2020-02-11 15:43:00	2020-02-11 15:00:00	2020-02-12	1742	29	1
1450	1_7	23.5	7	2020-02-11 15:56:00	73	62	0.355	56.482	0.846	0	3.17	0	3.3	10	3	NA	NA	NA	NA	NA	2020-02-11 15:56:00	2020-02-11 15:00:00	2020-02-12	1755	29	1
1451	1_7	23.5	7	2020-02-11 16:09:00	70	57	0.339	56.821	0.814	0	3.17	0	3.3	7	0	NA	NA	NA	NA	NA	2020-02-11 16:09:00	2020-02-11 16:00:00	2020-02-12	1768	30	1
1452	1_7	23.5	7	2020-02-11 16:22:00	68	57	0.332	57.153	0.84	0	3.17	0	3.3	65	37	NA	NA	NA	NA	NA	2020-02-11 16:22:00	2020-02-11 16:00:00	2020-02-12	1781	30	1
1453	1_7	23.5	7	2020-02-11 16:35:00	71	58	0.345	57.498	0.805	0	3.17	0	3.3	37	8	NA	NA	NA	NA	NA	2020-02-11 16:35:00	2020-02-11 16:00:00	2020-02-12	1794	30	1
1454	1_7	23.5	7	2020-02-11 16:48:00	82	68	0.398	57.896	0.824	0.0299999999999998	3.2	0.0100000000000002	3.31	486	275	NA	NA	NA	NA	NA	2020-02-11 16:48:00	2020-02-11 16:00:00	2020-02-12	1807	30	1
1455	1_7	23.5	7	2020-02-11 17:01:00	81	67	0.393	58.289	0.835	0.15	3.35	0	3.31	184	44	NA	NA	NA	NA	NA	2020-02-11 17:01:00	2020-02-11 17:00:00	2020-02-12	1820	31	1
1456	1_7	23.5	7	2020-02-11 17:14:00	72	63	0.352	58.641	0.874	0	3.35	0	3.31	25	3	NA	NA	NA	NA	NA	2020-02-11 17:14:00	2020-02-11 17:00:00	2020-02-12	1833	31	1
1457	1_7	23.5	7	2020-02-11 17:27:00	68	59	0.333	58.974	0.864	0.0100000000000002	3.36	0	3.31	1	0	NA	NA	NA	NA	NA	2020-02-11 17:27:00	2020-02-11 17:00:00	2020-02-12	1846	31	1
1458	1_7	23.5	7	2020-02-11 17:40:00	69	60	0.339	59.313	0.869	0	3.36	0	3.31	8	0	NA	NA	NA	NA	NA	2020-02-11 17:40:00	2020-02-11 17:00:00	2020-02-12	1859	31	1
1459	1_7	23.5	7	2020-02-11 17:53:00	72	63	0.354	59.667	0.87	0.04	3.4	0	3.31	112	62	NA	NA	NA	NA	NA	2020-02-11 17:53:00	2020-02-11 17:00:00	2020-02-12	1872	31	1
1460	1_7	23.5	7	2020-02-11 18:06:00	106	96	0.525	60.192	0.904	0.0599999999999996	3.46	0.0699999999999998	3.38	811	523	NA	NA	NA	NA	NA	2020-02-11 18:06:00	2020-02-11 18:00:00	2020-02-12	1885	32	1
1461	1_7	23.5	7	2020-02-11 18:19:00	91	82	0.451	60.643	0.9	0.0100000000000002	3.47	0.14	3.52	241	134	NA	NA	NA	NA	NA	2020-02-11 18:19:00	2020-02-11 18:00:00	2020-02-12	1898	32	1
1462	1_7	23.5	7	2020-02-11 18:32:00	84	76	0.415	61.058	0.906	0.02	3.49	0	3.52	126	36	NA	NA	NA	NA	NA	2020-02-11 18:32:00	2020-02-11 18:00:00	2020-02-12	1911	32	1
1463	1_7	23.5	7	2020-02-11 18:45:00	100	91	0.494	61.552	0.906	0.14	3.63	0.1	3.62	716	430	NA	NA	NA	NA	NA	2020-02-11 18:45:00	2020-02-11 18:00:00	2020-02-12	1924	32	1
1464	1_7	23.5	7	2020-02-11 18:58:00	94	86	0.467	62.019	0.917	0	3.63	0	3.62	504	289	NA	NA	NA	NA	NA	2020-02-11 18:58:00	2020-02-11 18:00:00	2020-02-12	1937	32	1
1465	1_7	23.5	7	2020-02-11 19:11:00	124	115	0.616	62.635	0.922	0.2	3.83	0.12	3.74	740	440	NA	NA	NA	NA	NA	2020-02-11 19:11:00	2020-02-11 19:00:00	2020-02-12	1950	33	1
1466	1_7	23.5	7	2020-02-11 19:24:00	96	88	0.476	63.111	0.912	0	3.83	0.0900000000000003	3.83	264	162	NA	NA	NA	NA	NA	2020-02-11 19:24:00	2020-02-11 19:00:00	2020-02-12	1963	33	1
1467	1_7	23.5	7	2020-02-11 19:37:00	80	74	0.398	63.509	0.916	0	3.83	0.00999999999999979	3.84	15	7	NA	NA	NA	NA	NA	2020-02-11 19:37:00	2020-02-11 19:00:00	2020-02-12	1976	33	1
1468	1_7	23.5	7	2020-02-11 19:50:00	68	64	0.337	63.846	0.946	0.0100000000000002	3.84	0	3.84	77	47	NA	NA	NA	NA	NA	2020-02-11 19:50:00	2020-02-11 19:00:00	2020-02-12	1989	33	1
1469	1_7	23.5	7	2020-02-11 20:03:00	92	86	0.457	64.303	0.936	0.22	4.06	0.11	3.95	642	407	NA	NA	NA	NA	NA	2020-02-11 20:03:00	2020-02-11 20:00:00	2020-02-12	2002	34	1
1470	1_7	23.5	7	2020-02-11 20:16:00	91	86	0.453	64.756	0.941	0	4.06	0	3.95	238	135	NA	NA	NA	NA	NA	2020-02-11 20:16:00	2020-02-11 20:00:00	2020-02-12	2015	34	1
1471	1_7	23.5	7	2020-02-11 20:29:00	97	92	0.483	65.239	0.952	0.0200000000000005	4.08	0.12	4.07	732	459	NA	NA	NA	NA	NA	2020-02-11 20:29:00	2020-02-11 20:00:00	2020-02-12	2028	34	1
1472	1_7	23.5	7	2020-02-11 20:42:00	103	97	0.513	65.752	0.938	0.13	4.21	0.04	4.11	566	297	NA	NA	NA	NA	NA	2020-02-11 20:42:00	2020-02-11 20:00:00	2020-02-12	2041	34	1
1473	1_7	23.5	7	2020-02-11 20:55:00	100	95	0.499	66.251	0.952	0.13	4.34	0.18	4.29	849	561	NA	NA	NA	NA	NA	2020-02-11 20:55:00	2020-02-11 20:00:00	2020-02-12	2054	34	1
1474	1_7	23.5	7	2020-02-11 21:08:00	102	96	0.507	66.758	0.948	0.0499999999999998	4.39	0.0300000000000002	4.32	733	463	NA	NA	NA	NA	NA	2020-02-11 21:08:00	2020-02-11 21:00:00	2020-02-12	2067	35	1
1475	1_7	23.5	7	2020-02-11 21:21:00	95	88	0.47	67.228	0.929	0.00999999999999979	4.4	0	4.32	224	69	NA	NA	NA	NA	NA	2020-02-11 21:21:00	2020-02-11 21:00:00	2020-02-12	2080	35	1
1476	1_7	23.5	7	2020-02-11 21:34:00	94	88	0.469	67.697	0.939	0	4.4	0.0300000000000002	4.35	223	76	NA	NA	NA	NA	NA	2020-02-11 21:34:00	2020-02-11 21:00:00	2020-02-12	2093	35	1
1477	1_7	23.5	7	2020-02-11 21:47:00	106	101	0.529	68.226	0.958	0.0800000000000001	4.48	0.0700000000000003	4.42	406	231	NA	NA	NA	NA	NA	2020-02-11 21:47:00	2020-02-11 21:00:00	2020-02-12	2106	35	1
1478	1_7	23.5	7	2020-02-11 22:00:00	76	71	0.379	68.605	0.926	0	4.48	0	4.42	1	0	NA	NA	NA	NA	NA	2020-02-11 22:00:00	2020-02-11 22:00:00	2020-02-12	2119	36	1
1479	1_7	23.5	7	2020-02-11 22:13:00	106	98	0.525	69.13	0.932	0.0600000000000005	4.54	0	4.42	461	253	NA	NA	NA	NA	NA	2020-02-11 22:13:00	2020-02-11 22:00:00	2020-02-12	2132	36	1
1480	1_7	23.5	7	2020-02-11 22:26:00	95	89	0.474	69.604	0.933	0.0899999999999999	4.63	0.119999999999999	4.54	885	575	NA	NA	NA	NA	NA	2020-02-11 22:26:00	2020-02-11 22:00:00	2020-02-12	2145	36	1
1481	1_7	23.5	7	2020-02-11 22:39:00	104	97	0.516	70.12	0.931	0.109999999999999	4.74	0.180000000000001	4.72	835	531	NA	NA	NA	NA	NA	2020-02-11 22:39:00	2020-02-11 22:00:00	2020-02-12	2158	36	1
1482	1_7	23.5	7	2020-02-11 22:52:00	94	89	0.468	70.588	0.953	0.0100000000000007	4.75	0.00999999999999979	4.73	230	60	NA	NA	NA	NA	NA	2020-02-11 22:52:00	2020-02-11 22:00:00	2020-02-12	2171	36	1
1483	1_7	23.5	7	2020-02-11 23:05:00	78	71	0.386	70.974	0.915	0	4.75	0	4.73	22	4	NA	NA	NA	NA	NA	2020-02-11 23:05:00	2020-02-11 23:00:00	2020-02-12	2184	37	1
1484	1_7	23.5	7	2020-02-11 23:18:00	67	62	0.334	71.308	0.919	0	4.75	0	4.73	6	0	NA	NA	NA	NA	NA	2020-02-11 23:18:00	2020-02-11 23:00:00	2020-02-12	2197	37	1
1485	1_7	23.5	7	2020-02-11 23:31:00	68	63	0.335	71.643	0.928	0	4.75	0	4.73	99	67	NA	NA	NA	NA	NA	2020-02-11 23:31:00	2020-02-11 23:00:00	2020-02-12	2210	37	1
1486	1_7	23.5	7	2020-02-11 23:44:00	100	93	0.496	72.139	0.938	0.12	4.87	0.04	4.77	858	518	NA	NA	NA	NA	NA	2020-02-11 23:44:00	2020-02-11 23:00:00	2020-02-12	2223	37	1
1487	1_7	23.5	7	2020-02-11 23:57:00	92	86	0.458	72.597	0.935	0	4.87	0.11	4.88	420	207	NA	NA	NA	NA	NA	2020-02-11 23:57:00	2020-02-11 23:00:00	2020-02-12	2236	37	1
1488	1_7	23.5	7	2020-02-12 00:10:00	88	83	0.437	73.034	0.945	0.17	5.04	0.0499999999999998	4.93	338	162	NA	NA	NA	NA	NA	2020-02-12 00:10:00	2020-02-12 00:00:00	2020-02-12	2249	38	1
1489	1_7	23.5	7	2020-02-12 00:23:00	83	77	0.413	73.447	0.931	0	5.04	0.00999999999999979	4.94	57	19	NA	NA	NA	NA	NA	2020-02-12 00:23:00	2020-02-12 00:00:00	2020-02-12	2262	38	1
1490	1_7	23.5	7	2020-02-12 00:36:00	71	64	0.349	73.796	0.91	0	5.04	0	4.94	64	37	NA	NA	NA	NA	NA	2020-02-12 00:36:00	2020-02-12 00:00:00	2020-02-12	2275	38	1
1491	1_7	23.5	7	2020-02-12 00:49:00	115	105	0.571	74.367	0.908	0.0499999999999998	5.09	0.0800000000000001	5.02	650	363	NA	NA	NA	NA	NA	2020-02-12 00:49:00	2020-02-12 00:00:00	2020-02-12	2288	38	1
1492	1_7	23.5	7	2020-02-12 01:02:00	101	93	0.501	74.868	0.921	0.0800000000000001	5.17	0.14	5.16	806	538	NA	NA	NA	NA	NA	2020-02-12 01:02:00	2020-02-12 01:00:00	2020-02-12	2301	39	1
1493	1_7	23.5	7	2020-02-12 01:15:00	94	87	0.468	75.336	0.916	0	5.17	0.0100000000000007	5.17	288	147	NA	NA	NA	NA	NA	2020-02-12 01:15:00	2020-02-12 01:00:00	2020-02-12	2314	39	1
1494	1_7	23.5	7	2020-02-12 01:28:00	76	69	0.378	75.714	0.904	0	5.17	0	5.17	78	40	NA	NA	NA	NA	NA	2020-02-12 01:28:00	2020-02-12 01:00:00	2020-02-12	2327	39	1
1495	1_7	23.5	7	2020-02-12 01:41:00	86	79	0.426	76.14	0.919	0.13	5.3	0.04	5.21	271	157	NA	NA	NA	NA	NA	2020-02-12 01:41:00	2020-02-12 01:00:00	2020-02-12	2340	39	1
1496	1_7	23.5	7	2020-02-12 01:54:00	70	63	0.346	76.486	0.9	0	5.3	0	5.21	25	1	NA	NA	NA	NA	NA	2020-02-12 01:54:00	2020-02-12 01:00:00	2020-02-12	2353	39	1
1497	1_7	23.5	7	2020-02-12 02:07:00	89	77	0.434	76.92	0.872	0.00999999999999979	5.31	0	5.21	215	116	NA	NA	NA	NA	NA	2020-02-12 02:07:00	2020-02-12 02:00:00	2020-02-12	2366	40	1
1498	1_7	23.5	7	2020-02-12 02:20:00	91	83	0.452	77.372	0.915	0.12	5.43	0.109999999999999	5.32	553	307	NA	NA	NA	NA	NA	2020-02-12 02:20:00	2020-02-12 02:00:00	2020-02-12	2379	40	1
1499	1_7	23.5	7	2020-02-12 02:33:00	96	88	0.476	77.848	0.913	0	5.43	0.100000000000001	5.42	471	246	NA	NA	NA	NA	NA	2020-02-12 02:33:00	2020-02-12 02:00:00	2020-02-12	2392	40	1
1500	1_7	23.5	7	2020-02-12 02:46:00	80	72	0.393	78.241	0.907	0	5.43	0.00999999999999979	5.43	23	2	NA	NA	NA	NA	NA	2020-02-12 02:46:00	2020-02-12 02:00:00	2020-02-12	2405	40	1
1501	1_7	23.5	7	2020-02-12 02:59:00	69	61	0.341	78.582	0.881	0	5.43	0	5.43	58	37	NA	NA	NA	NA	NA	2020-02-12 02:59:00	2020-02-12 02:00:00	2020-02-12	2418	40	1
1502	1_7	23.5	7	2020-02-12 03:12:00	95	86	0.471	79.053	0.907	0.15	5.58	0.0999999999999996	5.53	575	341	NA	NA	NA	NA	NA	2020-02-12 03:12:00	2020-02-12 03:00:00	2020-02-12	2431	41	1
1503	1_7	23.5	7	2020-02-12 03:25:00	96	86	0.473	79.526	0.902	0	5.58	0.11	5.64	470	251	NA	NA	NA	NA	NA	2020-02-12 03:25:00	2020-02-12 03:00:00	2020-02-12	2444	41	1
1504	1_7	23.5	7	2020-02-12 03:38:00	90	83	0.447	79.973	0.922	0.14	5.72	0.00999999999999979	5.65	269	126	NA	NA	NA	NA	NA	2020-02-12 03:38:00	2020-02-12 03:00:00	2020-02-12	2457	41	1
1505	1_7	23.5	7	2020-02-12 03:51:00	74	67	0.366	80.339	0.897	0	5.72	0	5.65	27	3	NA	NA	NA	NA	NA	2020-02-12 03:51:00	2020-02-12 03:00:00	2020-02-12	2470	41	1
1506	1_7	23.5	7	2020-02-12 04:04:00	69	63	0.342	80.681	0.908	0	5.72	0	5.65	0	0	NA	NA	NA	NA	NA	2020-02-12 04:04:00	2020-02-12 04:00:00	2020-02-12	2483	42	1
1507	1_7	23.5	7	2020-02-12 04:17:00	68	60	0.336	81.017	0.883	0	5.72	0	5.65	0	0	NA	NA	NA	NA	NA	2020-02-12 04:17:00	2020-02-12 04:00:00	2020-02-12	2496	42	1
1508	1_7	23.5	7	2020-02-12 04:30:00	94	84	0.463	81.48	0.89	0.0599999999999996	5.78	0.13	5.78	588	367	NA	NA	NA	NA	NA	2020-02-12 04:30:00	2020-02-12 04:00:00	2020-02-12	2509	42	1
1509	1_7	23.5	7	2020-02-12 04:43:00	102	90	0.502	81.982	0.884	0.130000000000001	5.91	0.0899999999999999	5.87	582	328	NA	NA	NA	NA	NA	2020-02-12 04:43:00	2020-02-12 04:00:00	2020-02-12	2522	42	1
1510	1_7	23.5	7	2020-02-12 04:56:00	99	91	0.489	82.471	0.92	0.00999999999999979	5.92	0.15	6.02	650	412	NA	NA	NA	NA	NA	2020-02-12 04:56:00	2020-02-12 04:00:00	2020-02-12	2535	42	1
1511	1_7	23.5	7	2020-02-12 05:09:00	100	92	0.494	82.965	0.921	0.0800000000000001	6	0.0899999999999999	6.11	523	317	NA	NA	NA	NA	NA	2020-02-12 05:09:00	2020-02-12 05:00:00	2020-02-12	2548	43	1
1512	1_7	23.5	7	2020-02-12 05:22:00	92	85	0.458	83.423	0.924	0.00999999999999979	6.01	0.0899999999999999	6.2	661	398	NA	NA	NA	NA	NA	2020-02-12 05:22:00	2020-02-12 05:00:00	2020-02-12	2561	43	1
1513	1_7	23.5	7	2020-02-12 05:35:00	95	86	0.472	83.895	0.906	0.0499999999999998	6.06	0.0300000000000002	6.23	530	289	NA	NA	NA	NA	NA	2020-02-12 05:35:00	2020-02-12 05:00:00	2020-02-12	2574	43	1
1514	1_7	23.5	7	2020-02-12 05:48:00	90	79	0.441	84.336	0.884	0.00999999999999979	6.07	0.0700000000000003	6.3	399	203	NA	NA	NA	NA	NA	2020-02-12 05:48:00	2020-02-12 05:00:00	2020-02-12	2587	43	1
1515	1_7	23.5	7	2020-02-12 06:01:00	70	63	0.345	84.681	0.896	0.0100000000000007	6.08	0	6.3	113	63	NA	NA	NA	NA	NA	2020-02-12 06:01:00	2020-02-12 06:00:00	2020-02-12	2600	44	1
1516	1_7	23.5	7	2020-02-12 06:14:00	91	80	0.448	85.129	0.884	0.149999999999999	6.23	0.0800000000000001	6.38	683	389	NA	NA	NA	NA	NA	2020-02-12 06:14:00	2020-02-12 06:00:00	2020-02-12	2613	44	1
1517	1_7	23.5	7	2020-02-12 06:27:00	96	87	0.476	85.605	0.902	0.0600000000000005	6.29	0.18	6.56	596	296	NA	NA	NA	NA	NA	2020-02-12 06:27:00	2020-02-12 06:00:00	2020-02-12	2626	44	1
1518	1_7	23.5	7	2020-02-12 06:40:00	87	80	0.432	86.037	0.914	0.00999999999999979	6.3	0	6.56	477	265	NA	NA	NA	NA	NA	2020-02-12 06:40:00	2020-02-12 06:00:00	2020-02-12	2639	44	1
1519	1_7	23.5	7	2020-02-12 06:53:00	76	67	0.373	86.41	0.888	0	6.3	0	6.56	185	63	NA	NA	NA	NA	NA	2020-02-12 06:53:00	2020-02-12 06:00:00	2020-02-12	2652	44	1
1520	1_7	23.5	7	2020-02-12 07:06:00	69	60	0.338	86.748	0.868	0	6.3	0	6.56	1	0	NA	NA	NA	NA	NA	2020-02-12 07:06:00	2020-02-12 07:00:00	2020-02-13	2665	45	2
1521	1_7	23.5	7	2020-02-12 07:19:00	64	56	0.316	87.064	0.862	0	6.3	0	6.56	106	2	NA	NA	NA	NA	NA	2020-02-12 07:19:00	2020-02-12 07:00:00	2020-02-13	2678	45	2
1522	1_7	23.5	7	2020-02-12 07:32:00	64	54	0.314	87.378	0.843	0	6.3	0	6.56	123	1	NA	NA	NA	NA	NA	2020-02-12 07:32:00	2020-02-12 07:00:00	2020-02-13	2691	45	2
1523	1_7	23.5	7	2020-02-12 07:45:00	66	55	0.322	87.7	0.835	0	6.3	0	6.56	123	0	NA	NA	NA	NA	NA	2020-02-12 07:45:00	2020-02-12 07:00:00	2020-02-13	2704	45	2
1524	1_7	23.5	7	2020-02-12 07:58:00	138	116	0.674	88.374	0.841	0.0599999999999996	6.36	0	6.56	407	204	NA	NA	NA	NA	NA	2020-02-12 07:58:00	2020-02-12 07:00:00	2020-02-13	2717	45	2
1525	1_7	23.5	7	2020-02-12 08:11:00	88	76	0.431	88.805	0.858	0.0500000000000007	6.41	0.0300000000000002	6.59	278	126	NA	NA	NA	NA	NA	2020-02-12 08:11:00	2020-02-12 08:00:00	2020-02-13	2730	46	2
1526	1_7	23.5	7	2020-02-12 08:24:00	72	62	0.352	89.157	0.863	0	6.41	0	6.59	3	2	NA	NA	NA	NA	NA	2020-02-12 08:24:00	2020-02-12 08:00:00	2020-02-13	2743	46	2
1527	1_7	23.5	7	2020-02-12 08:37:00	66	57	0.322	89.479	0.867	0	6.41	0	6.59	4	2	NA	NA	NA	NA	NA	2020-02-12 08:37:00	2020-02-12 08:00:00	2020-02-13	2756	46	2
1528	1_7	23.5	7	2020-02-12 08:50:00	64	54	0.311	89.79	0.843	0	6.41	0	6.59	2	0	NA	NA	NA	NA	NA	2020-02-12 08:50:00	2020-02-12 08:00:00	2020-02-13	2769	46	2
1529	1_7	23.5	7	2020-02-12 09:03:00	96	80	0.466	90.256	0.831	0	6.41	0	6.59	225	114	NA	NA	NA	NA	NA	2020-02-12 09:03:00	2020-02-12 09:00:00	2020-02-13	2782	47	2
1530	1_7	23.5	7	2020-02-12 09:16:00	96	79	0.465	90.721	0.822	0	6.41	0.0299999999999994	6.62	372	187	NA	NA	NA	NA	NA	2020-02-12 09:16:00	2020-02-12 09:00:00	2020-02-13	2795	47	2
1531	1_7	23.5	7	2020-02-12 09:29:00	85	72	0.415	91.136	0.843	0.0399999999999991	6.45	0.0500000000000007	6.67	415	220	NA	NA	NA	NA	NA	2020-02-12 09:29:00	2020-02-12 09:00:00	2020-02-13	2808	47	2
1532	1_7	23.5	7	2020-02-12 09:42:00	78	67	0.383	91.519	0.849	0	6.45	0	6.67	71	4	NA	NA	NA	NA	NA	2020-02-12 09:42:00	2020-02-12 09:00:00	2020-02-13	2821	47	2
1533	1_7	23.5	7	2020-02-12 09:55:00	76	62	0.369	91.888	0.818	0	6.45	0	6.67	68	2	NA	NA	NA	NA	NA	2020-02-12 09:55:00	2020-02-12 09:00:00	2020-02-13	2834	47	2
1534	1_8	20.6	8	2020-02-10 10:41:00	106	83	0.507	0	0.783	0	0	0	0	1104	733	NA	NA	NA	NA	NA	2020-02-10 10:41:00	2020-02-10 10:00:00	2020-02-11	0	0	0
1535	1_8	20.6	8	2020-02-10 10:54:00	101	80	0.485	0.485	0.791	0	0	0.02	0.02	1042	656	NA	NA	NA	NA	NA	2020-02-10 10:54:00	2020-02-10 10:00:00	2020-02-11	13	0	0
1536	1_8	20.6	8	2020-02-10 11:07:00	105	82	0.504	0.989	0.783	0	0	0	0.02	792	495	NA	NA	NA	NA	NA	2020-02-10 11:07:00	2020-02-10 11:00:00	2020-02-11	26	1	0
1537	1_8	20.6	8	2020-02-10 11:20:00	97	76	0.467	1.456	0.787	0	0	0.01	0.03	602	342	NA	NA	NA	NA	NA	2020-02-10 11:20:00	2020-02-10 11:00:00	2020-02-11	39	1	0
1538	1_8	20.6	8	2020-02-10 11:33:00	100	78	0.48	1.936	0.784	0	0	0.01	0.04	458	201	NA	NA	NA	NA	NA	2020-02-10 11:33:00	2020-02-10 11:00:00	2020-02-11	52	1	0
1539	1_8	20.6	8	2020-02-10 11:46:00	99	76	0.477	2.413	0.767	0	0	0.01	0.05	628	271	NA	NA	NA	NA	NA	2020-02-10 11:46:00	2020-02-10 11:00:00	2020-02-11	65	1	0
1540	1_8	20.6	8	2020-02-10 11:59:00	94	73	0.451	2.864	0.777	0	0	0	0.05	466	226	NA	NA	NA	NA	NA	2020-02-10 11:59:00	2020-02-10 11:00:00	2020-02-11	78	1	0
1541	1_8	20.6	8	2020-02-10 12:12:00	93	72	0.445	3.309	0.774	0	0	0	0.05	384	205	NA	NA	NA	NA	NA	2020-02-10 12:12:00	2020-02-10 12:00:00	2020-02-11	91	2	0
1542	1_8	20.6	8	2020-02-10 12:25:00	91	70	0.437	3.746	0.767	0	0	0	0.05	419	180	NA	NA	NA	NA	NA	2020-02-10 12:25:00	2020-02-10 12:00:00	2020-02-11	104	2	0
1543	1_8	20.6	8	2020-02-10 12:38:00	84	64	0.401	4.147	0.762	0	0	0.01	0.06	174	45	NA	NA	NA	NA	NA	2020-02-10 12:38:00	2020-02-10 12:00:00	2020-02-11	117	2	0
1544	1_8	20.6	8	2020-02-10 12:51:00	93	71	0.445	4.592	0.758	0	0	0.01	0.07	454	210	NA	NA	NA	NA	NA	2020-02-10 12:51:00	2020-02-10 12:00:00	2020-02-11	130	2	0
1545	1_8	20.6	8	2020-02-10 13:04:00	79	59	0.378	4.97	0.746	0	0	0.01	0.08	230	119	NA	NA	NA	NA	NA	2020-02-10 13:04:00	2020-02-10 13:00:00	2020-02-11	143	3	0
1546	1_8	20.6	8	2020-02-10 13:17:00	89	68	0.427	5.397	0.765	0	0	0	0.08	384	211	NA	NA	NA	NA	NA	2020-02-10 13:17:00	2020-02-10 13:00:00	2020-02-11	156	3	0
1547	1_8	20.6	8	2020-02-10 13:30:00	69	50	0.327	5.724	0.721	0	0	0.01	0.09	4	1	NA	NA	NA	NA	NA	2020-02-10 13:30:00	2020-02-10 13:00:00	2020-02-11	169	3	0
1548	1_8	20.6	8	2020-02-10 13:43:00	90	67	0.429	6.153	0.746	0	0	0	0.09	468	241	NA	NA	NA	NA	NA	2020-02-10 13:43:00	2020-02-10 13:00:00	2020-02-11	182	3	0
1549	1_8	20.6	8	2020-02-10 13:56:00	83	64	0.398	6.551	0.764	0	0	0	0.09	338	151	NA	NA	NA	NA	NA	2020-02-10 13:56:00	2020-02-10 13:00:00	2020-02-11	195	3	0
1550	1_8	20.6	8	2020-02-10 14:09:00	81	59	0.386	6.937	0.72	0	0	0.01	0.1	160	20	NA	NA	NA	NA	NA	2020-02-10 14:09:00	2020-02-10 14:00:00	2020-02-11	208	4	0
1551	1_8	20.6	8	2020-02-10 14:22:00	79	59	0.375	7.312	0.748	0	0	0.01	0.11	208	77	NA	NA	NA	NA	NA	2020-02-10 14:22:00	2020-02-10 14:00:00	2020-02-11	221	4	0
1552	1_8	20.6	8	2020-02-10 14:35:00	70	50	0.329	7.641	0.715	0	0	0.01	0.12	159	81	NA	NA	NA	NA	NA	2020-02-10 14:35:00	2020-02-10 14:00:00	2020-02-11	234	4	0
1553	1_8	20.6	8	2020-02-10 14:48:00	79	58	0.377	8.018	0.729	0	0	0	0.12	234	100	NA	NA	NA	NA	NA	2020-02-10 14:48:00	2020-02-10 14:00:00	2020-02-11	247	4	0
1554	1_8	20.6	8	2020-02-10 15:01:00	81	61	0.387	8.405	0.751	0	0	0.01	0.13	245	99	NA	NA	NA	NA	NA	2020-02-10 15:01:00	2020-02-10 15:00:00	2020-02-11	260	5	0
1555	1_8	20.6	8	2020-02-10 15:14:00	62	45	0.296	8.701	0.727	0	0	0	0.13	17	3	NA	NA	NA	NA	NA	2020-02-10 15:14:00	2020-02-10 15:00:00	2020-02-11	273	5	0
1556	1_8	20.6	8	2020-02-10 15:27:00	63	45	0.298	8.999	0.718	0	0	0	0.13	0	0	NA	NA	NA	NA	NA	2020-02-10 15:27:00	2020-02-10 15:00:00	2020-02-11	286	5	0
1557	1_8	20.6	8	2020-02-10 15:40:00	67	50	0.319	9.318	0.738	0	0	0.00999999999999998	0.14	143	75	NA	NA	NA	NA	NA	2020-02-10 15:40:00	2020-02-10 15:00:00	2020-02-11	299	5	0
1558	1_8	20.6	8	2020-02-10 15:53:00	66	46	0.311	9.629	0.702	0	0	0.01	0.15	55	15	NA	NA	NA	NA	NA	2020-02-10 15:53:00	2020-02-10 15:00:00	2020-02-11	312	5	0
1559	1_8	20.6	8	2020-02-10 16:06:00	64	46	0.302	9.931	0.717	0	0	0	0.15	0	0	NA	NA	NA	NA	NA	2020-02-10 16:06:00	2020-02-10 16:00:00	2020-02-11	325	6	0
1560	1_8	20.6	8	2020-02-10 16:19:00	63	46	0.301	10.232	0.727	0	0	0.01	0.16	0	0	NA	NA	NA	NA	NA	2020-02-10 16:19:00	2020-02-10 16:00:00	2020-02-11	338	6	0
1561	1_8	20.6	8	2020-02-10 16:32:00	72	54	0.343	10.575	0.76	0	0	0	0.16	14	1	NA	NA	NA	NA	NA	2020-02-10 16:32:00	2020-02-10 16:00:00	2020-02-11	351	6	0
1562	1_8	20.6	8	2020-02-10 16:45:00	90	68	0.43	11.005	0.752	0	0	0	0.16	483	252	NA	NA	NA	NA	NA	2020-02-10 16:45:00	2020-02-10 16:00:00	2020-02-11	364	6	0
1563	1_8	20.6	8	2020-02-10 16:58:00	85	62	0.403	11.408	0.738	0	0	0.00999999999999998	0.17	268	146	NA	NA	NA	NA	NA	2020-02-10 16:58:00	2020-02-10 16:00:00	2020-02-11	377	6	0
1564	1_8	20.6	8	2020-02-10 17:11:00	86	64	0.41	11.818	0.74	0	0	0.01	0.18	268	154	NA	NA	NA	NA	NA	2020-02-10 17:11:00	2020-02-10 17:00:00	2020-02-11	390	7	0
1565	1_8	20.6	8	2020-02-10 17:24:00	64	47	0.305	12.123	0.733	0	0	0.01	0.19	29	3	NA	NA	NA	NA	NA	2020-02-10 17:24:00	2020-02-10 17:00:00	2020-02-11	403	7	0
1566	1_8	20.6	8	2020-02-10 17:37:00	64	47	0.302	12.425	0.733	0	0	0	0.19	0	0	NA	NA	NA	NA	NA	2020-02-10 17:37:00	2020-02-10 17:00:00	2020-02-11	416	7	0
1567	1_8	20.6	8	2020-02-10 17:50:00	91	68	0.436	12.861	0.745	0	0	0	0.19	509	291	NA	NA	NA	NA	NA	2020-02-10 17:50:00	2020-02-10 17:00:00	2020-02-11	429	7	0
1568	1_8	20.6	8	2020-02-10 18:03:00	95	70	0.452	13.313	0.738	0	0	0	0.19	715	429	NA	NA	NA	NA	NA	2020-02-10 18:03:00	2020-02-10 18:00:00	2020-02-11	442	8	0
1569	1_8	20.6	8	2020-02-10 18:16:00	98	73	0.467	13.78	0.742	0	0	0.00999999999999998	0.2	613	363	NA	NA	NA	NA	NA	2020-02-10 18:16:00	2020-02-10 18:00:00	2020-02-11	455	8	0
1570	1_8	20.6	8	2020-02-10 18:29:00	100	74	0.477	14.257	0.735	0	0	0.01	0.21	915	593	NA	NA	NA	NA	NA	2020-02-10 18:29:00	2020-02-10 18:00:00	2020-02-11	468	8	0
1571	1_8	20.6	8	2020-02-10 18:42:00	98	71	0.466	14.723	0.726	0	0	0	0.21	1028	702	NA	NA	NA	NA	NA	2020-02-10 18:42:00	2020-02-10 18:00:00	2020-02-11	481	8	0
1572	1_8	20.6	8	2020-02-10 18:55:00	117	84	0.554	15.277	0.721	0	0	0.01	0.22	1504	1124	NA	NA	NA	NA	NA	2020-02-10 18:55:00	2020-02-10 18:00:00	2020-02-11	494	8	0
1573	1_8	20.6	8	2020-02-10 19:08:00	109	80	0.519	15.796	0.73	0	0	0	0.22	1453	1014	NA	NA	NA	NA	NA	2020-02-10 19:08:00	2020-02-10 19:00:00	2020-02-11	507	9	0
1574	1_8	20.6	8	2020-02-10 19:21:00	106	76	0.503	16.299	0.717	0	0	0	0.22	1286	895	NA	NA	NA	NA	NA	2020-02-10 19:21:00	2020-02-10 19:00:00	2020-02-11	520	9	0
1575	1_8	20.6	8	2020-02-10 19:34:00	103	74	0.485	16.784	0.717	0	0	0.00999999999999998	0.23	1045	697	NA	NA	NA	NA	NA	2020-02-10 19:34:00	2020-02-10 19:00:00	2020-02-11	533	9	0
1576	1_8	20.6	8	2020-02-10 19:47:00	107	77	0.506	17.29	0.723	0	0	0.01	0.24	1654	1205	NA	NA	NA	NA	NA	2020-02-10 19:47:00	2020-02-10 19:00:00	2020-02-11	546	9	0
1577	1_8	20.6	8	2020-02-10 20:00:00	108	78	0.512	17.802	0.718	0	0	0.01	0.25	1616	1183	NA	NA	NA	NA	NA	2020-02-10 20:00:00	2020-02-10 20:00:00	2020-02-11	559	10	0
1578	1_8	20.6	8	2020-02-10 20:13:00	104	76	0.492	18.294	0.737	0	0	0	0.25	1002	674	NA	NA	NA	NA	NA	2020-02-10 20:13:00	2020-02-10 20:00:00	2020-02-11	572	10	0
1579	1_8	20.6	8	2020-02-10 20:26:00	106	78	0.506	18.8	0.736	0	0	0.01	0.26	981	634	NA	NA	NA	NA	NA	2020-02-10 20:26:00	2020-02-10 20:00:00	2020-02-11	585	10	0
1580	1_8	20.6	8	2020-02-10 20:39:00	99	84	0.484	19.284	0.845	0.11	0.11	0	0.26	1044	642	NA	NA	NA	NA	NA	2020-02-10 20:39:00	2020-02-10 20:00:00	2020-02-11	598	10	0
1581	1_8	20.6	8	2020-02-10 20:52:00	105	87	0.511	19.795	0.828	0	0.11	0	0.26	1557	1089	NA	NA	NA	NA	NA	2020-02-10 20:52:00	2020-02-10 20:00:00	2020-02-11	611	10	0
1582	1_8	20.6	8	2020-02-10 21:05:00	100	81	0.485	20.28	0.813	0	0.11	0.01	0.27	1267	859	NA	NA	NA	NA	NA	2020-02-10 21:05:00	2020-02-10 21:00:00	2020-02-11	624	11	0
1583	1_8	20.6	8	2020-02-10 21:18:00	99	82	0.482	20.762	0.821	0.05	0.16	0	0.27	889	576	NA	NA	NA	NA	NA	2020-02-10 21:18:00	2020-02-10 21:00:00	2020-02-11	637	11	0
1584	1_8	20.6	8	2020-02-10 21:31:00	96	78	0.466	21.228	0.813	0.03	0.19	0.02	0.29	1249	829	NA	NA	NA	NA	NA	2020-02-10 21:31:00	2020-02-10 21:00:00	2020-02-11	650	11	0
1585	1_8	20.6	8	2020-02-10 21:44:00	106	83	0.509	21.737	0.782	0	0.19	0	0.29	1054	681	NA	NA	NA	NA	NA	2020-02-10 21:44:00	2020-02-10 21:00:00	2020-02-11	663	11	0
1586	1_8	20.6	8	2020-02-10 21:57:00	100	79	0.483	22.22	0.782	0.02	0.21	0	0.29	940	576	NA	NA	NA	NA	NA	2020-02-10 21:57:00	2020-02-10 21:00:00	2020-02-11	676	11	0
1587	1_8	20.6	8	2020-02-10 22:10:00	101	78	0.486	22.706	0.771	0	0.21	0	0.29	1047	689	NA	NA	NA	NA	NA	2020-02-10 22:10:00	2020-02-10 22:00:00	2020-02-11	689	12	0
1588	1_8	20.6	8	2020-02-10 22:23:00	101	79	0.487	23.193	0.78	0	0.21	0	0.29	1014	643	NA	NA	NA	NA	NA	2020-02-10 22:23:00	2020-02-10 22:00:00	2020-02-11	702	12	0
1589	1_8	20.6	8	2020-02-10 22:36:00	95	78	0.459	23.652	0.823	0.15	0.36	0	0.29	969	606	NA	NA	NA	NA	NA	2020-02-10 22:36:00	2020-02-10 22:00:00	2020-02-11	715	12	0
1590	1_8	20.6	8	2020-02-10 22:49:00	89	78	0.438	24.09	0.876	0.02	0.38	0.01	0.3	952	604	NA	NA	NA	NA	NA	2020-02-10 22:49:00	2020-02-10 22:00:00	2020-02-11	728	12	0
1591	1_8	20.6	8	2020-02-10 23:02:00	91	80	0.449	24.539	0.878	0.04	0.42	0	0.3	953	628	NA	NA	NA	NA	NA	2020-02-10 23:02:00	2020-02-10 23:00:00	2020-02-11	741	13	0
1592	1_8	20.6	8	2020-02-10 23:15:00	86	73	0.421	24.96	0.841	0	0.42	0	0.3	671	436	NA	NA	NA	NA	NA	2020-02-10 23:15:00	2020-02-10 23:00:00	2020-02-11	754	13	0
1593	1_8	20.6	8	2020-02-10 23:28:00	101	84	0.493	25.453	0.827	0.02	0.44	0.01	0.31	786	477	NA	NA	NA	NA	NA	2020-02-10 23:28:00	2020-02-10 23:00:00	2020-02-11	767	13	0
1594	1_8	20.6	8	2020-02-10 23:41:00	102	87	0.498	25.951	0.849	0.05	0.49	0	0.31	836	570	NA	NA	NA	NA	NA	2020-02-10 23:41:00	2020-02-10 23:00:00	2020-02-11	780	13	0
1595	1_8	20.6	8	2020-02-10 23:54:00	92	77	0.446	26.397	0.84	0.01	0.5	0.01	0.32	1156	795	NA	NA	NA	NA	NA	2020-02-10 23:54:00	2020-02-10 23:00:00	2020-02-11	793	13	0
1596	1_8	20.6	8	2020-02-11 00:07:00	99	81	0.482	26.879	0.819	0.04	0.54	0.66	0.98	886	571	NA	NA	NA	NA	NA	2020-02-11 00:07:00	2020-02-11 00:00:00	2020-02-11	806	14	0
1597	1_8	20.6	8	2020-02-11 00:20:00	101	85	0.493	27.372	0.834	0.08	0.62	0.17	1.15	689	344	NA	NA	NA	NA	NA	2020-02-11 00:20:00	2020-02-11 00:00:00	2020-02-11	819	14	0
1598	1_8	20.6	8	2020-02-11 00:33:00	99	87	0.488	27.86	0.875	0.11	0.73	0.23	1.38	863	563	NA	NA	NA	NA	NA	2020-02-11 00:33:00	2020-02-11 00:00:00	2020-02-11	832	14	0
1599	1_8	20.6	8	2020-02-11 00:46:00	103	94	0.509	28.369	0.909	0.09	0.82	0.14	1.52	542	275	NA	NA	NA	NA	NA	2020-02-11 00:46:00	2020-02-11 00:00:00	2020-02-11	845	14	0
1600	1_8	20.6	8	2020-02-11 00:59:00	96	89	0.475	28.844	0.931	0.14	0.96	0.19	1.71	720	406	NA	NA	NA	NA	NA	2020-02-11 00:59:00	2020-02-11 00:00:00	2020-02-11	858	14	0
1601	1_8	20.6	8	2020-02-11 01:12:00	100	90	0.493	29.337	0.903	0.1	1.06	0.22	1.93	724	427	NA	NA	NA	NA	NA	2020-02-11 01:12:00	2020-02-11 01:00:00	2020-02-11	871	15	0
1602	1_8	20.6	8	2020-02-11 01:25:00	90	82	0.446	29.783	0.906	0.05	1.11	0.1	2.03	659	379	NA	NA	NA	NA	NA	2020-02-11 01:25:00	2020-02-11 01:00:00	2020-02-11	884	15	0
1603	1_8	20.6	8	2020-02-11 01:38:00	82	74	0.403	30.186	0.907	0	1.11	0	2.03	559	288	NA	NA	NA	NA	NA	2020-02-11 01:38:00	2020-02-11 01:00:00	2020-02-11	897	15	0
1604	1_8	20.6	8	2020-02-11 01:51:00	64	57	0.316	30.502	0.891	0	1.11	0	2.03	10	1	NA	NA	NA	NA	NA	2020-02-11 01:51:00	2020-02-11 01:00:00	2020-02-11	910	15	0
1605	1_8	20.6	8	2020-02-11 02:04:00	95	82	0.464	30.966	0.868	0.0399999999999998	1.15	0.0600000000000001	2.09	638	392	NA	NA	NA	NA	NA	2020-02-11 02:04:00	2020-02-11 02:00:00	2020-02-11	923	16	0
1606	1_8	20.6	8	2020-02-11 02:17:00	96	83	0.468	31.434	0.866	0.03	1.18	0.00999999999999979	2.1	448	215	NA	NA	NA	NA	NA	2020-02-11 02:17:00	2020-02-11 02:00:00	2020-02-11	936	16	0
1607	1_8	20.6	8	2020-02-11 02:30:00	95	85	0.466	31.9	0.894	0.04	1.22	0.1	2.2	910	516	NA	NA	NA	NA	NA	2020-02-11 02:30:00	2020-02-11 02:00:00	2020-02-11	949	16	0
1608	1_8	20.6	8	2020-02-11 02:43:00	92	82	0.454	32.354	0.895	0.05	1.27	0.0100000000000002	2.21	392	142	NA	NA	NA	NA	NA	2020-02-11 02:43:00	2020-02-11 02:00:00	2020-02-11	962	16	0
1609	1_8	20.6	8	2020-02-11 02:56:00	91	82	0.448	32.802	0.898	0.12	1.39	0	2.21	434	209	NA	NA	NA	NA	NA	2020-02-11 02:56:00	2020-02-11 02:00:00	2020-02-11	975	16	0
1610	1_8	20.6	8	2020-02-11 03:09:00	98	89	0.486	33.288	0.901	0.0900000000000001	1.48	0.22	2.43	482	229	NA	NA	NA	NA	NA	2020-02-11 03:09:00	2020-02-11 03:00:00	2020-02-11	988	17	0
1611	1_8	20.6	8	2020-02-11 03:22:00	98	86	0.48	33.768	0.882	0	1.48	0.0100000000000002	2.44	453	268	NA	NA	NA	NA	NA	2020-02-11 03:22:00	2020-02-11 03:00:00	2020-02-11	1001	17	0
1612	1_8	20.6	8	2020-02-11 03:35:00	88	79	0.434	34.202	0.899	0.15	1.63	0.04	2.48	787	457	NA	NA	NA	NA	NA	2020-02-11 03:35:00	2020-02-11 03:00:00	2020-02-11	1014	17	0
1613	1_8	20.6	8	2020-02-11 03:48:00	92	84	0.454	34.656	0.913	0.15	1.78	0.23	2.71	360	207	NA	NA	NA	NA	NA	2020-02-11 03:48:00	2020-02-11 03:00:00	2020-02-11	1027	17	0
1614	1_8	20.6	8	2020-02-11 04:01:00	91	85	0.453	35.109	0.927	0.0999999999999999	1.88	0.19	2.9	647	396	NA	NA	NA	NA	NA	2020-02-11 04:01:00	2020-02-11 04:00:00	2020-02-11	1040	18	0
1615	1_8	20.6	8	2020-02-11 04:14:00	87	82	0.435	35.544	0.933	0.12	2	0.11	3.01	299	163	NA	NA	NA	NA	NA	2020-02-11 04:14:00	2020-02-11 04:00:00	2020-02-11	1053	18	0
1616	1_8	20.6	8	2020-02-11 04:27:00	83	78	0.414	35.958	0.934	0.0800000000000001	2.08	0.11	3.12	794	518	NA	NA	NA	NA	NA	2020-02-11 04:27:00	2020-02-11 04:00:00	2020-02-11	1066	18	0
1617	1_8	20.6	8	2020-02-11 04:40:00	94	87	0.469	36.427	0.926	0.11	2.19	0.11	3.23	605	298	NA	NA	NA	NA	NA	2020-02-11 04:40:00	2020-02-11 04:00:00	2020-02-11	1079	18	0
1618	1_8	20.6	8	2020-02-11 04:53:00	101	94	0.503	36.93	0.922	0.0899999999999999	2.28	0.17	3.4	829	540	NA	NA	NA	NA	NA	2020-02-11 04:53:00	2020-02-11 04:00:00	2020-02-11	1092	18	0
1619	1_8	20.6	8	2020-02-11 05:06:00	96	87	0.474	37.404	0.912	0.0299999999999998	2.31	0.04	3.44	834	543	NA	NA	NA	NA	NA	2020-02-11 05:06:00	2020-02-11 05:00:00	2020-02-11	1105	19	0
1620	1_8	20.6	8	2020-02-11 05:19:00	87	79	0.429	37.833	0.907	0.13	2.44	0.0599999999999996	3.5	414	188	NA	NA	NA	NA	NA	2020-02-11 05:19:00	2020-02-11 05:00:00	2020-02-11	1118	19	0
1621	1_8	20.6	8	2020-02-11 05:32:00	87	78	0.43	38.263	0.9	0.00999999999999979	2.45	0.0600000000000001	3.56	775	492	NA	NA	NA	NA	NA	2020-02-11 05:32:00	2020-02-11 05:00:00	2020-02-11	1131	19	0
1622	1_8	20.6	8	2020-02-11 05:45:00	81	74	0.402	38.665	0.908	0.0300000000000002	2.48	0.0100000000000002	3.57	721	438	NA	NA	NA	NA	NA	2020-02-11 05:45:00	2020-02-11 05:00:00	2020-02-11	1144	19	0
1623	1_8	20.6	8	2020-02-11 05:58:00	88	80	0.434	39.099	0.911	0	2.48	0.00999999999999979	3.58	265	121	NA	NA	NA	NA	NA	2020-02-11 05:58:00	2020-02-11 05:00:00	2020-02-11	1157	19	0
1624	1_8	20.6	8	2020-02-11 06:11:00	70	61	0.342	39.441	0.874	0	2.48	0	3.58	3	1	NA	NA	NA	NA	NA	2020-02-11 06:11:00	2020-02-11 06:00:00	2020-02-11	1170	20	0
1625	1_8	20.6	8	2020-02-11 06:24:00	68	58	0.331	39.772	0.85	0	2.48	0.0100000000000002	3.59	35	24	NA	NA	NA	NA	NA	2020-02-11 06:24:00	2020-02-11 06:00:00	2020-02-11	1183	20	0
1626	1_8	20.6	8	2020-02-11 06:37:00	74	64	0.364	40.136	0.853	0	2.48	0.0600000000000001	3.65	164	108	NA	NA	NA	NA	NA	2020-02-11 06:37:00	2020-02-11 06:00:00	2020-02-11	1196	20	0
1627	1_8	20.6	8	2020-02-11 06:50:00	69	58	0.337	40.473	0.845	0	2.48	0	3.65	56	39	NA	NA	NA	NA	NA	2020-02-11 06:50:00	2020-02-11 06:00:00	2020-02-11	1209	20	0
1628	1_8	20.6	8	2020-02-11 07:03:00	66	55	0.32	40.793	0.832	0	2.48	0	3.65	6	3	NA	NA	NA	NA	NA	2020-02-11 07:03:00	2020-02-11 07:00:00	2020-02-12	1222	21	1
1629	1_8	20.6	8	2020-02-11 07:16:00	66	55	0.321	41.114	0.833	0	2.48	0	3.65	2	0	NA	NA	NA	NA	NA	2020-02-11 07:16:00	2020-02-11 07:00:00	2020-02-12	1235	21	1
1630	1_8	20.6	8	2020-02-11 07:29:00	63	53	0.309	41.423	0.839	0	2.48	0	3.65	0	0	NA	NA	NA	NA	NA	2020-02-11 07:29:00	2020-02-11 07:00:00	2020-02-12	1248	21	1
1631	1_8	20.6	8	2020-02-11 07:42:00	70	58	0.339	41.762	0.834	0	2.48	0	3.65	65	35	NA	NA	NA	NA	NA	2020-02-11 07:42:00	2020-02-11 07:00:00	2020-02-12	1261	21	1
1632	1_8	20.6	8	2020-02-11 07:55:00	68	55	0.328	42.09	0.815	0	2.48	0	3.65	5	0	NA	NA	NA	NA	NA	2020-02-11 07:55:00	2020-02-11 07:00:00	2020-02-12	1274	21	1
1633	1_8	20.6	8	2020-02-11 08:08:00	68	54	0.33	42.42	0.795	0	2.48	0	3.65	3	1	NA	NA	NA	NA	NA	2020-02-11 08:08:00	2020-02-11 08:00:00	2020-02-12	1287	22	1
1634	1_8	20.6	8	2020-02-11 08:21:00	68	53	0.327	42.747	0.783	0	2.48	0	3.65	22	3	NA	NA	NA	NA	NA	2020-02-11 08:21:00	2020-02-11 08:00:00	2020-02-12	1300	22	1
1635	1_8	20.6	8	2020-02-11 08:34:00	72	57	0.345	43.092	0.794	0	2.48	0	3.65	16	1	NA	NA	NA	NA	NA	2020-02-11 08:34:00	2020-02-11 08:00:00	2020-02-12	1313	22	1
1636	1_8	20.6	8	2020-02-11 08:47:00	71	56	0.34	43.432	0.786	0	2.48	0	3.65	9	0	NA	NA	NA	NA	NA	2020-02-11 08:47:00	2020-02-11 08:00:00	2020-02-12	1326	22	1
1637	1_8	20.6	8	2020-02-11 09:00:00	92	73	0.443	43.875	0.799	0	2.48	0	3.65	87	35	NA	NA	NA	NA	NA	2020-02-11 09:00:00	2020-02-11 09:00:00	2020-02-12	1339	23	1
1638	1_8	20.6	8	2020-02-11 09:13:00	96	78	0.462	44.337	0.813	0.0199999999999996	2.5	0	3.65	571	223	NA	NA	NA	NA	NA	2020-02-11 09:13:00	2020-02-11 09:00:00	2020-02-12	1352	23	1
1639	1_8	20.6	8	2020-02-11 09:26:00	78	67	0.381	44.718	0.868	0.18	2.68	0.00999999999999979	3.66	495	114	NA	NA	NA	NA	NA	2020-02-11 09:26:00	2020-02-11 09:00:00	2020-02-12	1365	23	1
1640	1_8	20.6	8	2020-02-11 09:39:00	77	67	0.377	45.095	0.878	0.0100000000000002	2.69	0.15	3.81	412	238	NA	NA	NA	NA	NA	2020-02-11 09:39:00	2020-02-11 09:00:00	2020-02-12	1378	23	1
1641	1_8	20.6	8	2020-02-11 09:52:00	72	64	0.355	45.45	0.881	0	2.69	0	3.81	81	15	NA	NA	NA	NA	NA	2020-02-11 09:52:00	2020-02-11 09:00:00	2020-02-12	1391	23	1
1642	1_8	20.6	8	2020-02-11 10:05:00	71	60	0.345	45.795	0.852	0	2.69	0	3.81	62	2	NA	NA	NA	NA	NA	2020-02-11 10:05:00	2020-02-11 10:00:00	2020-02-12	1404	24	1
1643	1_8	20.6	8	2020-02-11 10:18:00	66	54	0.319	46.114	0.826	0	2.69	0	3.81	61	6	NA	NA	NA	NA	NA	2020-02-11 10:18:00	2020-02-11 10:00:00	2020-02-12	1417	24	1
1644	1_8	20.6	8	2020-02-11 10:31:00	71	59	0.345	46.459	0.825	0	2.69	0	3.81	101	40	NA	NA	NA	NA	NA	2020-02-11 10:31:00	2020-02-11 10:00:00	2020-02-12	1430	24	1
1645	1_8	20.6	8	2020-02-11 10:44:00	70	57	0.339	46.798	0.816	0	2.69	0.0100000000000002	3.82	100	33	NA	NA	NA	NA	NA	2020-02-11 10:44:00	2020-02-11 10:00:00	2020-02-12	1443	24	1
1646	1_8	20.6	8	2020-02-11 10:57:00	69	55	0.334	47.132	0.801	0	2.69	0	3.82	92	16	NA	NA	NA	NA	NA	2020-02-11 10:57:00	2020-02-11 10:00:00	2020-02-12	1456	24	1
1647	1_8	20.6	8	2020-02-11 11:10:00	68	54	0.328	47.46	0.795	0	2.69	0	3.82	86	33	NA	NA	NA	NA	NA	2020-02-11 11:10:00	2020-02-11 11:00:00	2020-02-12	1469	25	1
1648	1_8	20.6	8	2020-02-11 11:23:00	64	51	0.31	47.77	0.793	0	2.69	0	3.82	80	0	NA	NA	NA	NA	NA	2020-02-11 11:23:00	2020-02-11 11:00:00	2020-02-12	1482	25	1
1649	1_8	20.6	8	2020-02-11 11:36:00	69	55	0.334	48.104	0.79	0	2.69	0	3.82	52	0	NA	NA	NA	NA	NA	2020-02-11 11:36:00	2020-02-11 11:00:00	2020-02-12	1495	25	1
1650	1_8	20.6	8	2020-02-11 11:49:00	76	60	0.366	48.47	0.787	0	2.69	0	3.82	163	62	NA	NA	NA	NA	NA	2020-02-11 11:49:00	2020-02-11 11:00:00	2020-02-12	1508	25	1
1651	1_8	20.6	8	2020-02-11 12:02:00	68	52	0.326	48.796	0.766	0	2.69	0	3.82	60	0	NA	NA	NA	NA	NA	2020-02-11 12:02:00	2020-02-11 12:00:00	2020-02-12	1521	26	1
1652	1_8	20.6	8	2020-02-11 12:15:00	66	50	0.316	49.112	0.758	0	2.69	0	3.82	82	17	NA	NA	NA	NA	NA	2020-02-11 12:15:00	2020-02-11 12:00:00	2020-02-12	1534	26	1
1653	1_8	20.6	8	2020-02-11 12:28:00	66	51	0.318	49.43	0.762	0	2.69	0	3.82	103	23	NA	NA	NA	NA	NA	2020-02-11 12:28:00	2020-02-11 12:00:00	2020-02-12	1547	26	1
1654	1_8	20.6	8	2020-02-11 12:41:00	62	47	0.296	49.726	0.759	0	2.69	0.00999999999999979	3.83	66	11	NA	NA	NA	NA	NA	2020-02-11 12:41:00	2020-02-11 12:00:00	2020-02-12	1560	26	1
1655	1_8	20.6	8	2020-02-11 12:54:00	82	64	0.395	50.121	0.783	0	2.69	0	3.83	244	118	NA	NA	NA	NA	NA	2020-02-11 12:54:00	2020-02-11 12:00:00	2020-02-12	1573	26	1
1656	1_8	20.6	8	2020-02-11 13:07:00	92	77	0.446	50.567	0.839	0.14	2.83	0.0100000000000002	3.84	208	89	NA	NA	NA	NA	NA	2020-02-11 13:07:00	2020-02-11 13:00:00	2020-02-12	1586	27	1
1657	1_8	20.6	8	2020-02-11 13:20:00	82	70	0.4	50.967	0.862	0.0500000000000003	2.88	0.27	4.11	585	338	NA	NA	NA	NA	NA	2020-02-11 13:20:00	2020-02-11 13:00:00	2020-02-12	1599	27	1
1658	1_8	20.6	8	2020-02-11 13:33:00	72	62	0.354	51.321	0.86	0	2.88	0	4.11	37	11	NA	NA	NA	NA	NA	2020-02-11 13:33:00	2020-02-11 13:00:00	2020-02-12	1612	27	1
1659	1_8	20.6	8	2020-02-11 13:46:00	68	57	0.333	51.654	0.831	0	2.88	0	4.11	8	1	NA	NA	NA	NA	NA	2020-02-11 13:46:00	2020-02-11 13:00:00	2020-02-12	1625	27	1
1660	1_8	20.6	8	2020-02-11 13:59:00	67	55	0.327	51.981	0.817	0	2.88	0	4.11	2	1	NA	NA	NA	NA	NA	2020-02-11 13:59:00	2020-02-11 13:00:00	2020-02-12	1638	27	1
1661	1_8	20.6	8	2020-02-11 14:12:00	66	54	0.32	52.301	0.808	0	2.88	0	4.11	12	3	NA	NA	NA	NA	NA	2020-02-11 14:12:00	2020-02-11 14:00:00	2020-02-12	1651	28	1
1662	1_8	20.6	8	2020-02-11 14:25:00	66	52	0.316	52.617	0.8	0	2.88	0.00999999999999979	4.12	1	0	NA	NA	NA	NA	NA	2020-02-11 14:25:00	2020-02-11 14:00:00	2020-02-12	1664	28	1
1663	1_8	20.6	8	2020-02-11 14:38:00	66	53	0.32	52.937	0.796	0	2.88	0	4.12	3	1	NA	NA	NA	NA	NA	2020-02-11 14:38:00	2020-02-11 14:00:00	2020-02-12	1677	28	1
1664	1_8	20.6	8	2020-02-11 14:51:00	64	51	0.308	53.245	0.799	0	2.88	0	4.12	0	0	NA	NA	NA	NA	NA	2020-02-11 14:51:00	2020-02-11 14:00:00	2020-02-12	1690	28	1
1665	1_8	20.6	8	2020-02-11 15:04:00	65	52	0.314	53.559	0.807	0	2.88	0	4.12	44	33	NA	NA	NA	NA	NA	2020-02-11 15:04:00	2020-02-11 15:00:00	2020-02-12	1703	29	1
1666	1_8	20.6	8	2020-02-11 15:17:00	67	52	0.323	53.882	0.77	0	2.88	0	4.12	9	0	NA	NA	NA	NA	NA	2020-02-11 15:17:00	2020-02-11 15:00:00	2020-02-12	1716	29	1
1667	1_8	20.6	8	2020-02-11 15:30:00	65	50	0.31	54.192	0.779	0	2.88	0	4.12	52	38	NA	NA	NA	NA	NA	2020-02-11 15:30:00	2020-02-11 15:00:00	2020-02-12	1729	29	1
1668	1_8	20.6	8	2020-02-11 15:43:00	99	78	0.476	54.668	0.787	0	2.88	0	4.12	120	60	NA	NA	NA	NA	NA	2020-02-11 15:43:00	2020-02-11 15:00:00	2020-02-12	1742	29	1
1669	1_8	20.6	8	2020-02-11 15:56:00	92	77	0.448	55.116	0.841	0.15	3.03	0.00999999999999979	4.13	307	149	NA	NA	NA	NA	NA	2020-02-11 15:56:00	2020-02-11 15:00:00	2020-02-12	1755	29	1
1670	1_8	20.6	8	2020-02-11 16:09:00	95	83	0.466	55.582	0.879	0.17	3.2	0.15	4.28	400	218	NA	NA	NA	NA	NA	2020-02-11 16:09:00	2020-02-11 16:00:00	2020-02-12	1768	30	1
1671	1_8	20.6	8	2020-02-11 16:22:00	77	70	0.381	55.963	0.914	0.0300000000000002	3.23	0.15	4.43	244	157	NA	NA	NA	NA	NA	2020-02-11 16:22:00	2020-02-11 16:00:00	2020-02-12	1781	30	1
1672	1_8	20.6	8	2020-02-11 16:35:00	73	65	0.358	56.321	0.898	0	3.23	0	4.43	12	2	NA	NA	NA	NA	NA	2020-02-11 16:35:00	2020-02-11 16:00:00	2020-02-12	1794	30	1
1673	1_8	20.6	8	2020-02-11 16:48:00	70	62	0.346	56.667	0.876	0	3.23	0	4.43	0	0	NA	NA	NA	NA	NA	2020-02-11 16:48:00	2020-02-11 16:00:00	2020-02-12	1807	30	1
1674	1_8	20.6	8	2020-02-11 17:01:00	70	60	0.341	57.008	0.854	0	3.23	0	4.43	4	1	NA	NA	NA	NA	NA	2020-02-11 17:01:00	2020-02-11 17:00:00	2020-02-12	1820	31	1
1675	1_8	20.6	8	2020-02-11 17:14:00	71	60	0.346	57.354	0.841	0	3.23	0	4.43	25	17	NA	NA	NA	NA	NA	2020-02-11 17:14:00	2020-02-11 17:00:00	2020-02-12	1833	31	1
1676	1_8	20.6	8	2020-02-11 17:27:00	66	59	0.324	57.678	0.89	0	3.23	0	4.43	6	3	NA	NA	NA	NA	NA	2020-02-11 17:27:00	2020-02-11 17:00:00	2020-02-12	1846	31	1
1677	1_8	20.6	8	2020-02-11 17:40:00	65	56	0.318	57.996	0.861	0	3.23	0	4.43	7	3	NA	NA	NA	NA	NA	2020-02-11 17:40:00	2020-02-11 17:00:00	2020-02-12	1859	31	1
1678	1_8	20.6	8	2020-02-11 17:53:00	89	78	0.435	58.431	0.879	0.0999999999999996	3.33	0.0499999999999998	4.48	445	175	NA	NA	NA	NA	NA	2020-02-11 17:53:00	2020-02-11 17:00:00	2020-02-12	1872	31	1
1679	1_8	20.6	8	2020-02-11 18:06:00	90	85	0.447	58.878	0.942	0.0900000000000003	3.42	0.2	4.68	420	241	NA	NA	NA	NA	NA	2020-02-11 18:06:00	2020-02-11 18:00:00	2020-02-12	1885	32	1
1680	1_8	20.6	8	2020-02-11 18:19:00	85	79	0.424	59.302	0.926	0.0499999999999998	3.47	0.00999999999999979	4.69	206	90	NA	NA	NA	NA	NA	2020-02-11 18:19:00	2020-02-11 18:00:00	2020-02-12	1898	32	1
1681	1_8	20.6	8	2020-02-11 18:32:00	101	95	0.502	59.804	0.947	0.0100000000000002	3.48	0.0599999999999996	4.75	173	103	NA	NA	NA	NA	NA	2020-02-11 18:32:00	2020-02-11 18:00:00	2020-02-12	1911	32	1
1682	1_8	20.6	8	2020-02-11 18:45:00	88	83	0.44	60.244	0.943	0.19	3.67	0.11	4.86	326	203	NA	NA	NA	NA	NA	2020-02-11 18:45:00	2020-02-11 18:00:00	2020-02-12	1924	32	1
1683	1_8	19.1	8	2020-02-11 18:58:00	97	93	0.484	60.728	0.959	0.0499999999999998	3.72	0.0700000000000003	4.93	644	434	NA	NA	NA	NA	NA	2020-02-11 18:58:00	2020-02-11 18:00:00	2020-02-12	1937	32	1
1684	1_8	19.1	8	2020-02-11 19:11:00	100	95	0.5	61.228	0.952	0.02	3.74	0.04	4.97	542	318	NA	NA	NA	NA	NA	2020-02-11 19:11:00	2020-02-11 19:00:00	2020-02-12	1950	33	1
1685	1_8	19.1	8	2020-02-11 19:24:00	99	95	0.493	61.721	0.962	0.1	3.84	0.19	5.16	840	551	NA	NA	NA	NA	NA	2020-02-11 19:24:00	2020-02-11 19:00:00	2020-02-12	1963	33	1
1686	1_8	19.1	8	2020-02-11 19:37:00	95	90	0.473	62.194	0.949	0.0699999999999998	3.91	0.0600000000000005	5.22	408	193	NA	NA	NA	NA	NA	2020-02-11 19:37:00	2020-02-11 19:00:00	2020-02-12	1976	33	1
1687	1_8	19.1	8	2020-02-11 19:50:00	95	92	0.474	62.668	0.968	0.0100000000000002	3.92	0.0599999999999996	5.28	927	574	NA	NA	NA	NA	NA	2020-02-11 19:50:00	2020-02-11 19:00:00	2020-02-12	1989	33	1
1688	1_8	19.1	8	2020-02-11 20:03:00	100	95	0.501	63.169	0.952	0.24	4.16	0.0199999999999996	5.3	333	165	NA	NA	NA	NA	NA	2020-02-11 20:03:00	2020-02-11 20:00:00	2020-02-12	2002	34	1
1689	1_8	19.1	8	2020-02-11 20:16:00	90	88	0.453	63.622	0.972	0.0200000000000005	4.18	0.170000000000001	5.47	1079	667	NA	NA	NA	NA	NA	2020-02-11 20:16:00	2020-02-11 20:00:00	2020-02-12	2015	34	1
1690	1_8	19.1	8	2020-02-11 20:29:00	85	82	0.427	64.049	0.959	0.369999999999999	4.55	0.00999999999999979	5.48	477	296	NA	NA	NA	NA	NA	2020-02-11 20:29:00	2020-02-11 20:00:00	2020-02-12	2028	34	1
1691	1_8	19.1	8	2020-02-11 20:42:00	94	90	0.468	64.517	0.96	0.0500000000000007	4.6	0.25	5.73	417	276	NA	NA	NA	NA	NA	2020-02-11 20:42:00	2020-02-11 20:00:00	2020-02-12	2041	34	1
1692	1_8	19.1	8	2020-02-11 20:55:00	88	85	0.441	64.958	0.964	0	4.6	0.0800000000000001	5.81	672	419	NA	NA	NA	NA	NA	2020-02-11 20:55:00	2020-02-11 20:00:00	2020-02-12	2054	34	1
1693	1_8	19.1	8	2020-02-11 21:08:00	93	91	0.468	65.426	0.98	0	4.6	0	5.81	478	298	NA	NA	NA	NA	NA	2020-02-11 21:08:00	2020-02-11 21:00:00	2020-02-12	2067	35	1
1694	1_8	19.1	8	2020-02-11 21:21:00	76	72	0.381	65.807	0.95	0	4.6	0.00999999999999979	5.82	71	31	NA	NA	NA	NA	NA	2020-02-11 21:21:00	2020-02-11 21:00:00	2020-02-12	2080	35	1
1695	1_8	19.1	8	2020-02-11 21:34:00	69	64	0.342	66.149	0.938	0	4.6	0	5.82	3	2	NA	NA	NA	NA	NA	2020-02-11 21:34:00	2020-02-11 21:00:00	2020-02-12	2093	35	1
1696	1_8	19.1	8	2020-02-11 21:47:00	69	65	0.343	66.492	0.949	0	4.6	0.00999999999999979	5.83	23	10	NA	NA	NA	NA	NA	2020-02-11 21:47:00	2020-02-11 21:00:00	2020-02-12	2106	35	1
1697	1_8	19.1	8	2020-02-11 22:00:00	66	60	0.326	66.818	0.915	0	4.6	0	5.83	104	59	NA	NA	NA	NA	NA	2020-02-11 22:00:00	2020-02-11 22:00:00	2020-02-12	2119	36	1
1698	1_8	19.1	8	2020-02-11 22:13:00	65	60	0.324	67.142	0.914	0	4.6	0	5.83	24	4	NA	NA	NA	NA	NA	2020-02-11 22:13:00	2020-02-11 22:00:00	2020-02-12	2132	36	1
1699	1_8	19.1	8	2020-02-11 22:26:00	64	60	0.32	67.462	0.924	0	4.6	0	5.83	43	16	NA	NA	NA	NA	NA	2020-02-11 22:26:00	2020-02-11 22:00:00	2020-02-12	2145	36	1
1700	1_8	19.1	8	2020-02-11 22:39:00	67	62	0.333	67.795	0.914	0	4.6	0	5.83	31	13	NA	NA	NA	NA	NA	2020-02-11 22:39:00	2020-02-11 22:00:00	2020-02-12	2158	36	1
1701	1_8	19.1	8	2020-02-11 22:52:00	65	57	0.32	68.115	0.882	0	4.6	0	5.83	54	31	NA	NA	NA	NA	NA	2020-02-11 22:52:00	2020-02-11 22:00:00	2020-02-12	2171	36	1
1702	1_8	19.1	8	2020-02-11 23:05:00	93	82	0.458	68.573	0.878	0	4.6	0	5.83	397	219	NA	NA	NA	NA	NA	2020-02-11 23:05:00	2020-02-11 23:00:00	2020-02-12	2184	37	1
1703	1_8	19.1	8	2020-02-11 23:18:00	98	87	0.482	69.055	0.895	0.0599999999999996	4.66	0.00999999999999979	5.84	328	151	NA	NA	NA	NA	NA	2020-02-11 23:18:00	2020-02-11 23:00:00	2020-02-12	2197	37	1
1704	1_8	19.1	8	2020-02-11 23:31:00	101	94	0.501	69.556	0.928	0	4.66	0.04	5.88	1183	802	NA	NA	NA	NA	NA	2020-02-11 23:31:00	2020-02-11 23:00:00	2020-02-12	2210	37	1
1705	1_8	19.1	8	2020-02-11 23:44:00	95	88	0.473	70.029	0.92	0.0899999999999999	4.75	0	5.88	532	250	NA	NA	NA	NA	NA	2020-02-11 23:44:00	2020-02-11 23:00:00	2020-02-12	2223	37	1
1706	1_8	19.1	8	2020-02-11 23:57:00	98	91	0.488	70.517	0.926	0.04	4.79	0.0600000000000005	5.94	978	634	NA	NA	NA	NA	NA	2020-02-11 23:57:00	2020-02-11 23:00:00	2020-02-12	2236	37	1
1707	1_8	19.1	8	2020-02-12 00:10:00	95	88	0.47	70.987	0.931	0.00999999999999979	4.8	0	5.94	915	599	NA	NA	NA	NA	NA	2020-02-12 00:10:00	2020-02-12 00:00:00	2020-02-12	2249	38	1
1708	1_8	19.1	8	2020-02-12 00:23:00	96	87	0.475	71.462	0.904	0.0300000000000002	4.83	0.0199999999999996	5.96	956	583	NA	NA	NA	NA	NA	2020-02-12 00:23:00	2020-02-12 00:00:00	2020-02-12	2262	38	1
1709	1_8	19.1	8	2020-02-12 00:36:00	94	87	0.468	71.93	0.919	0.0700000000000003	4.9	0.0200000000000005	5.98	539	293	NA	NA	NA	NA	NA	2020-02-12 00:36:00	2020-02-12 00:00:00	2020-02-12	2275	38	1
1710	1_8	20	8	2020-02-12 00:49:00	109	102	0.544	72.474	0.932	0.0700000000000003	4.97	0.19	6.17	811	526	NA	NA	NA	NA	NA	2020-02-12 00:49:00	2020-02-12 00:00:00	2020-02-12	2288	38	1
1711	1_8	20	8	2020-02-12 01:02:00	101	93	0.501	72.975	0.916	0	4.97	0.0200000000000005	6.19	899	504	NA	NA	NA	NA	NA	2020-02-12 01:02:00	2020-02-12 01:00:00	2020-02-12	2301	39	1
1712	1_8	20	8	2020-02-12 01:15:00	95	89	0.475	73.45	0.936	0.0399999999999991	5.01	0.0800000000000001	6.27	512	263	NA	NA	NA	NA	NA	2020-02-12 01:15:00	2020-02-12 01:00:00	2020-02-12	2314	39	1
1713	1_8	20	8	2020-02-12 01:28:00	96	88	0.477	73.927	0.92	0.11	5.12	0.00999999999999979	6.28	660	394	NA	NA	NA	NA	NA	2020-02-12 01:28:00	2020-02-12 01:00:00	2020-02-12	2327	39	1
1714	1_8	20	8	2020-02-12 01:41:00	105	96	0.519	74.446	0.913	0.00999999999999979	5.13	0.0899999999999999	6.37	1172	829	NA	NA	NA	NA	NA	2020-02-12 01:41:00	2020-02-12 01:00:00	2020-02-12	2340	39	1
1715	1_8	20	8	2020-02-12 01:54:00	91	81	0.447	74.893	0.899	0.0700000000000003	5.2	0.0499999999999998	6.42	595	266	NA	NA	NA	NA	NA	2020-02-12 01:54:00	2020-02-12 01:00:00	2020-02-12	2353	39	1
1716	1_8	20	8	2020-02-12 02:07:00	94	86	0.465	75.358	0.913	0	5.2	0.12	6.54	555	286	NA	NA	NA	NA	NA	2020-02-12 02:07:00	2020-02-12 02:00:00	2020-02-12	2366	40	1
1717	1_8	20	8	2020-02-12 02:20:00	83	76	0.41	75.768	0.911	0.0200000000000005	5.22	0	6.54	462	238	NA	NA	NA	NA	NA	2020-02-12 02:20:00	2020-02-12 02:00:00	2020-02-12	2379	40	1
1718	1_8	20	8	2020-02-12 02:33:00	83	77	0.413	76.181	0.928	0.0499999999999998	5.27	0	6.54	555	297	NA	NA	NA	NA	NA	2020-02-12 02:33:00	2020-02-12 02:00:00	2020-02-12	2392	40	1
1719	1_8	20	8	2020-02-12 02:46:00	101	92	0.5	76.681	0.904	0.0199999999999996	5.29	0.13	6.67	584	368	NA	NA	NA	NA	NA	2020-02-12 02:46:00	2020-02-12 02:00:00	2020-02-12	2405	40	1
1720	1_8	20	8	2020-02-12 02:59:00	94	84	0.463	77.144	0.893	0.04	5.33	0	6.67	587	347	NA	NA	NA	NA	NA	2020-02-12 02:59:00	2020-02-12 02:00:00	2020-02-12	2418	40	1
1721	1_8	20	8	2020-02-12 03:12:00	80	74	0.396	77.54	0.929	0.04	5.37	0	6.67	384	206	NA	NA	NA	NA	NA	2020-02-12 03:12:00	2020-02-12 03:00:00	2020-02-12	2431	41	1
1722	1_8	20	8	2020-02-12 03:25:00	65	57	0.317	77.857	0.878	0.00999999999999979	5.38	0	6.67	3	1	NA	NA	NA	NA	NA	2020-02-12 03:25:00	2020-02-12 03:00:00	2020-02-12	2444	41	1
1723	1_8	20	8	2020-02-12 03:38:00	67	57	0.327	78.184	0.858	0	5.38	0	6.67	4	1	NA	NA	NA	NA	NA	2020-02-12 03:38:00	2020-02-12 03:00:00	2020-02-12	2457	41	1
1724	1_8	20	8	2020-02-12 03:51:00	61	50	0.296	78.48	0.824	0	5.38	0	6.67	6	1	NA	NA	NA	NA	NA	2020-02-12 03:51:00	2020-02-12 03:00:00	2020-02-12	2470	41	1
1725	1_8	20	8	2020-02-12 04:04:00	62	49	0.298	78.778	0.794	0	5.38	0	6.67	2	0	NA	NA	NA	NA	NA	2020-02-12 04:04:00	2020-02-12 04:00:00	2020-02-12	2483	42	1
1726	1_8	20	8	2020-02-12 04:17:00	62	48	0.299	79.077	0.762	0	5.38	0	6.67	0	0	NA	NA	NA	NA	NA	2020-02-12 04:17:00	2020-02-12 04:00:00	2020-02-12	2496	42	1
1727	1_8	20	8	2020-02-12 04:30:00	68	52	0.325	79.402	0.763	0	5.38	0	6.67	109	46	NA	NA	NA	NA	NA	2020-02-12 04:30:00	2020-02-12 04:00:00	2020-02-12	2509	42	1
1728	1_8	20	8	2020-02-12 04:43:00	63	48	0.303	79.705	0.753	0	5.38	0	6.67	402	0	NA	NA	NA	NA	NA	2020-02-12 04:43:00	2020-02-12 04:00:00	2020-02-12	2522	42	1
1729	1_8	20	8	2020-02-12 04:56:00	65	50	0.312	80.017	0.757	0	5.38	0	6.67	358	26	NA	NA	NA	NA	NA	2020-02-12 04:56:00	2020-02-12 04:00:00	2020-02-12	2535	42	1
1730	1_8	20	8	2020-02-12 05:09:00	76	60	0.364	80.381	0.792	0	5.38	0	6.67	315	108	NA	NA	NA	NA	NA	2020-02-12 05:09:00	2020-02-12 05:00:00	2020-02-12	2548	43	1
1731	1_8	20	8	2020-02-12 05:22:00	96	76	0.462	80.843	0.792	0.0800000000000001	5.46	0	6.67	439	187	NA	NA	NA	NA	NA	2020-02-12 05:22:00	2020-02-12 05:00:00	2020-02-12	2561	43	1
1732	1_8	20	8	2020-02-12 05:35:00	95	80	0.464	81.307	0.838	0.100000000000001	5.56	0.0700000000000003	6.74	547	346	NA	NA	NA	NA	NA	2020-02-12 05:35:00	2020-02-12 05:00:00	2020-02-12	2574	43	1
1733	1_8	20	8	2020-02-12 05:48:00	88	79	0.435	81.742	0.893	0.12	5.68	0.11	6.85	313	145	NA	NA	NA	NA	NA	2020-02-12 05:48:00	2020-02-12 05:00:00	2020-02-12	2587	43	1
1734	1_8	20	8	2020-02-12 06:01:00	93	85	0.46	82.202	0.915	0.13	5.81	0.0899999999999999	6.94	695	292	NA	NA	NA	NA	NA	2020-02-12 06:01:00	2020-02-12 06:00:00	2020-02-12	2600	44	1
1735	1_8	20	8	2020-02-12 06:14:00	91	83	0.448	82.65	0.912	0.0899999999999999	5.9	0.19	7.13	568	267	NA	NA	NA	NA	NA	2020-02-12 06:14:00	2020-02-12 06:00:00	2020-02-12	2613	44	1
1736	1_8	20	8	2020-02-12 06:27:00	82	75	0.407	83.057	0.908	0	5.9	0.0600000000000005	7.19	292	158	NA	NA	NA	NA	NA	2020-02-12 06:27:00	2020-02-12 06:00:00	2020-02-12	2626	44	1
1737	1_8	20	8	2020-02-12 06:40:00	67	60	0.329	83.386	0.905	0	5.9	0	7.19	7	3	NA	NA	NA	NA	NA	2020-02-12 06:40:00	2020-02-12 06:00:00	2020-02-12	2639	44	1
1738	1_8	20	8	2020-02-12 06:53:00	64	57	0.317	83.703	0.882	0	5.9	0	7.19	0	0	NA	NA	NA	NA	NA	2020-02-12 06:53:00	2020-02-12 06:00:00	2020-02-12	2652	44	1
1739	1_8	20	8	2020-02-12 07:06:00	64	56	0.313	84.016	0.875	0	5.9	0.00999999999999979	7.2	2	0	NA	NA	NA	NA	NA	2020-02-12 07:06:00	2020-02-12 07:00:00	2020-02-13	2665	45	2
1740	1_8	20	8	2020-02-12 07:19:00	64	56	0.315	84.331	0.876	0	5.9	0	7.2	5	1	NA	NA	NA	NA	NA	2020-02-12 07:19:00	2020-02-12 07:00:00	2020-02-13	2678	45	2
1741	1_8	20	8	2020-02-12 07:32:00	64	56	0.315	84.646	0.877	0	5.9	0	7.2	17	7	NA	NA	NA	NA	NA	2020-02-12 07:32:00	2020-02-12 07:00:00	2020-02-13	2691	45	2
1742	1_8	20	8	2020-02-12 07:45:00	66	57	0.323	84.969	0.862	0	5.9	0	7.2	9	1	NA	NA	NA	NA	NA	2020-02-12 07:45:00	2020-02-12 07:00:00	2020-02-13	2704	45	2
1743	1_8	20	8	2020-02-12 07:58:00	67	56	0.325	85.294	0.845	0	5.9	0	7.2	9	3	NA	NA	NA	NA	NA	2020-02-12 07:58:00	2020-02-12 07:00:00	2020-02-13	2717	45	2
1744	1_8	20	8	2020-02-12 08:11:00	82	67	0.395	85.689	0.819	0	5.9	0	7.2	20	8	NA	NA	NA	NA	NA	2020-02-12 08:11:00	2020-02-12 08:00:00	2020-02-13	2730	46	2
1745	1_8	20	8	2020-02-12 08:24:00	94	80	0.46	86.149	0.855	0.0800000000000001	5.98	0.0300000000000002	7.23	370	199	NA	NA	NA	NA	NA	2020-02-12 08:24:00	2020-02-12 08:00:00	2020-02-13	2743	46	2
1746	1_8	20	8	2020-02-12 08:37:00	80	72	0.394	86.543	0.898	0.0599999999999996	6.04	0.14	7.37	275	135	NA	NA	NA	NA	NA	2020-02-12 08:37:00	2020-02-12 08:00:00	2020-02-13	2756	46	2
1747	1_8	20	8	2020-02-12 08:50:00	92	84	0.457	87	0.913	0.0200000000000005	6.06	0.0600000000000005	7.43	432	207	NA	NA	NA	NA	NA	2020-02-12 08:50:00	2020-02-12 08:00:00	2020-02-13	2769	46	2
1748	1_8	20	8	2020-02-12 09:03:00	84	75	0.413	87.413	0.898	0.13	6.19	0.0299999999999994	7.46	379	173	NA	NA	NA	NA	NA	2020-02-12 09:03:00	2020-02-12 09:00:00	2020-02-13	2782	47	2
1749	1_8	20	8	2020-02-12 09:16:00	68	61	0.334	87.747	0.904	0	6.19	0	7.46	69	33	NA	NA	NA	NA	NA	2020-02-12 09:16:00	2020-02-12 09:00:00	2020-02-13	2795	47	2
1750	1_8	20	8	2020-02-12 09:29:00	63	55	0.309	88.056	0.873	0	6.19	0	7.46	6	1	NA	NA	NA	NA	NA	2020-02-12 09:29:00	2020-02-12 09:00:00	2020-02-13	2808	47	2
1751	1_8	20	8	2020-02-12 09:42:00	65	55	0.316	88.372	0.844	0	6.19	0	7.46	13	2	NA	NA	NA	NA	NA	2020-02-12 09:42:00	2020-02-12 09:00:00	2020-02-13	2821	47	2
1752	1_8	20	8	2020-02-12 09:55:00	68	54	0.326	88.698	0.804	0	6.19	0	7.46	2	1	NA	NA	NA	NA	NA	2020-02-12 09:55:00	2020-02-12 09:00:00	2020-02-13	2834	47	2
1753	2_1	31.2	1	2020-03-30 12:18:00	86	64	0.409	0	0.746	0	0	0	0	988	486	NA	NA	NA	NA	NA	2020-03-30 12:18:00	2020-02-10 10:00:00	2020-02-11	0	0	0
1754	2_1	31.2	1	2020-03-30 12:31:00	93	70	0.446	0.446	0.75	0	0	0.56	0.56	742	304	NA	NA	NA	NA	NA	2020-03-30 12:31:00	2020-02-10 10:00:00	2020-02-11	13	0	0
1755	2_1	31.2	1	2020-03-30 12:44:00	103	78	0.491	0.937	0.757	0.03	0.03	0.11	0.67	516	266	NA	NA	NA	NA	NA	2020-03-30 12:44:00	2020-02-10 10:00:00	2020-02-11	26	0	0
1756	2_1	31.2	1	2020-03-30 12:57:00	85	65	0.407	1.344	0.762	0	0.03	0	0.67	210	49	NA	NA	NA	NA	NA	2020-03-30 12:57:00	2020-02-10 10:00:00	2020-02-11	39	0	0
1757	2_1	31.2	1	2020-03-30 13:10:00	84	63	0.4	1.744	0.756	0	0.03	0	0.67	135	23	NA	NA	NA	NA	NA	2020-03-30 13:10:00	2020-02-10 11:00:00	2020-02-11	52	1	0
1758	2_1	31.2	1	2020-03-30 13:23:00	76	56	0.359	2.103	0.735	0	0.03	0	0.67	172	77	NA	NA	NA	NA	NA	2020-03-30 13:23:00	2020-02-10 11:00:00	2020-02-11	65	1	0
1759	2_1	31.2	1	2020-03-30 13:36:00	93	70	0.445	2.548	0.754	0	0.03	0	0.67	1357	621	NA	NA	NA	NA	NA	2020-03-30 13:36:00	2020-02-10 11:00:00	2020-02-11	78	1	0
1760	2_1	31.2	1	2020-03-30 13:49:00	98	73	0.467	3.015	0.743	0	0.03	0	0.67	1117	544	NA	NA	NA	NA	NA	2020-03-30 13:49:00	2020-02-10 11:00:00	2020-02-11	91	1	0
1761	2_1	31.2	1	2020-03-30 14:02:00	88	65	0.42	3.435	0.732	0	0.03	0	0.67	646	199	NA	NA	NA	NA	NA	2020-03-30 14:02:00	2020-02-10 12:00:00	2020-02-11	104	2	0
1762	2_1	31.2	1	2020-03-30 14:15:00	80	59	0.38	3.815	0.732	0	0.03	0	0.67	126	7	NA	NA	NA	NA	NA	2020-03-30 14:15:00	2020-02-10 12:00:00	2020-02-11	117	2	0
1763	2_1	31.2	1	2020-03-30 14:28:00	56	40	0.265	4.08	0.722	0	0.03	0	0.67	249	105	NA	NA	NA	NA	NA	2020-03-30 14:28:00	2020-02-10 12:00:00	2020-02-11	130	2	0
1764	2_1	31.2	1	2020-03-30 14:41:00	83	62	0.396	4.476	0.746	0	0.03	0	0.67	132	55	NA	NA	NA	NA	NA	2020-03-30 14:41:00	2020-02-10 12:00:00	2020-02-11	143	2	0
1765	2_1	31.2	1	2020-03-30 14:54:00	58	41	0.273	4.749	0.715	0	0.03	0	0.67	4	1	NA	NA	NA	NA	NA	2020-03-30 14:54:00	2020-02-10 12:00:00	2020-02-11	156	2	0
1766	2_1	31.2	1	2020-03-30 15:07:00	58	40	0.274	5.023	0.696	0	0.03	0	0.67	142	46	NA	NA	NA	NA	NA	2020-03-30 15:07:00	2020-02-10 13:00:00	2020-02-11	169	3	0
1767	2_1	31.2	1	2020-03-30 15:20:00	84	63	0.4	5.423	0.747	0	0.03	0	0.67	797	289	NA	NA	NA	NA	NA	2020-03-30 15:20:00	2020-02-10 13:00:00	2020-02-11	182	3	0
1768	2_1	31.2	1	2020-03-30 15:33:00	92	67	0.438	5.861	0.725	0	0.03	0	0.67	731	287	NA	NA	NA	NA	NA	2020-03-30 15:33:00	2020-02-10 13:00:00	2020-02-11	195	3	0
1769	2_1	31.2	1	2020-03-30 15:46:00	93	70	0.444	6.305	0.751	0	0.03	0	0.67	562	237	NA	NA	NA	NA	NA	2020-03-30 15:46:00	2020-02-10 13:00:00	2020-02-11	208	3	0
1770	2_1	31.2	1	2020-03-30 15:59:00	74	54	0.35	6.655	0.736	0	0.03	0	0.67	223	72	NA	NA	NA	NA	NA	2020-03-30 15:59:00	2020-02-10 13:00:00	2020-02-11	221	3	0
1771	2_1	31.2	1	2020-03-30 16:12:00	65	48	0.31	6.965	0.74	0	0.03	0	0.67	19	0	NA	NA	NA	NA	NA	2020-03-30 16:12:00	2020-02-10 14:00:00	2020-02-11	234	4	0
1772	2_1	31.2	1	2020-03-30 16:25:00	50	36	0.236	7.201	0.723	0	0.03	0	0.67	18	0	NA	NA	NA	NA	NA	2020-03-30 16:25:00	2020-02-10 14:00:00	2020-02-11	247	4	0
1773	2_1	31.2	1	2020-03-30 16:38:00	47	32	0.22	7.421	0.692	0	0.03	0	0.67	7	0	NA	NA	NA	NA	NA	2020-03-30 16:38:00	2020-02-10 14:00:00	2020-02-11	260	4	0
1774	2_1	31.2	1	2020-03-30 16:51:00	47	33	0.222	7.643	0.705	0	0.03	0	0.67	373	156	NA	NA	NA	NA	NA	2020-03-30 16:51:00	2020-02-10 14:00:00	2020-02-11	273	4	0
1775	2_1	31.2	1	2020-03-30 17:04:00	81	61	0.387	8.03	0.745	0	0.03	0	0.67	295	56	NA	NA	NA	NA	NA	2020-03-30 17:04:00	2020-02-10 15:00:00	2020-02-11	286	5	0
1776	2_1	31.2	1	2020-03-30 17:17:00	74	56	0.354	8.384	0.752	0	0.03	0	0.67	44	1	NA	NA	NA	NA	NA	2020-03-30 17:17:00	2020-02-10 15:00:00	2020-02-11	299	5	0
1777	2_1	31.2	1	2020-03-30 17:30:00	50	35	0.235	8.619	0.704	0	0.03	0	0.67	22	0	NA	NA	NA	NA	NA	2020-03-30 17:30:00	2020-02-10 15:00:00	2020-02-11	312	5	0
1778	2_1	31.2	1	2020-03-30 17:43:00	54	38	0.256	8.875	0.698	0	0.03	0	0.67	10	1	NA	NA	NA	NA	NA	2020-03-30 17:43:00	2020-02-10 15:00:00	2020-02-11	325	5	0
1779	2_1	31.2	1	2020-03-30 17:56:00	71	55	0.339	9.214	0.775	0	0.03	0	0.67	435	228	NA	NA	NA	NA	NA	2020-03-30 17:56:00	2020-02-10 15:00:00	2020-02-11	338	5	0
1780	2_1	31.2	1	2020-03-30 18:09:00	71	52	0.336	9.55	0.733	0	0.03	0	0.67	9	3	NA	NA	NA	NA	NA	2020-03-30 18:09:00	2020-02-10 16:00:00	2020-02-11	351	6	0
1781	2_1	31.2	1	2020-03-30 18:22:00	61	45	0.29	9.84	0.733	0	0.03	0	0.67	300	97	NA	NA	NA	NA	NA	2020-03-30 18:22:00	2020-02-10 16:00:00	2020-02-11	364	6	0
1782	2_1	31.2	1	2020-03-30 18:35:00	104	80	0.498	10.338	0.768	0	0.03	0	0.67	755	424	NA	NA	NA	NA	NA	2020-03-30 18:35:00	2020-02-10 16:00:00	2020-02-11	377	6	0
1783	2_1	31.2	1	2020-03-30 18:48:00	101	73	0.477	10.815	0.724	0	0.03	0	0.67	732	417	NA	NA	NA	NA	NA	2020-03-30 18:48:00	2020-02-10 16:00:00	2020-02-11	390	6	0
1784	2_1	31.2	1	2020-03-30 19:01:00	105	76	0.498	11.313	0.73	0	0.03	0	0.67	1258	578	NA	NA	NA	NA	NA	2020-03-30 19:01:00	2020-02-10 17:00:00	2020-02-11	403	7	0
1785	2_1	31.2	1	2020-03-30 19:14:00	89	65	0.422	11.735	0.734	0	0.03	0	0.67	1374	769	NA	NA	NA	NA	NA	2020-03-30 19:14:00	2020-02-10 17:00:00	2020-02-11	416	7	0
1786	2_1	31.2	1	2020-03-30 19:27:00	104	77	0.496	12.231	0.737	0	0.03	0	0.67	1177	754	NA	NA	NA	NA	NA	2020-03-30 19:27:00	2020-02-10 17:00:00	2020-02-11	429	7	0
1787	2_1	31.2	1	2020-03-30 19:40:00	106	81	0.507	12.738	0.762	0	0.03	0	0.67	1483	912	NA	NA	NA	NA	NA	2020-03-30 19:40:00	2020-02-10 17:00:00	2020-02-11	442	7	0
1788	2_1	31.2	1	2020-03-30 19:53:00	104	78	0.495	13.233	0.749	0	0.03	0	0.67	1463	884	NA	NA	NA	NA	NA	2020-03-30 19:53:00	2020-02-10 17:00:00	2020-02-11	455	7	0
1789	2_1	31.2	1	2020-03-30 20:06:00	103	81	0.497	13.73	0.789	0.02	0.05	0	0.67	1299	791	NA	NA	NA	NA	NA	2020-03-30 20:06:00	2020-02-10 18:00:00	2020-02-11	468	8	0
1790	2_1	31.2	1	2020-03-30 20:19:00	102	82	0.493	14.223	0.806	0.02	0.07	0	0.67	1101	695	NA	NA	NA	NA	NA	2020-03-30 20:19:00	2020-02-10 18:00:00	2020-02-11	481	8	0
1791	2_1	31.2	1	2020-03-30 20:32:00	91	73	0.438	14.661	0.803	0	0.07	0	0.67	1337	802	NA	NA	NA	NA	NA	2020-03-30 20:32:00	2020-02-10 18:00:00	2020-02-11	494	8	0
1792	2_1	31.2	1	2020-03-30 20:45:00	96	76	0.461	15.122	0.797	0.01	0.08	0	0.67	1237	764	NA	NA	NA	NA	NA	2020-03-30 20:45:00	2020-02-10 18:00:00	2020-02-11	507	8	0
1793	2_1	31.2	1	2020-03-30 20:58:00	97	76	0.468	15.59	0.78	0.03	0.11	0	0.67	1223	721	NA	NA	NA	NA	NA	2020-03-30 20:58:00	2020-02-10 18:00:00	2020-02-11	520	8	0
1794	2_1	31.2	1	2020-03-30 21:11:00	94	74	0.452	16.042	0.784	0.02	0.13	0	0.67	1392	873	NA	NA	NA	NA	NA	2020-03-30 21:11:00	2020-02-10 19:00:00	2020-02-11	533	9	0
1795	2_1	31.2	1	2020-03-30 21:24:00	100	80	0.484	16.526	0.794	0	0.13	0	0.67	1562	960	NA	NA	NA	NA	NA	2020-03-30 21:24:00	2020-02-10 19:00:00	2020-02-11	546	9	0
1796	2_1	31.2	1	2020-03-30 21:37:00	101	79	0.484	17.01	0.78	0.11	0.24	0	0.67	972	504	NA	NA	NA	NA	NA	2020-03-30 21:37:00	2020-02-10 19:00:00	2020-02-11	559	9	0
1797	2_1	31.2	1	2020-03-30 21:50:00	97	79	0.471	17.481	0.818	0.01	0.25	0	0.67	1447	952	NA	NA	NA	NA	NA	2020-03-30 21:50:00	2020-02-10 19:00:00	2020-02-11	572	9	0
1798	2_1	31.2	1	2020-03-30 22:03:00	94	79	0.459	17.94	0.839	0.02	0.27	0	0.67	1585	1056	NA	NA	NA	NA	NA	2020-03-30 22:03:00	2020-02-10 20:00:00	2020-02-11	585	10	0
1799	2_1	31.2	1	2020-03-30 22:16:00	95	78	0.461	18.401	0.821	0.01	0.28	0	0.67	1232	681	NA	NA	NA	NA	NA	2020-03-30 22:16:00	2020-02-10 20:00:00	2020-02-11	598	10	0
1800	2_1	31.2	1	2020-03-30 22:29:00	93	74	0.45	18.851	0.799	0.1	0.38	0	0.67	1305	815	NA	NA	NA	NA	NA	2020-03-30 22:29:00	2020-02-10 20:00:00	2020-02-11	611	10	0
1801	2_1	31.2	1	2020-03-30 22:42:00	96	79	0.468	19.319	0.82	0.07	0.45	0	0.67	1097	665	NA	NA	NA	NA	NA	2020-03-30 22:42:00	2020-02-10 20:00:00	2020-02-11	624	10	0
1802	2_1	31.2	1	2020-03-30 22:55:00	100	81	0.485	19.804	0.811	0.14	0.59	0.3	0.97	1278	791	NA	NA	NA	NA	NA	2020-03-30 22:55:00	2020-02-10 20:00:00	2020-02-11	637	10	0
1803	2_1	31.2	1	2020-03-30 23:08:00	106	89	0.517	20.321	0.842	0.01	0.6	0.12	1.09	1231	723	NA	NA	NA	NA	NA	2020-03-30 23:08:00	2020-02-10 21:00:00	2020-02-11	650	11	0
1804	2_1	31.2	1	2020-03-30 23:21:00	113	97	0.553	20.874	0.863	0.17	0.77	0.16	1.25	805	380	NA	NA	NA	NA	NA	2020-03-30 23:21:00	2020-02-10 21:00:00	2020-02-11	663	11	0
1805	2_1	31.2	1	2020-03-30 23:34:00	94	82	0.462	21.336	0.87	0.0599999999999999	0.83	0.0900000000000001	1.34	1420	904	NA	NA	NA	NA	NA	2020-03-30 23:34:00	2020-02-10 21:00:00	2020-02-11	676	11	0
1806	2_1	31.2	1	2020-03-30 23:47:00	95	84	0.468	21.804	0.878	0.04	0.87	0.0899999999999999	1.43	1132	660	NA	NA	NA	NA	NA	2020-03-30 23:47:00	2020-02-10 21:00:00	2020-02-11	689	11	0
1807	2_1	31.2	1	2020-03-31 00:00:00	99	87	0.484	22.288	0.878	0.03	0.9	0.0900000000000001	1.52	844	467	NA	NA	NA	NA	NA	2020-03-31 00:00:00	2020-02-10 22:00:00	2020-02-11	702	12	0
1808	2_1	31.2	1	2020-03-31 00:13:00	91	81	0.448	22.736	0.887	0.03	0.93	0	1.52	728	402	NA	NA	NA	NA	NA	2020-03-31 00:13:00	2020-02-10 22:00:00	2020-02-11	715	12	0
1809	2_1	31.2	1	2020-03-31 00:26:00	88	77	0.431	23.167	0.872	0.11	1.04	0.23	1.75	863	480	NA	NA	NA	NA	NA	2020-03-31 00:26:00	2020-02-10 22:00:00	2020-02-11	728	12	0
1810	2_1	31.2	1	2020-03-31 00:39:00	87	75	0.427	23.594	0.863	0	1.04	0	1.75	914	450	NA	NA	NA	NA	NA	2020-03-31 00:39:00	2020-02-10 22:00:00	2020-02-11	741	12	0
1811	2_1	31.2	1	2020-03-31 00:52:00	96	83	0.47	24.064	0.868	0	1.04	0.03	1.78	628	282	NA	NA	NA	NA	NA	2020-03-31 00:52:00	2020-02-10 22:00:00	2020-02-11	754	12	0
1812	2_1	31.2	1	2020-03-31 01:05:00	81	69	0.396	24.46	0.854	0.01	1.05	0	1.78	45	0	NA	NA	NA	NA	NA	2020-03-31 01:05:00	2020-02-10 23:00:00	2020-02-11	767	13	0
1813	2_1	31.2	1	2020-03-31 01:18:00	72	62	0.354	24.814	0.864	0	1.05	0.01	1.79	795	388	NA	NA	NA	NA	NA	2020-03-31 01:18:00	2020-02-10 23:00:00	2020-02-11	780	13	0
1814	2_1	31.2	1	2020-03-31 01:31:00	88	75	0.431	25.245	0.844	0	1.05	0	1.79	139	6	NA	NA	NA	NA	NA	2020-03-31 01:31:00	2020-02-10 23:00:00	2020-02-11	793	13	0
1815	2_1	31.2	1	2020-03-31 01:44:00	72	59	0.351	25.596	0.819	0	1.05	0	1.79	22	5	NA	NA	NA	NA	NA	2020-03-31 01:44:00	2020-02-10 23:00:00	2020-02-11	806	13	0
1816	2_1	31.2	1	2020-03-31 01:57:00	73	58	0.351	25.947	0.794	0	1.05	0	1.79	41	17	NA	NA	NA	NA	NA	2020-03-31 01:57:00	2020-02-10 23:00:00	2020-02-11	819	13	0
1817	2_1	31.2	1	2020-03-31 02:10:00	68	53	0.327	26.274	0.779	0	1.05	0	1.79	2	0	NA	NA	NA	NA	NA	2020-03-31 02:10:00	2020-02-11 00:00:00	2020-02-11	832	14	0
1818	2_1	31.2	1	2020-03-31 02:23:00	64	48	0.306	26.58	0.755	0	1.05	0	1.79	8	1	NA	NA	NA	NA	NA	2020-03-31 02:23:00	2020-02-11 00:00:00	2020-02-11	845	14	0
1819	2_1	31.2	1	2020-03-31 02:36:00	63	47	0.301	26.881	0.752	0	1.05	0	1.79	29	0	NA	NA	NA	NA	NA	2020-03-31 02:36:00	2020-02-11 00:00:00	2020-02-11	858	14	0
1820	2_1	31.2	1	2020-03-31 02:49:00	68	52	0.326	27.207	0.772	0	1.05	0	1.79	36	6	NA	NA	NA	NA	NA	2020-03-31 02:49:00	2020-02-11 00:00:00	2020-02-11	871	14	0
1821	2_1	31.2	1	2020-03-31 03:02:00	72	56	0.348	27.555	0.777	0.02	1.07	0.03	1.82	31	4	NA	NA	NA	NA	NA	2020-03-31 03:02:00	2020-02-11 01:00:00	2020-02-11	884	15	0
1822	2_1	31.2	1	2020-03-31 03:15:00	69	52	0.33	27.885	0.752	0.03	1.1	0.0399999999999998	1.86	795	457	NA	NA	NA	NA	NA	2020-03-31 03:15:00	2020-02-11 01:00:00	2020-02-11	897	15	0
1823	2_1	31.2	1	2020-03-31 03:28:00	108	84	0.519	28.404	0.781	0.22	1.32	0.0800000000000001	1.94	614	265	NA	NA	NA	NA	NA	2020-03-31 03:28:00	2020-02-11 01:00:00	2020-02-11	910	15	0
1824	2_1	31.2	1	2020-03-31 03:41:00	91	76	0.441	28.845	0.834	0.0899999999999999	1.41	0.12	2.06	929	366	NA	NA	NA	NA	NA	2020-03-31 03:41:00	2020-02-11 01:00:00	2020-02-11	923	15	0
1825	2_1	31.2	1	2020-03-31 03:54:00	90	78	0.443	29.288	0.868	0	1.41	0.18	2.24	1018	355	NA	NA	NA	NA	NA	2020-03-31 03:54:00	2020-02-11 01:00:00	2020-02-11	936	15	0
1826	2_1	31.2	1	2020-03-31 04:07:00	90	78	0.44	29.728	0.862	0	1.41	0.0300000000000002	2.27	247	71	NA	NA	NA	NA	NA	2020-03-31 04:07:00	2020-02-11 02:00:00	2020-02-11	949	16	0
1827	2_1	31.2	1	2020-03-31 04:20:00	68	57	0.331	30.059	0.836	0.04	1.45	0	2.27	198	2	NA	NA	NA	NA	NA	2020-03-31 04:20:00	2020-02-11 02:00:00	2020-02-11	962	16	0
1828	2_1	31.2	1	2020-03-31 04:33:00	68	58	0.334	30.393	0.845	0	1.45	0	2.27	241	19	NA	NA	NA	NA	NA	2020-03-31 04:33:00	2020-02-11 02:00:00	2020-02-11	975	16	0
1829	2_1	31.2	1	2020-03-31 04:46:00	67	55	0.325	30.718	0.823	0.02	1.47	0	2.27	390	154	NA	NA	NA	NA	NA	2020-03-31 04:46:00	2020-02-11 02:00:00	2020-02-11	988	16	0
1830	2_1	31.2	1	2020-03-31 04:59:00	94	79	0.458	31.176	0.839	0.13	1.6	0.0699999999999998	2.34	876	527	NA	NA	NA	NA	NA	2020-03-31 04:59:00	2020-02-11 02:00:00	2020-02-11	1001	16	0
1831	2_1	31.2	1	2020-03-31 05:12:00	104	95	0.516	31.692	0.908	0.11	1.71	0.0800000000000001	2.42	999	386	NA	NA	NA	NA	NA	2020-03-31 05:12:00	2020-02-11 03:00:00	2020-02-11	1014	17	0
1832	2_1	31.2	1	2020-03-31 05:25:00	83	74	0.408	32.1	0.896	0.02	1.73	0.0800000000000001	2.5	469	214	NA	NA	NA	NA	NA	2020-03-31 05:25:00	2020-02-11 03:00:00	2020-02-11	1027	17	0
1833	2_1	31.2	1	2020-03-31 05:38:00	84	73	0.412	32.512	0.873	0	1.73	0	2.5	49	7	NA	NA	NA	NA	NA	2020-03-31 05:38:00	2020-02-11 03:00:00	2020-02-11	1040	17	0
1834	2_1	31.2	1	2020-03-31 05:51:00	65	54	0.314	32.826	0.84	0	1.73	0	2.5	0	0	NA	NA	NA	NA	NA	2020-03-31 05:51:00	2020-02-11 03:00:00	2020-02-11	1053	17	0
1835	2_1	31.2	1	2020-03-31 06:04:00	60	51	0.291	33.117	0.849	0	1.73	0	2.5	2	0	NA	NA	NA	NA	NA	2020-03-31 06:04:00	2020-02-11 04:00:00	2020-02-11	1066	18	0
1836	2_1	31.2	1	2020-03-31 06:17:00	84	71	0.409	33.526	0.848	0.04	1.77	0.04	2.54	757	314	NA	NA	NA	NA	NA	2020-03-31 06:17:00	2020-02-11 04:00:00	2020-02-11	1079	18	0
1837	2_1	31.2	1	2020-03-31 06:30:00	104	89	0.509	34.035	0.85	0.18	1.95	0.1	2.64	708	310	NA	NA	NA	NA	NA	2020-03-31 06:30:00	2020-02-11 04:00:00	2020-02-11	1092	18	0
1838	2_1	31.2	1	2020-03-31 06:43:00	90	81	0.446	34.481	0.894	0.0599999999999998	2.01	0.0800000000000001	2.72	768	407	NA	NA	NA	NA	NA	2020-03-31 06:43:00	2020-02-11 04:00:00	2020-02-11	1105	18	0
1839	2_1	31.2	1	2020-03-31 06:56:00	86	75	0.421	34.902	0.881	0	2.01	0.11	2.83	41	10	NA	NA	NA	NA	NA	2020-03-31 06:56:00	2020-02-11 04:00:00	2020-02-11	1118	18	0
1840	2_1	31.2	1	2020-03-31 07:09:00	66	58	0.326	35.228	0.876	0	2.01	0	2.83	193	78	NA	NA	NA	NA	NA	2020-03-31 07:09:00	2020-02-11 05:00:00	2020-02-11	1131	19	0
1841	2_1	31.2	1	2020-03-31 07:22:00	64	57	0.314	35.542	0.898	0.0100000000000002	2.02	0	2.83	1034	430	NA	NA	NA	NA	NA	2020-03-31 07:22:00	2020-02-11 05:00:00	2020-02-11	1144	19	0
1842	2_1	31.2	1	2020-03-31 07:35:00	106	93	0.519	36.061	0.881	0.0499999999999998	2.07	0	2.83	514	203	NA	NA	NA	NA	NA	2020-03-31 07:35:00	2020-02-11 05:00:00	2020-02-11	1157	19	0
1843	2_1	31.2	1	2020-03-31 07:48:00	81	71	0.399	36.46	0.882	0	2.07	0	2.83	72	4	NA	NA	NA	NA	NA	2020-03-31 07:48:00	2020-02-11 05:00:00	2020-02-11	1170	19	0
1844	2_1	31.2	1	2020-03-31 08:01:00	69	59	0.339	36.799	0.853	0.0600000000000001	2.13	0	2.83	10	5	NA	NA	NA	NA	NA	2020-03-31 08:01:00	2020-02-11 06:00:00	2020-02-11	1183	20	0
1845	2_1	31.2	1	2020-03-31 08:14:00	67	56	0.324	37.123	0.836	0	2.13	0	2.83	4	0	NA	NA	NA	NA	NA	2020-03-31 08:14:00	2020-02-11 06:00:00	2020-02-11	1196	20	0
1846	2_1	31.2	1	2020-03-31 08:27:00	66	54	0.32	37.443	0.82	0	2.13	0.38	3.21	2	1	NA	NA	NA	NA	NA	2020-03-31 08:27:00	2020-02-11 06:00:00	2020-02-11	1209	20	0
1847	2_1	31.2	1	2020-03-31 08:40:00	63	52	0.304	37.747	0.83	0	2.13	0.0499999999999998	3.26	0	0	NA	NA	NA	NA	NA	2020-03-31 08:40:00	2020-02-11 06:00:00	2020-02-11	1222	20	0
1848	2_1	31.2	1	2020-03-31 08:53:00	62	50	0.299	38.046	0.81	0	2.13	0	3.26	3	0	NA	NA	NA	NA	NA	2020-03-31 08:53:00	2020-02-11 06:00:00	2020-02-11	1235	20	0
1849	2_1	31.2	1	2020-03-31 09:06:00	71	58	0.346	38.392	0.814	0	2.13	0	3.26	106	33	NA	NA	NA	NA	NA	2020-03-31 09:06:00	2020-02-11 07:00:00	2020-02-12	1248	21	1
1850	2_1	31.2	1	2020-03-31 09:19:00	88	74	0.43	38.822	0.835	0	2.13	0	3.26	487	134	NA	NA	NA	NA	NA	2020-03-31 09:19:00	2020-02-11 07:00:00	2020-02-12	1261	21	1
1851	2_1	31.2	1	2020-03-31 09:32:00	102	84	0.493	39.315	0.827	0.11	2.24	0	3.26	650	186	NA	NA	NA	NA	NA	2020-03-31 09:32:00	2020-02-11 07:00:00	2020-02-12	1274	21	1
1852	2_1	31.2	1	2020-03-31 09:45:00	77	62	0.371	39.686	0.81	0	2.24	0	3.26	66	11	NA	NA	NA	NA	NA	2020-03-31 09:45:00	2020-02-11 07:00:00	2020-02-12	1287	21	1
1853	2_1	31.2	1	2020-03-31 09:58:00	68	56	0.331	40.017	0.822	0	2.24	0	3.26	0	0	NA	NA	NA	NA	NA	2020-03-31 09:58:00	2020-02-11 07:00:00	2020-02-12	1300	21	1
1854	2_1	31.2	1	2020-03-31 10:11:00	69	57	0.337	40.354	0.818	0	2.24	0	3.26	9	0	NA	NA	NA	NA	NA	2020-03-31 10:11:00	2020-02-11 08:00:00	2020-02-12	1313	22	1
1855	2_1	31.2	1	2020-03-31 10:24:00	67	54	0.325	40.679	0.796	0	2.24	0	3.26	9	0	NA	NA	NA	NA	NA	2020-03-31 10:24:00	2020-02-11 08:00:00	2020-02-12	1326	22	1
1856	2_1	31.2	1	2020-03-31 10:37:00	64	51	0.308	40.987	0.797	0	2.24	0	3.26	2	1	NA	NA	NA	NA	NA	2020-03-31 10:37:00	2020-02-11 08:00:00	2020-02-12	1339	22	1
1857	2_1	31.2	1	2020-03-31 10:50:00	66	52	0.32	41.307	0.79	0	2.24	0	3.26	1	1	NA	NA	NA	NA	NA	2020-03-31 10:50:00	2020-02-11 08:00:00	2020-02-12	1352	22	1
1858	2_1	31.2	1	2020-03-31 11:03:00	67	54	0.325	41.632	0.809	0	2.24	0	3.26	353	139	NA	NA	NA	NA	NA	2020-03-31 11:03:00	2020-02-11 09:00:00	2020-02-12	1365	23	1
1859	2_1	31.2	1	2020-03-31 11:16:00	102	83	0.492	42.124	0.816	0.0299999999999998	2.27	0	3.26	640	295	NA	NA	NA	NA	NA	2020-03-31 11:16:00	2020-02-11 09:00:00	2020-02-12	1378	23	1
1860	2_1	31.2	1	2020-03-31 11:29:00	98	81	0.474	42.598	0.825	0.00999999999999979	2.28	0	3.26	749	427	NA	NA	NA	NA	NA	2020-03-31 11:29:00	2020-02-11 09:00:00	2020-02-12	1391	23	1
1861	2_1	31.2	1	2020-03-31 11:42:00	101	86	0.491	43.089	0.85	0	2.28	0	3.26	412	224	NA	NA	NA	NA	NA	2020-03-31 11:42:00	2020-02-11 09:00:00	2020-02-12	1404	23	1
1862	2_1	31.2	1	2020-03-31 11:55:00	85	70	0.412	43.501	0.831	0.0300000000000002	2.31	0	3.26	101	2	NA	NA	NA	NA	NA	2020-03-31 11:55:00	2020-02-11 09:00:00	2020-02-12	1417	23	1
1863	2_1	31.2	1	2020-03-31 12:08:00	77	61	0.37	43.871	0.796	0.0499999999999998	2.36	0	3.26	2	0	NA	NA	NA	NA	NA	2020-03-31 12:08:00	2020-02-11 10:00:00	2020-02-12	1430	24	1
1864	2_1	31.2	1	2020-03-31 12:21:00	64	50	0.308	44.179	0.788	0	2.36	0	3.26	2	0	NA	NA	NA	NA	NA	2020-03-31 12:21:00	2020-02-11 10:00:00	2020-02-12	1443	24	1
1865	2_1	31.2	1	2020-03-31 12:34:00	63	50	0.303	44.482	0.798	0.0700000000000003	2.43	0	3.26	13	0	NA	NA	NA	NA	NA	2020-03-31 12:34:00	2020-02-11 10:00:00	2020-02-12	1456	24	1
1866	2_1	31.2	1	2020-03-31 12:47:00	67	53	0.324	44.806	0.783	0	2.43	0.0100000000000002	3.27	10	1	NA	NA	NA	NA	NA	2020-03-31 12:47:00	2020-02-11 10:00:00	2020-02-12	1469	24	1
1867	2_1	31.2	1	2020-03-31 13:00:00	64	50	0.309	45.115	0.782	0	2.43	0.04	3.31	17	5	NA	NA	NA	NA	NA	2020-03-31 13:00:00	2020-02-11 11:00:00	2020-02-12	1482	25	1
1868	2_1	31.2	1	2020-03-31 13:13:00	67	53	0.322	45.437	0.786	0	2.43	0	3.31	0	0	NA	NA	NA	NA	NA	2020-03-31 13:13:00	2020-02-11 11:00:00	2020-02-12	1495	25	1
1869	2_1	31.2	1	2020-03-31 13:26:00	65	50	0.313	45.75	0.764	0	2.43	0	3.31	1	1	NA	NA	NA	NA	NA	2020-03-31 13:26:00	2020-02-11 11:00:00	2020-02-12	1508	25	1
1870	2_1	31.2	1	2020-03-31 13:39:00	73	57	0.352	46.102	0.774	0	2.43	0	3.31	10	1	NA	NA	NA	NA	NA	2020-03-31 13:39:00	2020-02-11 11:00:00	2020-02-12	1521	25	1
1871	2_1	31.2	1	2020-03-31 13:52:00	70	53	0.336	46.438	0.761	0	2.43	0	3.31	34	4	NA	NA	NA	NA	NA	2020-03-31 13:52:00	2020-02-11 11:00:00	2020-02-12	1534	25	1
1872	2_1	31.2	1	2020-03-31 14:05:00	86	69	0.414	46.852	0.8	0	2.43	0	3.31	535	269	NA	NA	NA	NA	NA	2020-03-31 14:05:00	2020-02-11 12:00:00	2020-02-12	1547	26	1
1873	2_1	31.2	1	2020-03-31 14:18:00	103	82	0.495	47.347	0.794	0	2.43	0	3.31	837	444	NA	NA	NA	NA	NA	2020-03-31 14:18:00	2020-02-11 12:00:00	2020-02-12	1560	26	1
1874	2_1	31.2	1	2020-03-31 14:31:00	98	78	0.473	47.82	0.801	0	2.43	0	3.31	344	43	NA	NA	NA	NA	NA	2020-03-31 14:31:00	2020-02-11 12:00:00	2020-02-12	1573	26	1
1875	2_1	31.2	1	2020-03-31 14:44:00	83	66	0.401	48.221	0.799	0.02	2.45	0	3.31	16	2	NA	NA	NA	NA	NA	2020-03-31 14:44:00	2020-02-11 12:00:00	2020-02-12	1586	26	1
1876	2_1	31.2	1	2020-03-31 14:57:00	67	52	0.323	48.544	0.781	0	2.45	0.00999999999999979	3.32	35	4	NA	NA	NA	NA	NA	2020-03-31 14:57:00	2020-02-11 12:00:00	2020-02-12	1599	26	1
1877	2_1	31.2	1	2020-03-31 15:10:00	74	59	0.358	48.902	0.792	0	2.45	0.0100000000000002	3.33	40	10	NA	NA	NA	NA	NA	2020-03-31 15:10:00	2020-02-11 13:00:00	2020-02-12	1612	27	1
1878	2_1	31.2	1	2020-03-31 15:23:00	66	51	0.317	49.219	0.764	0	2.45	0.02	3.35	20	0	NA	NA	NA	NA	NA	2020-03-31 15:23:00	2020-02-11 13:00:00	2020-02-12	1625	27	1
1879	2_1	31.2	1	2020-03-31 15:36:00	66	52	0.318	49.537	0.791	0	2.45	0.0499999999999998	3.4	23	0	NA	NA	NA	NA	NA	2020-03-31 15:36:00	2020-02-11 13:00:00	2020-02-12	1638	27	1
1880	2_1	31.2	1	2020-03-31 15:49:00	59	46	0.284	49.821	0.772	0	2.45	0	3.4	48	0	NA	NA	NA	NA	NA	2020-03-31 15:49:00	2020-02-11 13:00:00	2020-02-12	1651	27	1
1881	2_1	31.2	1	2020-03-31 16:02:00	59	45	0.282	50.103	0.77	0	2.45	0	3.4	128	40	NA	NA	NA	NA	NA	2020-03-31 16:02:00	2020-02-11 14:00:00	2020-02-12	1664	28	1
1882	2_1	31.2	1	2020-03-31 16:15:00	84	69	0.407	50.51	0.826	0	2.45	0	3.4	282	101	NA	NA	NA	NA	NA	2020-03-31 16:15:00	2020-02-11 14:00:00	2020-02-12	1677	28	1
1883	2_1	31.2	1	2020-03-31 16:28:00	101	81	0.489	50.999	0.794	0	2.45	0	3.4	351	97	NA	NA	NA	NA	NA	2020-03-31 16:28:00	2020-02-11 14:00:00	2020-02-12	1690	28	1
1884	2_1	31.2	1	2020-03-31 16:41:00	99	81	0.479	51.478	0.824	0.0699999999999998	2.52	0	3.4	978	430	NA	NA	NA	NA	NA	2020-03-31 16:41:00	2020-02-11 14:00:00	2020-02-12	1703	28	1
1885	2_1	31.2	1	2020-03-31 16:54:00	90	75	0.438	51.916	0.829	0.00999999999999979	2.53	0	3.4	315	163	NA	NA	NA	NA	NA	2020-03-31 16:54:00	2020-02-11 14:00:00	2020-02-12	1716	28	1
1886	2_1	31.2	1	2020-03-31 17:07:00	83	70	0.403	52.319	0.842	0.0100000000000002	2.54	0	3.4	42	0	NA	NA	NA	NA	NA	2020-03-31 17:07:00	2020-02-11 15:00:00	2020-02-12	1729	29	1
1887	2_1	31.2	1	2020-03-31 17:20:00	61	49	0.294	52.613	0.799	0.0699999999999998	2.61	0.0500000000000003	3.45	8	0	NA	NA	NA	NA	NA	2020-03-31 17:20:00	2020-02-11 15:00:00	2020-02-12	1742	29	1
1888	2_1	31.2	1	2020-03-31 17:33:00	60	47	0.288	52.901	0.782	0	2.61	0	3.45	162	28	NA	NA	NA	NA	NA	2020-03-31 17:33:00	2020-02-11 15:00:00	2020-02-12	1755	29	1
1889	2_1	31.2	1	2020-03-31 17:46:00	84	69	0.409	53.31	0.817	0	2.61	0	3.45	136	29	NA	NA	NA	NA	NA	2020-03-31 17:46:00	2020-02-11 15:00:00	2020-02-12	1768	29	1
1890	2_1	31.2	1	2020-03-31 17:59:00	64	50	0.307	53.617	0.787	0	2.61	0.00999999999999979	3.46	19	0	NA	NA	NA	NA	NA	2020-03-31 17:59:00	2020-02-11 15:00:00	2020-02-12	1781	29	1
1891	2_1	31.2	1	2020-03-31 18:12:00	69	55	0.331	53.948	0.801	0.0600000000000001	2.67	0	3.46	447	92	NA	NA	NA	NA	NA	2020-03-31 18:12:00	2020-02-11 16:00:00	2020-02-12	1794	30	1
1892	2_1	31.2	1	2020-03-31 18:25:00	91	74	0.44	54.388	0.811	0	2.67	0	3.46	937	498	NA	NA	NA	NA	NA	2020-03-31 18:25:00	2020-02-11 16:00:00	2020-02-12	1807	30	1
1893	2_1	31.2	1	2020-03-31 18:38:00	103	84	0.498	54.886	0.813	0	2.67	0	3.46	1531	1003	NA	NA	NA	NA	NA	2020-03-31 18:38:00	2020-02-11 16:00:00	2020-02-12	1820	30	1
1894	2_1	31.2	1	2020-03-31 18:51:00	108	88	0.523	55.409	0.818	0	2.67	0	3.46	1506	990	NA	NA	NA	NA	NA	2020-03-31 18:51:00	2020-02-11 16:00:00	2020-02-12	1833	30	1
1895	2_1	31.2	1	2020-03-31 19:04:00	94	78	0.456	55.865	0.831	0	2.67	0	3.46	1234	759	NA	NA	NA	NA	NA	2020-03-31 19:04:00	2020-02-11 17:00:00	2020-02-12	1846	31	1
1896	2_1	31.2	1	2020-03-31 19:17:00	102	82	0.49	56.355	0.804	0	2.67	0	3.46	965	490	NA	NA	NA	NA	NA	2020-03-31 19:17:00	2020-02-11 17:00:00	2020-02-12	1859	31	1
1897	2_1	31.2	1	2020-03-31 19:30:00	99	81	0.481	56.836	0.816	0.2	2.87	0.0600000000000001	3.52	1407	937	NA	NA	NA	NA	NA	2020-03-31 19:30:00	2020-02-11 17:00:00	2020-02-12	1872	31	1
1898	2_1	31.2	1	2020-03-31 19:43:00	103	89	0.504	57.34	0.866	0.0499999999999998	2.92	0.12	3.64	1148	696	NA	NA	NA	NA	NA	2020-03-31 19:43:00	2020-02-11 17:00:00	2020-02-12	1885	31	1
1899	2_1	31.2	1	2020-03-31 19:56:00	103	91	0.505	57.845	0.885	0.11	3.03	0.12	3.76	1130	690	NA	NA	NA	NA	NA	2020-03-31 19:56:00	2020-02-11 17:00:00	2020-02-12	1898	31	1
1900	2_1	31.2	1	2020-03-31 20:09:00	99	90	0.49	58.335	0.907	0.0500000000000003	3.08	0.1	3.86	1213	651	NA	NA	NA	NA	NA	2020-03-31 20:09:00	2020-02-11 18:00:00	2020-02-12	1911	32	1
1901	2_1	31.2	1	2020-03-31 20:22:00	92	83	0.454	58.789	0.906	0.0899999999999999	3.17	0.0700000000000003	3.93	1020	490	NA	NA	NA	NA	NA	2020-03-31 20:22:00	2020-02-11 18:00:00	2020-02-12	1924	32	1
1902	2_1	31.2	1	2020-03-31 20:35:00	98	89	0.482	59.271	0.908	0	3.17	0.0699999999999994	4	1330	651	NA	NA	NA	NA	NA	2020-03-31 20:35:00	2020-02-11 18:00:00	2020-02-12	1937	32	1
1903	2_1	31.2	1	2020-03-31 20:48:00	95	86	0.472	59.743	0.904	0.04	3.21	0.0100000000000007	4.01	1051	550	NA	NA	NA	NA	NA	2020-03-31 20:48:00	2020-02-11 18:00:00	2020-02-12	1950	32	1
1904	2_1	31.2	1	2020-03-31 21:01:00	94	86	0.464	60.207	0.914	0.04	3.25	0.0199999999999996	4.03	955	378	NA	NA	NA	NA	NA	2020-03-31 21:01:00	2020-02-11 19:00:00	2020-02-12	1963	33	1
1905	2_1	31.2	1	2020-03-31 21:14:00	95	86	0.468	60.675	0.906	0.23	3.48	0.13	4.16	1149	700	NA	NA	NA	NA	NA	2020-03-31 21:14:00	2020-02-11 19:00:00	2020-02-12	1976	33	1
1906	2_1	31.2	1	2020-03-31 21:27:00	100	91	0.493	61.168	0.916	0.0100000000000002	3.49	0.100000000000001	4.26	1395	746	NA	NA	NA	NA	NA	2020-03-31 21:27:00	2020-02-11 19:00:00	2020-02-12	1989	33	1
1907	2_1	31.2	1	2020-03-31 21:40:00	112	102	0.552	61.72	0.914	0.26	3.75	0.109999999999999	4.37	453	170	NA	NA	NA	NA	NA	2020-03-31 21:40:00	2020-02-11 19:00:00	2020-02-12	2002	33	1
1908	2_1	31.2	1	2020-03-31 21:53:00	89	83	0.445	62.165	0.931	0	3.75	0.180000000000001	4.55	1211	455	NA	NA	NA	NA	NA	2020-03-31 21:53:00	2020-02-11 19:00:00	2020-02-12	2015	33	1
1909	2_1	31.2	1	2020-03-31 22:06:00	111	102	0.552	62.717	0.918	0.15	3.9	0.0199999999999996	4.57	243	44	NA	NA	NA	NA	NA	2020-03-31 22:06:00	2020-02-11 20:00:00	2020-02-12	2028	34	1
1910	2_1	31.2	1	2020-03-31 22:19:00	78	71	0.385	63.102	0.905	0.0100000000000002	3.91	0.0700000000000003	4.64	183	30	NA	NA	NA	NA	NA	2020-03-31 22:19:00	2020-02-11 20:00:00	2020-02-12	2041	34	1
1911	2_1	31.2	1	2020-03-31 22:32:00	68	62	0.338	63.44	0.91	0.04	3.95	0.0599999999999996	4.7	284	155	NA	NA	NA	NA	NA	2020-03-31 22:32:00	2020-02-11 20:00:00	2020-02-12	2054	34	1
1912	2_1	31.2	1	2020-03-31 22:45:00	83	79	0.415	63.855	0.943	0.0800000000000001	4.03	0.0499999999999998	4.75	856	373	NA	NA	NA	NA	NA	2020-03-31 22:45:00	2020-02-11 20:00:00	2020-02-12	2067	34	1
1913	2_1	31.2	1	2020-03-31 22:58:00	82	75	0.406	64.261	0.914	0.239999999999999	4.27	0.180000000000001	4.93	923	554	NA	NA	NA	NA	NA	2020-03-31 22:58:00	2020-02-11 20:00:00	2020-02-12	2080	34	1
1914	2_1	31.2	1	2020-03-31 23:11:00	90	84	0.447	64.708	0.935	0.0100000000000007	4.28	0.0999999999999996	5.03	823	388	NA	NA	NA	NA	NA	2020-03-31 23:11:00	2020-02-11 21:00:00	2020-02-12	2093	35	1
1915	2_1	31.2	1	2020-03-31 23:24:00	92	86	0.457	65.165	0.944	0	4.28	0.0200000000000005	5.05	88	2	NA	NA	NA	NA	NA	2020-03-31 23:24:00	2020-02-11 21:00:00	2020-02-12	2106	35	1
1916	2_1	31.2	1	2020-03-31 23:37:00	66	59	0.325	65.49	0.903	0.00999999999999979	4.29	0.00999999999999979	5.06	28	0	NA	NA	NA	NA	NA	2020-03-31 23:37:00	2020-02-11 21:00:00	2020-02-12	2119	35	1
1917	2_1	31.2	1	2020-03-31 23:50:00	66	60	0.326	65.816	0.919	0.0300000000000002	4.32	0.0300000000000002	5.09	151	28	NA	NA	NA	NA	NA	2020-03-31 23:50:00	2020-02-11 21:00:00	2020-02-12	2132	35	1
1918	2_1	31.2	1	2020-04-01 00:03:00	66	60	0.329	66.145	0.905	0	4.32	0	5.09	32	0	NA	NA	NA	NA	NA	2020-04-01 00:03:00	2020-02-11 22:00:00	2020-02-12	2145	36	1
1919	2_1	31.2	1	2020-04-01 00:16:00	63	57	0.312	66.457	0.902	0	4.32	0	5.09	140	55	NA	NA	NA	NA	NA	2020-04-01 00:16:00	2020-02-11 22:00:00	2020-02-12	2158	36	1
1920	2_1	31.2	1	2020-04-01 00:29:00	74	68	0.369	66.826	0.916	0	4.32	0	5.09	25	3	NA	NA	NA	NA	NA	2020-04-01 00:29:00	2020-02-11 22:00:00	2020-02-12	2171	36	1
1921	2_1	31.2	1	2020-04-01 00:42:00	68	61	0.335	67.161	0.905	0.04	4.36	0	5.09	63	15	NA	NA	NA	NA	NA	2020-04-01 00:42:00	2020-02-11 22:00:00	2020-02-12	2184	36	1
1922	2_1	31.2	1	2020-04-01 00:55:00	79	72	0.391	67.552	0.908	0.43	4.79	0.149999999999999	5.24	688	462	NA	NA	NA	NA	NA	2020-04-01 00:55:00	2020-02-11 22:00:00	2020-02-12	2197	36	1
1923	2_1	31.2	1	2020-04-01 01:08:00	87	81	0.433	67.985	0.933	0	4.79	0.21	5.45	994	444	NA	NA	NA	NA	NA	2020-04-01 01:08:00	2020-02-11 23:00:00	2020-02-12	2210	37	1
1924	2_1	31.2	1	2020-04-01 01:21:00	90	86	0.449	68.434	0.959	0.0499999999999998	4.84	0.04	5.49	104	2	NA	NA	NA	NA	NA	2020-04-01 01:21:00	2020-02-11 23:00:00	2020-02-12	2223	37	1
1925	2_1	31.2	1	2020-04-01 01:34:00	73	66	0.361	68.795	0.905	0	4.84	0.0700000000000003	5.56	94	6	NA	NA	NA	NA	NA	2020-04-01 01:34:00	2020-02-11 23:00:00	2020-02-12	2236	37	1
1926	2_1	31.2	1	2020-04-01 01:47:00	76	68	0.376	69.171	0.895	0	4.84	0	5.56	16	0	NA	NA	NA	NA	NA	2020-04-01 01:47:00	2020-02-11 23:00:00	2020-02-12	2249	37	1
1927	2_1	31.2	1	2020-04-01 02:00:00	70	64	0.346	69.517	0.907	0	4.84	0	5.56	25	0	NA	NA	NA	NA	NA	2020-04-01 02:00:00	2020-02-12 00:00:00	2020-02-12	2262	38	1
1928	2_1	31.2	1	2020-04-01 02:13:00	70	64	0.347	69.864	0.911	0	4.84	0	5.56	86	47	NA	NA	NA	NA	NA	2020-04-01 02:13:00	2020-02-12 00:00:00	2020-02-12	2275	38	1
1929	2_1	31.2	1	2020-04-01 02:26:00	67	60	0.33	70.194	0.905	0	4.84	0	5.56	3	1	NA	NA	NA	NA	NA	2020-04-01 02:26:00	2020-02-12 00:00:00	2020-02-12	2288	38	1
1930	2_1	31.2	1	2020-04-01 02:39:00	65	60	0.323	70.517	0.916	0	4.84	0	5.56	20	1	NA	NA	NA	NA	NA	2020-04-01 02:39:00	2020-02-12 00:00:00	2020-02-12	2301	38	1
1931	2_1	31.2	1	2020-04-01 02:52:00	70	64	0.346	70.863	0.917	0.11	4.95	0	5.56	598	302	NA	NA	NA	NA	NA	2020-04-01 02:52:00	2020-02-12 00:00:00	2020-02-12	2314	38	1
1932	2_1	31.2	1	2020-04-01 03:05:00	89	84	0.445	71.308	0.938	0.0499999999999998	5	0	5.56	774	306	NA	NA	NA	NA	NA	2020-04-01 03:05:00	2020-02-12 01:00:00	2020-02-12	2327	39	1
1933	2_1	31.2	1	2020-04-01 03:18:00	95	89	0.474	71.782	0.936	0.0899999999999999	5.09	0.29	5.85	721	349	NA	NA	NA	NA	NA	2020-04-01 03:18:00	2020-02-12 01:00:00	2020-02-12	2340	39	1
1934	2_1	31.2	1	2020-04-01 03:31:00	90	86	0.451	72.233	0.946	0.0200000000000005	5.11	0.0800000000000001	5.93	529	212	NA	NA	NA	NA	NA	2020-04-01 03:31:00	2020-02-12 01:00:00	2020-02-12	2353	39	1
1935	2_1	31.2	1	2020-04-01 03:44:00	110	103	0.549	72.782	0.936	0.239999999999999	5.35	0.14	6.07	771	360	NA	NA	NA	NA	NA	2020-04-01 03:44:00	2020-02-12 01:00:00	2020-02-12	2366	39	1
1936	2_1	31.2	1	2020-04-01 03:57:00	106	100	0.529	73.311	0.939	0.0600000000000005	5.41	0.16	6.23	415	155	NA	NA	NA	NA	NA	2020-04-01 03:57:00	2020-02-12 01:00:00	2020-02-12	2379	39	1
1937	2_1	31.2	1	2020-04-01 04:10:00	85	79	0.423	73.734	0.926	0.16	5.57	0.04	6.27	307	52	NA	NA	NA	NA	NA	2020-04-01 04:10:00	2020-02-12 02:00:00	2020-02-12	2392	40	1
1938	2_1	31.2	1	2020-04-01 04:23:00	79	70	0.388	74.122	0.889	0.0299999999999994	5.6	0.04	6.31	23	1	NA	NA	NA	NA	NA	2020-04-01 04:23:00	2020-02-12 02:00:00	2020-02-12	2405	40	1
1939	2_1	31.2	1	2020-04-01 04:36:00	69	61	0.339	74.461	0.894	0	5.6	0.04	6.35	8	1	NA	NA	NA	NA	NA	2020-04-01 04:36:00	2020-02-12 02:00:00	2020-02-12	2418	40	1
1940	2_1	31.2	1	2020-04-01 04:49:00	67	62	0.332	74.793	0.921	0	5.6	0	6.35	68	0	NA	NA	NA	NA	NA	2020-04-01 04:49:00	2020-02-12 02:00:00	2020-02-12	2431	40	1
1941	2_1	31.2	1	2020-04-01 05:02:00	89	82	0.441	75.234	0.919	0	5.6	0	6.35	110	44	NA	NA	NA	NA	NA	2020-04-01 05:02:00	2020-02-12 03:00:00	2020-02-12	2444	41	1
1942	2_1	31.2	1	2020-04-01 05:15:00	104	97	0.517	75.751	0.932	0	5.6	0	6.35	582	273	NA	NA	NA	NA	NA	2020-04-01 05:15:00	2020-02-12 03:00:00	2020-02-12	2457	41	1
1943	2_1	31.2	1	2020-04-01 05:28:00	93	86	0.461	76.212	0.931	0.0700000000000003	5.67	0	6.35	788	348	NA	NA	NA	NA	NA	2020-04-01 05:28:00	2020-02-12 03:00:00	2020-02-12	2470	41	1
1944	2_1	31.2	1	2020-04-01 05:41:00	86	81	0.427	76.639	0.945	0.18	5.85	0.18	6.53	1027	610	NA	NA	NA	NA	NA	2020-04-01 05:41:00	2020-02-12 03:00:00	2020-02-12	2483	41	1
1945	2_1	31.2	1	2020-04-01 05:54:00	91	86	0.453	77.092	0.946	0	5.85	0.140000000000001	6.67	885	404	NA	NA	NA	NA	NA	2020-04-01 05:54:00	2020-02-12 03:00:00	2020-02-12	2496	41	1
1946	2_1	31.2	1	2020-04-01 06:07:00	104	95	0.516	77.608	0.916	0.0800000000000001	5.93	0.0899999999999999	6.76	554	269	NA	NA	NA	NA	NA	2020-04-01 06:07:00	2020-02-12 04:00:00	2020-02-12	2509	42	1
1947	2_1	31.2	1	2020-04-01 06:20:00	89	82	0.44	78.048	0.923	0.0300000000000002	5.96	0.109999999999999	6.87	43	8	NA	NA	NA	NA	NA	2020-04-01 06:20:00	2020-02-12 04:00:00	2020-02-12	2522	42	1
1948	2_1	31.2	1	2020-04-01 06:33:00	69	62	0.34	78.388	0.91	0.04	6	0.0100000000000007	6.88	5	3	NA	NA	NA	NA	NA	2020-04-01 06:33:00	2020-02-12 04:00:00	2020-02-12	2535	42	1
1949	2_1	31.2	1	2020-04-01 06:46:00	62	56	0.305	78.693	0.899	0	6	0	6.88	9	3	NA	NA	NA	NA	NA	2020-04-01 06:46:00	2020-02-12 04:00:00	2020-02-12	2548	42	1
1950	2_1	31.2	1	2020-04-01 06:59:00	65	57	0.32	79.013	0.871	0	6	0	6.88	0	0	NA	NA	NA	NA	NA	2020-04-01 06:59:00	2020-02-12 04:00:00	2020-02-12	2561	42	1
1951	2_1	31.2	1	2020-04-01 07:12:00	65	57	0.318	79.331	0.887	0	6	0	6.88	17	10	NA	NA	NA	NA	NA	2020-04-01 07:12:00	2020-02-12 05:00:00	2020-02-12	2574	43	1
1952	2_1	31.2	1	2020-04-01 07:25:00	72	65	0.355	79.686	0.9	0	6	0	6.88	2	1	NA	NA	NA	NA	NA	2020-04-01 07:25:00	2020-02-12 05:00:00	2020-02-12	2587	43	1
1953	2_1	31.2	1	2020-04-01 07:38:00	66	58	0.323	80.009	0.89	0	6	0	6.88	151	102	NA	NA	NA	NA	NA	2020-04-01 07:38:00	2020-02-12 05:00:00	2020-02-12	2600	43	1
1954	2_1	31.2	1	2020-04-01 07:51:00	86	78	0.425	80.434	0.909	0.0999999999999996	6.1	0	6.88	549	189	NA	NA	NA	NA	NA	2020-04-01 07:51:00	2020-02-12 05:00:00	2020-02-12	2613	43	1
1955	2_1	31.2	1	2020-04-01 08:04:00	103	91	0.507	80.941	0.883	0.0500000000000007	6.15	0	6.88	1027	550	NA	NA	NA	NA	NA	2020-04-01 08:04:00	2020-02-12 06:00:00	2020-02-12	2626	44	1
1956	2_1	31.2	1	2020-04-01 08:17:00	89	80	0.438	81.379	0.902	0	6.15	0.0299999999999994	6.91	1218	643	NA	NA	NA	NA	NA	2020-04-01 08:17:00	2020-02-12 06:00:00	2020-02-12	2639	44	1
1957	2_1	31.2	1	2020-04-01 08:30:00	93	85	0.462	81.841	0.915	0.04	6.19	0.0600000000000005	6.97	443	155	NA	NA	NA	NA	NA	2020-04-01 08:30:00	2020-02-12 06:00:00	2020-02-12	2652	44	1
1958	2_1	31.2	1	2020-04-01 08:43:00	85	78	0.422	82.263	0.911	0	6.19	0.04	7.01	33	1	NA	NA	NA	NA	NA	2020-04-01 08:43:00	2020-02-12 06:00:00	2020-02-12	2665	44	1
1959	2_1	31.2	1	2020-04-01 08:56:00	72	65	0.354	82.617	0.915	0.00999999999999979	6.2	0.0199999999999996	7.03	3	2	NA	NA	NA	NA	NA	2020-04-01 08:56:00	2020-02-12 06:00:00	2020-02-12	2678	44	1
1960	2_1	31.2	1	2020-04-01 09:09:00	65	56	0.32	82.937	0.861	0	6.2	0	7.03	0	0	NA	NA	NA	NA	NA	2020-04-01 09:09:00	2020-02-12 07:00:00	2020-02-13	2691	45	2
1961	2_1	31.2	1	2020-04-01 09:22:00	68	59	0.333	83.27	0.868	0.0300000000000002	6.23	0.0499999999999998	7.08	3	2	NA	NA	NA	NA	NA	2020-04-01 09:22:00	2020-02-12 07:00:00	2020-02-13	2704	45	2
1962	2_1	31.2	1	2020-04-01 09:35:00	66	56	0.321	83.591	0.846	0	6.23	0.0300000000000002	7.11	5	1	NA	NA	NA	NA	NA	2020-04-01 09:35:00	2020-02-12 07:00:00	2020-02-13	2717	45	2
1963	2_1	31.2	1	2020-04-01 09:48:00	64	56	0.316	83.907	0.868	0	6.23	0.04	7.15	13	0	NA	NA	NA	NA	NA	2020-04-01 09:48:00	2020-02-12 07:00:00	2020-02-13	2730	45	2
1964	2_1	31.2	1	2020-04-01 10:01:00	70	60	0.343	84.25	0.852	0	6.23	0.0200000000000005	7.17	200	69	NA	NA	NA	NA	NA	2020-04-01 10:01:00	2020-02-12 08:00:00	2020-02-13	2743	46	2
1965	2_1	31.2	1	2020-04-01 10:14:00	85	76	0.42	84.67	0.894	0.0699999999999994	6.3	0	7.17	630	328	NA	NA	NA	NA	NA	2020-04-01 10:14:00	2020-02-12 08:00:00	2020-02-13	2756	46	2
1966	2_1	31.2	1	2020-04-01 10:27:00	85	74	0.417	85.087	0.87	0.00999999999999979	6.31	0	7.17	381	173	NA	NA	NA	NA	NA	2020-04-01 10:27:00	2020-02-12 08:00:00	2020-02-13	2769	46	2
1967	2_1	31.2	1	2020-04-01 10:40:00	70	60	0.343	85.43	0.852	0.11	6.42	0	7.17	58	2	NA	NA	NA	NA	NA	2020-04-01 10:40:00	2020-02-12 08:00:00	2020-02-13	2782	46	2
1968	2_1	31.2	1	2020-04-01 10:53:00	68	58	0.333	85.763	0.848	0.0300000000000002	6.45	0.04	7.21	27	2	NA	NA	NA	NA	NA	2020-04-01 10:53:00	2020-02-12 08:00:00	2020-02-13	2795	46	2
1969	2_1	31.2	1	2020-04-01 11:06:00	71	60	0.348	86.111	0.843	0	6.45	0	7.21	21	2	NA	NA	NA	NA	NA	2020-04-01 11:06:00	2020-02-12 09:00:00	2020-02-13	2808	47	2
1970	2_1	31.2	1	2020-04-01 11:19:00	73	61	0.357	86.468	0.833	0	6.45	0	7.21	11	2	NA	NA	NA	NA	NA	2020-04-01 11:19:00	2020-02-12 09:00:00	2020-02-13	2821	47	2
1971	2_1	31.2	1	2020-04-01 11:32:00	76	63	0.371	86.839	0.82	0	6.45	0	7.21	29	2	NA	NA	NA	NA	NA	2020-04-01 11:32:00	2020-02-12 09:00:00	2020-02-13	2834	47	2
1972	2_1	31.2	1	2020-04-01 11:45:00	68	55	0.33	87.169	0.808	0	6.45	0	7.21	10	0	NA	NA	NA	NA	NA	2020-04-01 11:45:00	2020-02-12 09:00:00	2020-02-13	2847	47	2
1973	2_1	31.2	1	2020-04-01 11:58:00	65	52	0.312	87.481	0.803	0	6.45	0	7.21	102	26	NA	NA	NA	NA	NA	2020-04-01 11:58:00	2020-02-12 09:00:00	2020-02-13	2860	47	2
1974	2_1	31.2	1	2020-04-01 12:11:00	82	70	0.402	87.883	0.851	0	6.45	0	7.21	276	45	NA	NA	NA	NA	NA	2020-04-01 12:11:00	2020-02-12 10:00:00	2020-02-13	2873	48	2
1975	2_1	31.2	1	2020-04-01 12:24:00	87	74	0.426	88.309	0.843	0.0599999999999996	6.51	0	7.21	988	634	NA	NA	NA	NA	NA	2020-04-01 12:24:00	2020-02-12 11:00:00	2020-02-13	2886	48	2
1976	2_1	31.2	1	2020-04-01 12:37:00	94	80	0.458	88.767	0.853	0.0700000000000003	6.58	0	7.21	463	230	NA	NA	NA	NA	NA	2020-04-01 12:37:00	2020-02-12 12:00:00	2020-02-13	2899	48	2
1977	2_2	26.4	2	2020-03-30 12:18:00	123	93	0.589	0	0.752	0	0	0	0	478	239	NA	NA	NA	NA	NA	2020-03-30 12:18:00	2020-02-10 10:00:00	2020-02-11	0	0	0
1978	2_2	26.4	2	2020-03-30 12:31:00	117	87	0.556	0.556	0.743	0	0	0	0	134	15	NA	NA	NA	NA	NA	2020-03-30 12:31:00	2020-02-10 10:00:00	2020-02-11	13	0	0
1979	2_2	26.4	2	2020-03-30 12:44:00	94	69	0.448	1.004	0.728	0	0	0	0	477	279	NA	NA	NA	NA	NA	2020-03-30 12:44:00	2020-02-10 10:00:00	2020-02-11	26	0	0
1980	2_2	26.4	2	2020-03-30 12:57:00	106	78	0.503	1.507	0.733	0	0	0	0	46	22	NA	NA	NA	NA	NA	2020-03-30 12:57:00	2020-02-10 10:00:00	2020-02-11	39	0	0
1981	2_2	26.4	2	2020-03-30 13:10:00	84	61	0.399	1.906	0.721	0	0	0	0	208	103	NA	NA	NA	NA	NA	2020-03-30 13:10:00	2020-02-10 11:00:00	2020-02-11	52	1	0
1982	2_2	26.4	2	2020-03-30 13:23:00	104	76	0.493	2.399	0.726	0	0	0	0	108	55	NA	NA	NA	NA	NA	2020-03-30 13:23:00	2020-02-10 11:00:00	2020-02-11	65	1	0
1983	2_2	26.4	2	2020-03-30 13:36:00	82	59	0.389	2.788	0.719	0	0	0	0	167	75	NA	NA	NA	NA	NA	2020-03-30 13:36:00	2020-02-10 11:00:00	2020-02-11	78	1	0
1984	2_2	26.4	2	2020-03-30 13:49:00	98	71	0.466	3.254	0.726	0	0	0	0	164	71	NA	NA	NA	NA	NA	2020-03-30 13:49:00	2020-02-10 11:00:00	2020-02-11	91	1	0
1985	2_2	26.4	2	2020-03-30 14:02:00	91	65	0.429	3.683	0.72	0	0	0	0	8	2	NA	NA	NA	NA	NA	2020-03-30 14:02:00	2020-02-10 12:00:00	2020-02-11	104	2	0
1986	2_2	26.4	2	2020-03-30 14:15:00	81	57	0.382	4.065	0.706	0	0	0	0	190	87	NA	NA	NA	NA	NA	2020-03-30 14:15:00	2020-02-10 12:00:00	2020-02-11	117	2	0
1987	2_2	26.4	2	2020-03-30 14:28:00	99	72	0.469	4.534	0.729	0	0	0	0	174	64	NA	NA	NA	NA	NA	2020-03-30 14:28:00	2020-02-10 12:00:00	2020-02-11	130	2	0
1988	2_2	26.4	2	2020-03-30 14:41:00	99	72	0.469	5.003	0.728	0	0	0	0	40	6	NA	NA	NA	NA	NA	2020-03-30 14:41:00	2020-02-10 12:00:00	2020-02-11	143	2	0
1989	2_2	26.4	2	2020-03-30 14:54:00	83	59	0.392	5.395	0.711	0	0	0	0	20	0	NA	NA	NA	NA	NA	2020-03-30 14:54:00	2020-02-10 12:00:00	2020-02-11	156	2	0
1990	2_2	26.4	2	2020-03-30 15:07:00	77	53	0.364	5.759	0.691	0	0	0	0	449	237	NA	NA	NA	NA	NA	2020-03-30 15:07:00	2020-02-10 13:00:00	2020-02-11	169	3	0
1991	2_2	26.4	2	2020-03-30 15:20:00	110	80	0.523	6.282	0.729	0	0	0	0	186	102	NA	NA	NA	NA	NA	2020-03-30 15:20:00	2020-02-10 13:00:00	2020-02-11	182	3	0
1992	2_2	26.4	2	2020-03-30 15:33:00	85	61	0.401	6.683	0.717	0	0	0	0	57	22	NA	NA	NA	NA	NA	2020-03-30 15:33:00	2020-02-10 13:00:00	2020-02-11	195	3	0
1993	2_2	26.4	2	2020-03-30 15:46:00	86	63	0.409	7.092	0.73	0	0	0	0	1	0	NA	NA	NA	NA	NA	2020-03-30 15:46:00	2020-02-10 13:00:00	2020-02-11	208	3	0
1994	2_2	26.4	2	2020-03-30 15:59:00	77	55	0.364	7.456	0.718	0	0	0.01	0.01	1	1	NA	NA	NA	NA	NA	2020-03-30 15:59:00	2020-02-10 13:00:00	2020-02-11	221	3	0
1995	2_2	26.4	2	2020-03-30 16:12:00	81	58	0.383	7.839	0.721	0	0	0	0.01	119	62	NA	NA	NA	NA	NA	2020-03-30 16:12:00	2020-02-10 14:00:00	2020-02-11	234	4	0
1996	2_2	26.4	2	2020-03-30 16:25:00	101	75	0.48	8.319	0.739	0	0	0	0.01	206	99	NA	NA	NA	NA	NA	2020-03-30 16:25:00	2020-02-10 14:00:00	2020-02-11	247	4	0
1997	2_2	26.4	2	2020-03-30 16:38:00	89	65	0.424	8.743	0.725	0	0	0	0.01	0	0	NA	NA	NA	NA	NA	2020-03-30 16:38:00	2020-02-10 14:00:00	2020-02-11	260	4	0
1998	2_2	26.4	2	2020-03-30 16:51:00	72	51	0.342	9.085	0.711	0	0	0	0.01	232	125	NA	NA	NA	NA	NA	2020-03-30 16:51:00	2020-02-10 14:00:00	2020-02-11	273	4	0
1999	2_2	26.4	2	2020-03-30 17:04:00	109	81	0.519	9.604	0.74	0	0	0	0.01	251	111	NA	NA	NA	NA	NA	2020-03-30 17:04:00	2020-02-10 15:00:00	2020-02-11	286	5	0
[truncated: 1,545 more rows]
