# Supplementary material for: Connexin43 in mesenchymal lineage cells regulates body adiposity and energy metabolism in mice
Source: JCI Insight. 2024 Feb 13;9(6):e170016. doi: 10.1172/jci.insight.170016 (PMC11063945; doi:10.1172/jci.insight.170016)
Supplement: Supplemental table 5 [file jciinsight-9-170016-s071.csv]

	subject.id	subject.mass	cage	Date.Time	vo2	vco2	ee	ee.acc	rer	feed	feed.acc	drink	drink.acc	xytot	xyamb	wheel	wheel.acc	pedmeter	allmeter	body.temp	minute	hour	day	exp.minute	exp.hour	exp.day
1	1_1	30.2	1	2020-06-29 11:19:00	137	103	0.654	0	0.755	0	0	0	0	866	517	NA	NA	NA	NA	NA	2020-06-29 11:19:00	2020-06-29 11:00:00	2020-06-30	0	0	0
2	1_1	30.2	1	2020-06-29 11:32:00	136	102	0.648	0.648	0.747	0	0	0	0	830	557	NA	NA	NA	NA	NA	2020-06-29 11:32:00	2020-06-29 11:00:00	2020-06-30	13	0	0
3	1_1	30.2	1	2020-06-29 11:45:00	127	94	0.604	1.252	0.742	0	0	0	0	982	645	NA	NA	NA	NA	NA	2020-06-29 11:45:00	2020-06-29 11:00:00	2020-06-30	26	0	0
4	1_1	30.2	1	2020-06-29 11:58:00	133	97	0.631	1.883	0.73	0	0	0.01	0.01	1429	989	NA	NA	NA	NA	NA	2020-06-29 11:58:00	2020-06-29 11:00:00	2020-06-30	39	0	0
5	1_1	29.8	1	2020-06-29 12:11:00	136	100	0.646	2.529	0.735	0	0	0	0.01	1751	1236	NA	NA	NA	NA	NA	2020-06-29 12:11:00	2020-06-29 12:00:00	2020-06-30	52	1	0
6	1_1	29.8	1	2020-06-29 12:24:00	122	89	0.58	3.109	0.727	0	0	0	0.01	1555	1062	NA	NA	NA	NA	NA	2020-06-29 12:24:00	2020-06-29 12:00:00	2020-06-30	65	1	0
7	1_1	29.8	1	2020-06-29 12:37:00	112	81	0.532	3.641	0.718	0	0	0.01	0.02	1455	970	NA	NA	NA	NA	NA	2020-06-29 12:37:00	2020-06-29 12:00:00	2020-06-30	78	1	0
8	1_1	29.2	1	2020-06-29 12:50:00	109	79	0.516	4.157	0.722	0	0	0	0.02	1339	894	NA	NA	NA	NA	NA	2020-06-29 12:50:00	2020-06-29 12:00:00	2020-06-30	91	1	0
9	1_1	29.8	1	2020-06-29 13:03:00	110	81	0.525	4.682	0.733	0	0	0.01	0.03	1466	1001	NA	NA	NA	NA	NA	2020-06-29 13:03:00	2020-06-29 13:00:00	2020-06-30	104	2	0
10	1_1	29.8	1	2020-06-29 13:16:00	111	79	0.523	5.205	0.714	0.01	0.01	0	0.03	1173	817	NA	NA	NA	NA	NA	2020-06-29 13:16:00	2020-06-29 13:00:00	2020-06-30	117	2	0
11	1_1	29.6	1	2020-06-29 13:29:00	97	72	0.46	5.665	0.741	0	0.01	0	0.03	1101	716	NA	NA	NA	NA	NA	2020-06-29 13:29:00	2020-06-29 13:00:00	2020-06-30	130	2	0
12	1_1	29.6	1	2020-06-29 13:42:00	116	83	0.548	6.213	0.717	0	0.01	0.02	0.05	1190	816	NA	NA	NA	NA	NA	2020-06-29 13:42:00	2020-06-29 13:00:00	2020-06-30	143	2	0
13	1_1	29.6	1	2020-06-29 13:55:00	104	75	0.493	6.706	0.717	0	0.01	0	0.05	884	591	NA	NA	NA	NA	NA	2020-06-29 13:55:00	2020-06-29 13:00:00	2020-06-30	156	2	0
14	1_1	29.6	1	2020-06-29 14:08:00	95	69	0.45	7.156	0.727	0	0.01	0.02	0.07	1071	744	NA	NA	NA	NA	NA	2020-06-29 14:08:00	2020-06-29 14:00:00	2020-06-30	169	3	0
15	1_1	29.6	1	2020-06-29 14:21:00	94	68	0.445	7.601	0.728	0	0.01	0	0.07	216	86	NA	NA	NA	NA	NA	2020-06-29 14:21:00	2020-06-29 14:00:00	2020-06-30	182	3	0
16	1_1	29.6	1	2020-06-29 14:34:00	93	66	0.44	8.041	0.711	0	0.01	0	0.07	101	47	NA	NA	NA	NA	NA	2020-06-29 14:34:00	2020-06-29 14:00:00	2020-06-30	195	3	0
17	1_1	29.7	1	2020-06-29 14:47:00	98	71	0.466	8.507	0.718	0	0.01	0	0.07	1375	927	NA	NA	NA	NA	NA	2020-06-29 14:47:00	2020-06-29 14:00:00	2020-06-30	208	3	0
18	1_1	29.2	1	2020-06-29 15:00:00	104	75	0.492	8.999	0.722	0	0.01	0.01	0.08	979	624	NA	NA	NA	NA	NA	2020-06-29 15:00:00	2020-06-29 15:00:00	2020-06-30	221	4	0
19	1_1	28.5	1	2020-06-29 15:13:00	102	73	0.481	9.48	0.717	0	0.01	0.01	0.09	866	559	NA	NA	NA	NA	NA	2020-06-29 15:13:00	2020-06-29 15:00:00	2020-06-30	234	4	0
20	1_1	28.5	1	2020-06-29 15:26:00	96	67	0.453	9.933	0.692	0	0.01	0	0.09	237	130	NA	NA	NA	NA	NA	2020-06-29 15:26:00	2020-06-29 15:00:00	2020-06-30	247	4	0
21	1_1	28.5	1	2020-06-29 15:39:00	84	60	0.396	10.329	0.717	0	0.01	0	0.09	243	153	NA	NA	NA	NA	NA	2020-06-29 15:39:00	2020-06-29 15:00:00	2020-06-30	260	4	0
22	1_1	28.5	1	2020-06-29 15:52:00	93	66	0.438	10.767	0.713	0	0.01	0	0.09	96	31	NA	NA	NA	NA	NA	2020-06-29 15:52:00	2020-06-29 15:00:00	2020-06-30	273	4	0
23	1_1	28.5	1	2020-06-29 16:05:00	76	53	0.358	11.125	0.7	0	0.01	0	0.09	20	9	NA	NA	NA	NA	NA	2020-06-29 16:05:00	2020-06-29 16:00:00	2020-06-30	286	5	0
24	1_1	28.5	1	2020-06-29 16:18:00	74	50	0.346	11.471	0.681	0	0.01	0	0.09	11	1	NA	NA	NA	NA	NA	2020-06-29 16:18:00	2020-06-29 16:00:00	2020-06-30	299	5	0
25	1_1	28.5	1	2020-06-29 16:31:00	75	52	0.354	11.825	0.686	0	0.01	0	0.09	0	0	NA	NA	NA	NA	NA	2020-06-29 16:31:00	2020-06-29 16:00:00	2020-06-30	312	5	0
26	1_1	28.5	1	2020-06-29 16:44:00	81	56	0.383	12.208	0.692	0	0.01	0	0.09	350	208	NA	NA	NA	NA	NA	2020-06-29 16:44:00	2020-06-29 16:00:00	2020-06-30	325	5	0
27	1_1	28.5	1	2020-06-29 16:57:00	102	73	0.483	12.691	0.719	0	0.01	0	0.09	498	286	NA	NA	NA	NA	NA	2020-06-29 16:57:00	2020-06-29 16:00:00	2020-06-30	338	5	0
28	1_1	28.5	1	2020-06-29 17:10:00	87	65	0.416	13.107	0.741	0	0.01	0	0.09	136	67	NA	NA	NA	NA	NA	2020-06-29 17:10:00	2020-06-29 17:00:00	2020-06-30	351	6	0
29	1_1	28.5	1	2020-06-29 17:23:00	80	55	0.376	13.483	0.686	0	0.01	0	0.09	1	0	NA	NA	NA	NA	NA	2020-06-29 17:23:00	2020-06-29 17:00:00	2020-06-30	364	6	0
30	1_1	28.5	1	2020-06-29 17:36:00	85	60	0.4	13.883	0.713	0	0.01	0.01	0.1	9	0	NA	NA	NA	NA	NA	2020-06-29 17:36:00	2020-06-29 17:00:00	2020-06-30	377	6	0
31	1_1	28.5	1	2020-06-29 17:49:00	77	55	0.362	14.245	0.714	0	0.01	0	0.1	363	161	NA	NA	NA	NA	NA	2020-06-29 17:49:00	2020-06-29 17:00:00	2020-06-30	390	6	0
32	1_1	29	1	2020-06-29 18:02:00	93	67	0.441	14.686	0.717	0.02	0.03	0	0.1	496	299	NA	NA	NA	NA	NA	2020-06-29 18:02:00	2020-06-29 18:00:00	2020-06-30	403	7	0
33	1_1	29	1	2020-06-29 18:15:00	88	61	0.412	15.098	0.694	0	0.03	0	0.1	41	5	NA	NA	NA	NA	NA	2020-06-29 18:15:00	2020-06-29 18:00:00	2020-06-30	416	7	0
34	1_1	29	1	2020-06-29 18:28:00	77	52	0.359	15.457	0.681	0	0.03	0.01	0.11	70	42	NA	NA	NA	NA	NA	2020-06-29 18:28:00	2020-06-29 18:00:00	2020-06-30	429	7	0
35	1_1	29	1	2020-06-29 18:41:00	79	55	0.37	15.827	0.7	0	0.03	0	0.11	77	34	NA	NA	NA	NA	NA	2020-06-29 18:41:00	2020-06-29 18:00:00	2020-06-30	442	7	0
36	1_1	29	1	2020-06-29 18:54:00	84	59	0.396	16.223	0.699	0	0.03	0	0.11	95	68	NA	NA	NA	NA	NA	2020-06-29 18:54:00	2020-06-29 18:00:00	2020-06-30	455	7	0
37	1_1	29	1	2020-06-29 19:07:00	84	62	0.4	16.623	0.737	0	0.03	0	0.11	845	528	NA	NA	NA	NA	NA	2020-06-29 19:07:00	2020-06-29 19:00:00	2020-06-30	468	8	0
38	1_1	29	1	2020-06-29 19:20:00	101	70	0.476	17.099	0.698	0	0.03	0.01	0.12	541	349	NA	NA	NA	NA	NA	2020-06-29 19:20:00	2020-06-29 19:00:00	2020-06-30	481	8	0
39	1_1	29	1	2020-06-29 19:33:00	104	75	0.493	17.592	0.721	0	0.03	0	0.12	736	458	NA	NA	NA	NA	NA	2020-06-29 19:33:00	2020-06-29 19:00:00	2020-06-30	494	8	0
40	1_1	28.9	1	2020-06-29 19:46:00	94	68	0.444	18.036	0.723	0	0.03	0	0.12	93	49	NA	NA	NA	NA	NA	2020-06-29 19:46:00	2020-06-29 19:00:00	2020-06-30	507	8	0
41	1_1	28.9	1	2020-06-29 19:59:00	83	58	0.392	18.428	0.702	0.02	0.05	0	0.12	875	555	NA	NA	NA	NA	NA	2020-06-29 19:59:00	2020-06-29 19:00:00	2020-06-30	520	8	0
42	1_1	28.9	1	2020-06-29 20:12:00	100	71	0.472	18.9	0.714	0	0.05	0	0.12	631	375	NA	NA	NA	NA	NA	2020-06-29 20:12:00	2020-06-29 20:00:00	2020-06-30	533	9	0
43	1_1	28.9	1	2020-06-29 20:25:00	88	62	0.417	19.317	0.704	0	0.05	0	0.12	387	243	NA	NA	NA	NA	NA	2020-06-29 20:25:00	2020-06-29 20:00:00	2020-06-30	546	9	0
44	1_1	28.9	1	2020-06-29 20:38:00	82	54	0.381	19.698	0.666	0	0.05	0	0.12	241	149	NA	NA	NA	NA	NA	2020-06-29 20:38:00	2020-06-29 20:00:00	2020-06-30	559	9	0
45	1_1	28.8	1	2020-06-29 20:51:00	90	65	0.425	20.123	0.728	0	0.05	0.01	0.13	1455	997	NA	NA	NA	NA	NA	2020-06-29 20:51:00	2020-06-29 20:00:00	2020-06-30	572	9	0
46	1_1	28.8	1	2020-06-29 21:04:00	105	74	0.496	20.619	0.703	0	0.05	0	0.13	604	371	NA	NA	NA	NA	NA	2020-06-29 21:04:00	2020-06-29 21:00:00	2020-06-30	585	10	0
47	1_1	28.7	1	2020-06-29 21:17:00	99	69	0.467	21.086	0.697	0	0.05	0	0.13	842	532	NA	NA	NA	NA	NA	2020-06-29 21:17:00	2020-06-29 21:00:00	2020-06-30	598	10	0
48	1_1	28.7	1	2020-06-29 21:30:00	88	62	0.414	21.5	0.701	0	0.05	0	0.13	602	330	NA	NA	NA	NA	NA	2020-06-29 21:30:00	2020-06-29 21:00:00	2020-06-30	611	10	0
49	1_1	28.7	1	2020-06-29 21:43:00	84	60	0.398	21.898	0.706	0	0.05	0	0.13	127	28	NA	NA	NA	NA	NA	2020-06-29 21:43:00	2020-06-29 21:00:00	2020-06-30	624	10	0
50	1_1	28.7	1	2020-06-29 21:56:00	76	51	0.358	22.256	0.674	0	0.05	0.00999999999999998	0.14	631	399	NA	NA	NA	NA	NA	2020-06-29 21:56:00	2020-06-29 21:00:00	2020-06-30	637	10	0
51	1_1	28.7	1	2020-06-29 22:09:00	95	67	0.45	22.706	0.705	0	0.05	0	0.14	749	428	NA	NA	NA	NA	NA	2020-06-29 22:09:00	2020-06-29 22:00:00	2020-06-30	650	11	0
52	1_1	28.7	1	2020-06-29 22:22:00	104	73	0.492	23.198	0.704	0	0.05	0.01	0.15	1097	755	NA	NA	NA	NA	NA	2020-06-29 22:22:00	2020-06-29 22:00:00	2020-06-30	663	11	0
53	1_1	28.5	1	2020-06-29 22:35:00	87	62	0.412	23.61	0.715	0	0.05	0	0.15	865	537	NA	NA	NA	NA	NA	2020-06-29 22:35:00	2020-06-29 22:00:00	2020-06-30	676	11	0
54	1_1	28.6	1	2020-06-29 22:48:00	94	66	0.445	24.055	0.7	0	0.05	0	0.15	929	613	NA	NA	NA	NA	NA	2020-06-29 22:48:00	2020-06-29 22:00:00	2020-06-30	689	11	0
55	1_1	28.6	1	2020-06-29 23:01:00	84	59	0.398	24.453	0.699	0	0.05	0	0.15	218	119	NA	NA	NA	NA	NA	2020-06-29 23:01:00	2020-06-29 23:00:00	2020-06-30	702	12	0
56	1_1	28.6	1	2020-06-29 23:14:00	88	62	0.414	24.867	0.713	0	0.05	0	0.15	951	633	NA	NA	NA	NA	NA	2020-06-29 23:14:00	2020-06-29 23:00:00	2020-06-30	715	12	0
57	1_1	28.6	1	2020-06-29 23:27:00	80	56	0.379	25.246	0.697	0	0.05	0.01	0.16	720	434	NA	NA	NA	NA	NA	2020-06-29 23:27:00	2020-06-29 23:00:00	2020-06-30	728	12	0
58	1_1	28.2	1	2020-06-29 23:40:00	93	67	0.44	25.686	0.72	0	0.05	0.03	0.19	767	488	NA	NA	NA	NA	NA	2020-06-29 23:40:00	2020-06-29 23:00:00	2020-06-30	741	12	0
59	1_1	28.2	1	2020-06-29 23:53:00	111	80	0.527	26.213	0.717	0	0.05	0.00999999999999998	0.2	931	586	NA	NA	NA	NA	NA	2020-06-29 23:53:00	2020-06-29 23:00:00	2020-06-30	754	12	0
60	1_1	28.2	1	2020-06-30 00:06:00	81	56	0.382	26.595	0.684	0	0.05	0	0.2	698	441	NA	NA	NA	NA	NA	2020-06-30 00:06:00	2020-06-30 00:00:00	2020-06-30	767	13	0
61	1_1	28.3	1	2020-06-30 00:19:00	73	53	0.347	26.942	0.718	0	0.05	0.03	0.23	636	382	NA	NA	NA	NA	NA	2020-06-30 00:19:00	2020-06-30 00:00:00	2020-06-30	780	13	0
62	1_1	28.3	1	2020-06-30 00:32:00	86	61	0.406	27.348	0.712	0	0.05	0	0.23	328	155	NA	NA	NA	NA	NA	2020-06-30 00:32:00	2020-06-30 00:00:00	2020-06-30	793	13	0
63	1_1	28.3	1	2020-06-30 00:45:00	77	52	0.362	27.71	0.676	0	0.05	0	0.23	895	618	NA	NA	NA	NA	NA	2020-06-30 00:45:00	2020-06-30 00:00:00	2020-06-30	806	13	0
64	1_1	28.3	1	2020-06-30 00:58:00	99	69	0.468	28.178	0.693	0	0.05	0	0.23	894	572	NA	NA	NA	NA	NA	2020-06-30 00:58:00	2020-06-30 00:00:00	2020-06-30	819	13	0
65	1_1	28.3	1	2020-06-30 01:11:00	80	56	0.376	28.554	0.699	0	0.05	0	0.23	777	474	NA	NA	NA	NA	NA	2020-06-30 01:11:00	2020-06-30 01:00:00	2020-06-30	832	14	0
66	1_1	28.3	1	2020-06-30 01:24:00	91	62	0.427	28.981	0.688	0	0.05	0	0.23	146	70	NA	NA	NA	NA	NA	2020-06-30 01:24:00	2020-06-30 01:00:00	2020-06-30	845	14	0
67	1_1	28.3	1	2020-06-30 01:37:00	85	60	0.402	29.383	0.704	0.04	0.09	0.02	0.25	1151	735	NA	NA	NA	NA	NA	2020-06-30 01:37:00	2020-06-30 01:00:00	2020-06-30	858	14	0
68	1_1	28.3	1	2020-06-30 01:50:00	90	64	0.427	29.81	0.713	0	0.09	0.03	0.28	705	379	NA	NA	NA	NA	NA	2020-06-30 01:50:00	2020-06-30 01:00:00	2020-06-30	871	14	0
69	1_1	28.3	1	2020-06-30 02:03:00	77	56	0.367	30.177	0.722	0.01	0.1	0.06	0.34	508	281	NA	NA	NA	NA	NA	2020-06-30 02:03:00	2020-06-30 02:00:00	2020-06-30	884	15	0
70	1_1	28.3	1	2020-06-30 02:16:00	74	50	0.348	30.525	0.676	0	0.1	0	0.34	108	64	NA	NA	NA	NA	NA	2020-06-30 02:16:00	2020-06-30 02:00:00	2020-06-30	897	15	0
71	1_1	28.3	1	2020-06-30 02:29:00	86	60	0.406	30.931	0.698	0	0.1	0	0.34	285	160	NA	NA	NA	NA	NA	2020-06-30 02:29:00	2020-06-30 02:00:00	2020-06-30	910	15	0
72	1_1	28.3	1	2020-06-30 02:42:00	73	51	0.344	31.275	0.694	0.01	0.11	0	0.34	200	76	NA	NA	NA	NA	NA	2020-06-30 02:42:00	2020-06-30 02:00:00	2020-06-30	923	15	0
73	1_1	28.3	1	2020-06-30 02:55:00	79	55	0.37	31.645	0.696	0.02	0.13	0	0.34	659	361	NA	NA	NA	NA	NA	2020-06-30 02:55:00	2020-06-30 02:00:00	2020-06-30	936	15	0
74	1_1	28.3	1	2020-06-30 03:08:00	102	72	0.482	32.127	0.699	0.01	0.14	0	0.34	561	319	NA	NA	NA	NA	NA	2020-06-30 03:08:00	2020-06-30 03:00:00	2020-06-30	949	16	0
75	1_1	28.3	1	2020-06-30 03:21:00	80	56	0.376	32.503	0.71	0	0.14	0	0.34	11	0	NA	NA	NA	NA	NA	2020-06-30 03:21:00	2020-06-30 03:00:00	2020-06-30	962	16	0
76	1_1	28.3	1	2020-06-30 03:34:00	81	55	0.38	32.883	0.683	0	0.14	0	0.34	130	70	NA	NA	NA	NA	NA	2020-06-30 03:34:00	2020-06-30 03:00:00	2020-06-30	975	16	0
77	1_1	28.3	1	2020-06-30 03:47:00	75	52	0.352	33.235	0.692	0.11	0.25	0	0.34	526	299	NA	NA	NA	NA	NA	2020-06-30 03:47:00	2020-06-30 03:00:00	2020-06-30	988	16	0
78	1_1	28.3	1	2020-06-30 04:00:00	97	71	0.462	33.697	0.725	0.02	0.27	0.06	0.4	1024	642	NA	NA	NA	NA	NA	2020-06-30 04:00:00	2020-06-30 04:00:00	2020-06-30	1001	17	0
79	1_1	28.3	1	2020-06-30 04:13:00	97	72	0.462	34.159	0.737	0	0.27	0.02	0.42	784	482	NA	NA	NA	NA	NA	2020-06-30 04:13:00	2020-06-30 04:00:00	2020-06-30	1014	17	0
80	1_1	28.5	1	2020-06-30 04:26:00	86	63	0.408	34.567	0.731	0.01	0.28	0.06	0.48	627	362	NA	NA	NA	NA	NA	2020-06-30 04:26:00	2020-06-30 04:00:00	2020-06-30	1027	17	0
81	1_1	28.5	1	2020-06-30 04:39:00	82	58	0.387	34.954	0.712	0	0.28	0.08	0.56	611	363	NA	NA	NA	NA	NA	2020-06-30 04:39:00	2020-06-30 04:00:00	2020-06-30	1040	17	0
82	1_1	28.5	1	2020-06-30 04:52:00	97	68	0.458	35.412	0.696	0	0.28	0.01	0.57	511	286	NA	NA	NA	NA	NA	2020-06-30 04:52:00	2020-06-30 04:00:00	2020-06-30	1053	17	0
83	1_1	28.5	1	2020-06-30 05:05:00	93	66	0.439	35.851	0.713	0.04	0.32	0.01	0.58	991	619	NA	NA	NA	NA	NA	2020-06-30 05:05:00	2020-06-30 05:00:00	2020-06-30	1066	18	0
84	1_1	28.5	1	2020-06-30 05:18:00	81	58	0.382	36.233	0.72	0	0.32	0	0.58	203	92	NA	NA	NA	NA	NA	2020-06-30 05:18:00	2020-06-30 05:00:00	2020-06-30	1079	18	0
85	1_1	28.5	1	2020-06-30 05:31:00	76	52	0.356	36.589	0.682	0	0.32	0	0.58	14	2	NA	NA	NA	NA	NA	2020-06-30 05:31:00	2020-06-30 05:00:00	2020-06-30	1092	18	0
86	1_1	28.5	1	2020-06-30 05:44:00	79	56	0.375	36.964	0.702	0	0.32	0.01	0.59	366	232	NA	NA	NA	NA	NA	2020-06-30 05:44:00	2020-06-30 05:00:00	2020-06-30	1105	18	0
87	1_1	28.4	1	2020-06-30 05:57:00	90	63	0.426	37.39	0.703	0	0.32	0	0.59	496	269	NA	NA	NA	NA	NA	2020-06-30 05:57:00	2020-06-30 05:00:00	2020-06-30	1118	18	0
88	1_1	28.4	1	2020-06-30 06:10:00	84	62	0.401	37.791	0.742	0	0.32	0	0.59	475	275	NA	NA	NA	NA	NA	2020-06-30 06:10:00	2020-06-30 06:00:00	2020-06-30	1131	19	0
89	1_1	28.4	1	2020-06-30 06:23:00	83	60	0.394	38.185	0.721	0	0.32	0.01	0.6	10	5	NA	NA	NA	NA	NA	2020-06-30 06:23:00	2020-06-30 06:00:00	2020-06-30	1144	19	0
90	1_1	28.4	1	2020-06-30 06:36:00	73	50	0.341	38.526	0.686	0	0.32	0	0.6	5	0	NA	NA	NA	NA	NA	2020-06-30 06:36:00	2020-06-30 06:00:00	2020-06-30	1157	19	0
91	1_1	28.4	1	2020-06-30 06:49:00	69	49	0.324	38.85	0.713	0	0.32	0	0.6	20	9	NA	NA	NA	NA	NA	2020-06-30 06:49:00	2020-06-30 06:00:00	2020-06-30	1170	19	0
92	1_1	28.4	1	2020-06-30 07:02:00	76	53	0.358	39.208	0.694	0	0.32	0	0.6	35	1	NA	NA	NA	NA	NA	2020-06-30 07:02:00	2020-06-30 07:00:00	2020-07-01	1183	20	1
93	1_1	28.4	1	2020-06-30 07:15:00	77	53	0.364	39.572	0.685	0	0.32	0	0.6	29	0	NA	NA	NA	NA	NA	2020-06-30 07:15:00	2020-06-30 07:00:00	2020-07-01	1196	20	1
94	1_1	28.4	1	2020-06-30 07:28:00	79	55	0.373	39.945	0.688	0	0.32	0	0.6	46	0	NA	NA	NA	NA	NA	2020-06-30 07:28:00	2020-06-30 07:00:00	2020-07-01	1209	20	1
95	1_1	28.4	1	2020-06-30 07:41:00	76	53	0.357	40.302	0.702	0	0.32	0	0.6	1	0	NA	NA	NA	NA	NA	2020-06-30 07:41:00	2020-06-30 07:00:00	2020-07-01	1222	20	1
96	1_1	28.4	1	2020-06-30 07:54:00	74	53	0.348	40.65	0.717	0.01	0.33	0	0.6	236	71	NA	NA	NA	NA	NA	2020-06-30 07:54:00	2020-06-30 07:00:00	2020-07-01	1235	20	1
97	1_1	28.4	1	2020-06-30 08:07:00	73	54	0.347	40.997	0.736	0	0.33	0	0.6	6	0	NA	NA	NA	NA	NA	2020-06-30 08:07:00	2020-06-30 08:00:00	2020-07-01	1248	21	1
98	1_1	28.4	1	2020-06-30 08:20:00	71	51	0.337	41.334	0.721	0.01	0.34	0	0.6	6	0	NA	NA	NA	NA	NA	2020-06-30 08:20:00	2020-06-30 08:00:00	2020-07-01	1261	21	1
99	1_1	28.4	1	2020-06-30 08:33:00	73	52	0.346	41.68	0.718	0	0.34	0	0.6	23	6	NA	NA	NA	NA	NA	2020-06-30 08:33:00	2020-06-30 08:00:00	2020-07-01	1274	21	1
100	1_1	28.4	1	2020-06-30 08:46:00	71	49	0.334	42.014	0.695	0	0.34	0	0.6	42	8	NA	NA	NA	NA	NA	2020-06-30 08:46:00	2020-06-30 08:00:00	2020-07-01	1287	21	1
101	1_1	28.4	1	2020-06-30 08:59:00	72	51	0.341	42.355	0.711	0	0.34	0	0.6	30	2	NA	NA	NA	NA	NA	2020-06-30 08:59:00	2020-06-30 08:00:00	2020-07-01	1300	21	1
102	1_1	28.3	1	2020-06-30 09:12:00	74	52	0.349	42.704	0.701	0	0.34	0	0.6	23	1	NA	NA	NA	NA	NA	2020-06-30 09:12:00	2020-06-30 09:00:00	2020-07-01	1313	22	1
103	1_1	28.3	1	2020-06-30 09:25:00	76	54	0.359	43.063	0.705	0	0.34	0	0.6	15	0	NA	NA	NA	NA	NA	2020-06-30 09:25:00	2020-06-30 09:00:00	2020-07-01	1326	22	1
104	1_1	28.1	1	2020-06-30 09:38:00	74	52	0.35	43.413	0.701	0	0.34	0	0.6	111	25	NA	NA	NA	NA	NA	2020-06-30 09:38:00	2020-06-30 09:00:00	2020-07-01	1339	22	1
105	1_1	28.3	1	2020-06-30 09:51:00	78	56	0.372	43.785	0.72	0	0.34	0.01	0.61	349	165	NA	NA	NA	NA	NA	2020-06-30 09:51:00	2020-06-30 09:00:00	2020-07-01	1352	22	1
106	1_1	28.3	1	2020-06-30 10:04:00	86	62	0.406	44.191	0.725	0.04	0.38	0	0.61	90	17	NA	NA	NA	NA	NA	2020-06-30 10:04:00	2020-06-30 10:00:00	2020-07-01	1365	23	1
107	1_1	28.3	1	2020-06-30 10:17:00	77	57	0.366	44.557	0.739	0	0.38	0	0.61	5	1	NA	NA	NA	NA	NA	2020-06-30 10:17:00	2020-06-30 10:00:00	2020-07-01	1378	23	1
108	1_1	28.3	1	2020-06-30 10:30:00	75	56	0.356	44.913	0.749	0	0.38	0	0.61	8	0	NA	NA	NA	NA	NA	2020-06-30 10:30:00	2020-06-30 10:00:00	2020-07-01	1391	23	1
109	1_1	28.3	1	2020-06-30 10:43:00	69	51	0.328	45.241	0.733	0	0.38	0	0.61	4	0	NA	NA	NA	NA	NA	2020-06-30 10:43:00	2020-06-30 10:00:00	2020-07-01	1404	23	1
110	1_1	28.3	1	2020-06-30 10:56:00	67	47	0.315	45.556	0.702	0	0.38	0	0.61	12	2	NA	NA	NA	NA	NA	2020-06-30 10:56:00	2020-06-30 10:00:00	2020-07-01	1417	23	1
111	1_1	28.3	1	2020-06-30 11:09:00	67	48	0.316	45.872	0.725	0	0.38	0	0.61	11	3	NA	NA	NA	NA	NA	2020-06-30 11:09:00	2020-06-30 11:00:00	2020-07-01	1430	24	1
112	1_1	28.3	1	2020-06-30 11:22:00	68	48	0.32	46.192	0.717	0	0.38	0	0.61	15	2	NA	NA	NA	NA	NA	2020-06-30 11:22:00	2020-06-30 11:00:00	2020-07-01	1443	24	1
113	1_1	28.3	1	2020-06-30 11:35:00	71	52	0.339	46.531	0.724	0	0.38	0	0.61	62	0	NA	NA	NA	NA	NA	2020-06-30 11:35:00	2020-06-30 11:00:00	2020-07-01	1456	24	1
114	1_1	28.2	1	2020-06-30 11:48:00	72	51	0.34	46.871	0.709	0	0.38	0.01	0.62	34	2	NA	NA	NA	NA	NA	2020-06-30 11:48:00	2020-06-30 11:00:00	2020-07-01	1469	24	1
115	1_1	28.2	1	2020-06-30 12:01:00	80	59	0.38	47.251	0.736	0.05	0.43	0.01	0.63	359	179	NA	NA	NA	NA	NA	2020-06-30 12:01:00	2020-06-30 12:00:00	2020-07-01	1482	25	1
116	1_1	28.2	1	2020-06-30 12:14:00	83	62	0.395	47.646	0.75	0	0.43	0	0.63	159	15	NA	NA	NA	NA	NA	2020-06-30 12:14:00	2020-06-30 12:00:00	2020-07-01	1495	25	1
117	1_1	28.2	1	2020-06-30 12:27:00	79	59	0.375	48.021	0.753	0	0.43	0	0.63	11	0	NA	NA	NA	NA	NA	2020-06-30 12:27:00	2020-06-30 12:00:00	2020-07-01	1508	25	1
118	1_1	28.2	1	2020-06-30 12:40:00	73	53	0.348	48.369	0.722	0	0.43	0	0.63	22	0	NA	NA	NA	NA	NA	2020-06-30 12:40:00	2020-06-30 12:00:00	2020-07-01	1521	25	1
119	1_1	28.2	1	2020-06-30 12:53:00	75	54	0.354	48.723	0.722	0	0.43	0	0.63	21	0	NA	NA	NA	NA	NA	2020-06-30 12:53:00	2020-06-30 12:00:00	2020-07-01	1534	25	1
120	1_1	28.2	1	2020-06-30 13:06:00	74	53	0.352	49.075	0.719	0	0.43	0	0.63	10	1	NA	NA	NA	NA	NA	2020-06-30 13:06:00	2020-06-30 13:00:00	2020-07-01	1547	26	1
121	1_1	28.2	1	2020-06-30 13:19:00	72	51	0.341	49.416	0.711	0.01	0.44	0.01	0.64	201	94	NA	NA	NA	NA	NA	2020-06-30 13:19:00	2020-06-30 13:00:00	2020-07-01	1560	26	1
122	1_1	28.2	1	2020-06-30 13:32:00	72	53	0.341	49.757	0.747	0.01	0.45	0	0.64	509	231	NA	NA	NA	NA	NA	2020-06-30 13:32:00	2020-06-30 13:00:00	2020-07-01	1573	26	1
123	1_1	28.1	1	2020-06-30 13:45:00	87	64	0.413	50.17	0.736	0	0.45	0	0.64	149	20	NA	NA	NA	NA	NA	2020-06-30 13:45:00	2020-06-30 13:00:00	2020-07-01	1586	26	1
124	1_1	28.1	1	2020-06-30 13:58:00	86	61	0.406	50.576	0.716	0	0.45	0	0.64	20	1	NA	NA	NA	NA	NA	2020-06-30 13:58:00	2020-06-30 13:00:00	2020-07-01	1599	26	1
125	1_1	28.1	1	2020-06-30 14:11:00	80	57	0.377	50.953	0.713	0	0.45	0	0.64	83	7	NA	NA	NA	NA	NA	2020-06-30 14:11:00	2020-06-30 14:00:00	2020-07-01	1612	27	1
126	1_1	28.1	1	2020-06-30 14:24:00	76	53	0.357	51.31	0.702	0	0.45	0	0.64	25	2	NA	NA	NA	NA	NA	2020-06-30 14:24:00	2020-06-30 14:00:00	2020-07-01	1625	27	1
127	1_1	28.1	1	2020-06-30 14:37:00	69	49	0.325	51.635	0.719	0	0.45	0	0.64	47	13	NA	NA	NA	NA	NA	2020-06-30 14:37:00	2020-06-30 14:00:00	2020-07-01	1638	27	1
128	1_1	28.1	1	2020-06-30 14:50:00	73	53	0.348	51.983	0.718	0	0.45	0	0.64	28	15	NA	NA	NA	NA	NA	2020-06-30 14:50:00	2020-06-30 14:00:00	2020-07-01	1651	27	1
129	1_1	28.1	1	2020-06-30 15:03:00	74	53	0.351	52.334	0.721	0	0.45	0	0.64	21	3	NA	NA	NA	NA	NA	2020-06-30 15:03:00	2020-06-30 15:00:00	2020-07-01	1664	28	1
130	1_1	28.1	1	2020-06-30 15:16:00	72	51	0.34	52.674	0.714	0	0.45	0	0.64	65	4	NA	NA	NA	NA	NA	2020-06-30 15:16:00	2020-06-30 15:00:00	2020-07-01	1677	28	1
131	1_1	28.1	1	2020-06-30 15:29:00	104	77	0.494	53.168	0.744	0.07	0.52	0	0.64	226	71	NA	NA	NA	NA	NA	2020-06-30 15:29:00	2020-06-30 15:00:00	2020-07-01	1690	28	1
132	1_1	28.1	1	2020-06-30 15:42:00	83	64	0.397	53.565	0.766	0	0.52	0	0.64	118	24	NA	NA	NA	NA	NA	2020-06-30 15:42:00	2020-06-30 15:00:00	2020-07-01	1703	28	1
133	1_1	28.1	1	2020-06-30 15:55:00	72	53	0.341	53.906	0.736	0	0.52	0	0.64	11	0	NA	NA	NA	NA	NA	2020-06-30 15:55:00	2020-06-30 15:00:00	2020-07-01	1716	28	1
134	1_1	28.1	1	2020-06-30 16:08:00	70	50	0.332	54.238	0.717	0	0.52	0	0.64	30	2	NA	NA	NA	NA	NA	2020-06-30 16:08:00	2020-06-30 16:00:00	2020-07-01	1729	29	1
135	1_1	28.1	1	2020-06-30 16:21:00	70	51	0.334	54.572	0.725	0	0.52	0	0.64	21	4	NA	NA	NA	NA	NA	2020-06-30 16:21:00	2020-06-30 16:00:00	2020-07-01	1742	29	1
136	1_1	28.1	1	2020-06-30 16:34:00	70	50	0.33	54.902	0.711	0	0.52	0	0.64	8	0	NA	NA	NA	NA	NA	2020-06-30 16:34:00	2020-06-30 16:00:00	2020-07-01	1755	29	1
137	1_1	28	1	2020-06-30 16:47:00	69	49	0.327	55.229	0.709	0	0.52	0	0.64	41	4	NA	NA	NA	NA	NA	2020-06-30 16:47:00	2020-06-30 16:00:00	2020-07-01	1768	29	1
138	1_1	28.1	1	2020-06-30 17:00:00	72	51	0.339	55.568	0.716	0.0599999999999999	0.58	0.01	0.65	245	101	NA	NA	NA	NA	NA	2020-06-30 17:00:00	2020-06-30 17:00:00	2020-07-01	1781	30	1
139	1_1	28	1	2020-06-30 17:13:00	73	54	0.345	55.913	0.742	0	0.58	0	0.65	92	12	NA	NA	NA	NA	NA	2020-06-30 17:13:00	2020-06-30 17:00:00	2020-07-01	1794	30	1
140	1_1	28	1	2020-06-30 17:26:00	76	59	0.366	56.279	0.771	0	0.58	0	0.65	7	0	NA	NA	NA	NA	NA	2020-06-30 17:26:00	2020-06-30 17:00:00	2020-07-01	1807	30	1
141	1_1	28	1	2020-06-30 17:39:00	75	55	0.355	56.634	0.734	0	0.58	0	0.65	38	2	NA	NA	NA	NA	NA	2020-06-30 17:39:00	2020-06-30 17:00:00	2020-07-01	1820	30	1
142	1_1	27.9	1	2020-06-30 17:52:00	77	56	0.365	56.999	0.73	0.0900000000000001	0.67	0	0.65	173	45	NA	NA	NA	NA	NA	2020-06-30 17:52:00	2020-06-30 17:00:00	2020-07-01	1833	30	1
143	1_1	28.1	1	2020-06-30 18:05:00	67	49	0.317	57.316	0.731	0.0199999999999999	0.69	0	0.65	994	667	NA	NA	NA	NA	NA	2020-06-30 18:05:00	2020-06-30 18:00:00	2020-07-01	1846	31	1
144	1_1	28.1	1	2020-06-30 18:18:00	102	80	0.49	57.806	0.781	0	0.69	0	0.65	788	500	NA	NA	NA	NA	NA	2020-06-30 18:18:00	2020-06-30 18:00:00	2020-07-01	1859	31	1
145	1_1	27.9	1	2020-06-30 18:31:00	110	84	0.526	58.332	0.765	0.02	0.71	0.0299999999999999	0.68	761	485	NA	NA	NA	NA	NA	2020-06-30 18:31:00	2020-06-30 18:00:00	2020-07-01	1872	31	1
146	1_1	27.9	1	2020-06-30 18:44:00	93	71	0.446	58.778	0.756	0	0.71	0.01	0.69	935	607	NA	NA	NA	NA	NA	2020-06-30 18:44:00	2020-06-30 18:00:00	2020-07-01	1885	31	1
147	1_1	27.4	1	2020-06-30 18:57:00	90	66	0.429	59.207	0.737	0.05	0.76	0.17	0.86	668	406	NA	NA	NA	NA	NA	2020-06-30 18:57:00	2020-06-30 18:00:00	2020-07-01	1898	31	1
148	1_1	27.4	1	2020-06-30 19:10:00	100	78	0.481	59.688	0.781	0.03	0.79	0.01	0.87	1154	760	NA	NA	NA	NA	NA	2020-06-30 19:10:00	2020-06-30 19:00:00	2020-07-01	1911	32	1
149	1_1	27.4	1	2020-06-30 19:23:00	108	81	0.514	60.202	0.754	0.09	0.88	0	0.87	606	335	NA	NA	NA	NA	NA	2020-06-30 19:23:00	2020-06-30 19:00:00	2020-07-01	1924	32	1
150	1_1	27.6	1	2020-06-30 19:36:00	93	73	0.448	60.65	0.781	0.01	0.89	0.1	0.97	905	564	NA	NA	NA	NA	NA	2020-06-30 19:36:00	2020-06-30 19:00:00	2020-07-01	1937	32	1
151	1_1	26.1	1	2020-06-30 19:49:00	90	70	0.432	61.082	0.784	0	0.89	0.01	0.98	215	70	NA	NA	NA	NA	NA	2020-06-30 19:49:00	2020-06-30 19:00:00	2020-07-01	1950	32	1
152	1_1	28.3	1	2020-06-30 20:02:00	89	68	0.428	61.51	0.761	0	0.89	0.01	0.99	632	344	NA	NA	NA	NA	NA	2020-06-30 20:02:00	2020-06-30 20:00:00	2020-07-01	1963	33	1
153	1_1	28.3	1	2020-06-30 20:15:00	89	68	0.427	61.937	0.758	0	0.89	0.12	1.11	693	416	NA	NA	NA	NA	NA	2020-06-30 20:15:00	2020-06-30 20:00:00	2020-07-01	1976	33	1
154	1_1	28.4	1	2020-06-30 20:28:00	93	70	0.442	62.379	0.752	0.04	0.93	0	1.11	630	331	NA	NA	NA	NA	NA	2020-06-30 20:28:00	2020-06-30 20:00:00	2020-07-01	1989	33	1
155	1_1	28.2	1	2020-06-30 20:41:00	90	69	0.429	62.808	0.772	0.08	1.01	0	1.11	486	246	NA	NA	NA	NA	NA	2020-06-30 20:41:00	2020-06-30 20:00:00	2020-07-01	2002	33	1
156	1_1	28.2	1	2020-06-30 20:54:00	93	74	0.448	63.256	0.793	0.0600000000000001	1.07	0.19	1.3	871	521	NA	NA	NA	NA	NA	2020-06-30 20:54:00	2020-06-30 20:00:00	2020-07-01	2015	33	1
157	1_1	28.2	1	2020-06-30 21:07:00	99	78	0.477	63.733	0.78	0.05	1.12	0	1.3	766	473	NA	NA	NA	NA	NA	2020-06-30 21:07:00	2020-06-30 21:00:00	2020-07-01	2028	34	1
158	1_1	28.2	1	2020-06-30 21:20:00	81	63	0.39	64.123	0.772	0	1.12	0	1.3	251	79	NA	NA	NA	NA	NA	2020-06-30 21:20:00	2020-06-30 21:00:00	2020-07-01	2041	34	1
159	1_1	28.2	1	2020-06-30 21:33:00	83	64	0.399	64.522	0.765	0	1.12	0	1.3	159	29	NA	NA	NA	NA	NA	2020-06-30 21:33:00	2020-06-30 21:00:00	2020-07-01	2054	34	1
160	1_1	28.2	1	2020-06-30 21:46:00	86	64	0.411	64.933	0.744	0	1.12	0	1.3	24	8	NA	NA	NA	NA	NA	2020-06-30 21:46:00	2020-06-30 21:00:00	2020-07-01	2067	34	1
161	1_1	28.2	1	2020-06-30 21:59:00	78	57	0.369	65.302	0.731	0	1.12	0.01	1.31	963	639	NA	NA	NA	NA	NA	2020-06-30 21:59:00	2020-06-30 21:00:00	2020-07-01	2080	34	1
162	1_1	28.5	1	2020-06-30 22:12:00	106	80	0.506	65.808	0.759	0	1.12	0.0999999999999999	1.41	760	450	NA	NA	NA	NA	NA	2020-06-30 22:12:00	2020-06-30 22:00:00	2020-07-01	2093	35	1
163	1_1	27.8	1	2020-06-30 22:25:00	102	77	0.487	66.295	0.753	0.0699999999999998	1.19	0	1.41	911	556	NA	NA	NA	NA	NA	2020-06-30 22:25:00	2020-06-30 22:00:00	2020-07-01	2106	35	1
164	1_1	28.5	1	2020-06-30 22:38:00	96	75	0.461	66.756	0.776	0.02	1.21	0	1.41	442	245	NA	NA	NA	NA	NA	2020-06-30 22:38:00	2020-06-30 22:00:00	2020-07-01	2119	35	1
165	1_1	28.5	1	2020-06-30 22:51:00	88	66	0.42	67.176	0.749	0	1.21	0	1.41	0	0	NA	NA	NA	NA	NA	2020-06-30 22:51:00	2020-06-30 22:00:00	2020-07-01	2132	35	1
166	1_1	28.5	1	2020-06-30 23:04:00	78	58	0.372	67.548	0.736	0	1.21	0	1.41	6	2	NA	NA	NA	NA	NA	2020-06-30 23:04:00	2020-06-30 23:00:00	2020-07-01	2145	36	1
167	1_1	28.2	1	2020-06-30 23:17:00	74	53	0.349	67.897	0.722	0	1.21	0	1.41	259	102	NA	NA	NA	NA	NA	2020-06-30 23:17:00	2020-06-30 23:00:00	2020-07-01	2158	36	1
168	1_1	28.5	1	2020-06-30 23:30:00	82	61	0.389	68.286	0.745	0	1.21	0	1.41	101	9	NA	NA	NA	NA	NA	2020-06-30 23:30:00	2020-06-30 23:00:00	2020-07-01	2171	36	1
169	1_1	28.4	1	2020-06-30 23:43:00	77	57	0.368	68.654	0.745	0	1.21	0	1.41	14	3	NA	NA	NA	NA	NA	2020-06-30 23:43:00	2020-06-30 23:00:00	2020-07-01	2184	36	1
170	1_1	28.7	1	2020-06-30 23:56:00	80	57	0.377	69.031	0.719	0.1	1.31	0.14	1.55	315	156	NA	NA	NA	NA	NA	2020-06-30 23:56:00	2020-06-30 23:00:00	2020-07-01	2197	36	1
171	1_1	28.6	1	2020-07-01 00:09:00	80	60	0.383	69.414	0.747	0	1.31	0	1.55	307	106	NA	NA	NA	NA	NA	2020-07-01 00:09:00	2020-07-01 00:00:00	2020-07-01	2210	37	1
172	1_1	28.6	1	2020-07-01 00:22:00	79	60	0.376	69.79	0.761	0	1.31	0	1.55	5	0	NA	NA	NA	NA	NA	2020-07-01 00:22:00	2020-07-01 00:00:00	2020-07-01	2223	37	1
173	1_1	28.6	1	2020-07-01 00:35:00	70	52	0.334	70.124	0.741	0	1.31	0.01	1.56	23	9	NA	NA	NA	NA	NA	2020-07-01 00:35:00	2020-07-01 00:00:00	2020-07-01	2236	37	1
174	1_1	28.6	1	2020-07-01 00:48:00	112	85	0.537	70.661	0.755	0.03	1.34	0	1.56	386	214	NA	NA	NA	NA	NA	2020-07-01 00:48:00	2020-07-01 00:00:00	2020-07-01	2249	37	1
175	1_1	28.6	1	2020-07-01 01:01:00	74	56	0.354	71.015	0.758	0	1.34	0	1.56	21	3	NA	NA	NA	NA	NA	2020-07-01 01:01:00	2020-07-01 01:00:00	2020-07-01	2262	38	1
176	1_1	28.6	1	2020-07-01 01:14:00	74	54	0.35	71.365	0.736	0	1.34	0	1.56	48	17	NA	NA	NA	NA	NA	2020-07-01 01:14:00	2020-07-01 01:00:00	2020-07-01	2275	38	1
177	1_1	28.6	1	2020-07-01 01:27:00	74	54	0.35	71.715	0.729	0	1.34	0	1.56	8	1	NA	NA	NA	NA	NA	2020-07-01 01:27:00	2020-07-01 01:00:00	2020-07-01	2288	38	1
178	1_1	28.6	1	2020-07-01 01:40:00	74	52	0.348	72.063	0.704	0	1.34	0	1.56	112	12	NA	NA	NA	NA	NA	2020-07-01 01:40:00	2020-07-01 01:00:00	2020-07-01	2301	38	1
179	1_1	28.6	1	2020-07-01 01:53:00	81	61	0.388	72.451	0.746	0.0799999999999998	1.42	0	1.56	1018	661	NA	NA	NA	NA	NA	2020-07-01 01:53:00	2020-07-01 01:00:00	2020-07-01	2314	38	1
180	1_1	28.4	1	2020-07-01 02:06:00	90	68	0.431	72.882	0.753	0.01	1.43	0	1.56	579	357	NA	NA	NA	NA	NA	2020-07-01 02:06:00	2020-07-01 02:00:00	2020-07-01	2327	39	1
181	1_1	28.7	1	2020-07-01 02:19:00	101	77	0.482	73.364	0.759	0.0600000000000001	1.49	0.16	1.72	548	325	NA	NA	NA	NA	NA	2020-07-01 02:19:00	2020-07-01 02:00:00	2020-07-01	2340	39	1
182	1_1	27.9	1	2020-07-01 02:32:00	79	59	0.376	73.74	0.753	0	1.49	0.05	1.77	1129	736	NA	NA	NA	NA	NA	2020-07-01 02:32:00	2020-07-01 02:00:00	2020-07-01	2353	39	1
183	1_1	28.5	1	2020-07-01 02:45:00	101	77	0.482	74.222	0.759	0	1.49	0.01	1.78	540	295	NA	NA	NA	NA	NA	2020-07-01 02:45:00	2020-07-01 02:00:00	2020-07-01	2366	39	1
184	1_1	28.5	1	2020-07-01 02:58:00	87	65	0.416	74.638	0.746	0.03	1.52	0.02	1.8	507	288	NA	NA	NA	NA	NA	2020-07-01 02:58:00	2020-07-01 02:00:00	2020-07-01	2379	39	1
185	1_1	28.7	1	2020-07-01 03:11:00	102	78	0.488	75.126	0.761	0.02	1.54	0.05	1.85	827	526	NA	NA	NA	NA	NA	2020-07-01 03:11:00	2020-07-01 03:00:00	2020-07-01	2392	40	1
186	1_1	28.6	1	2020-07-01 03:24:00	86	63	0.408	75.534	0.736	0	1.54	0	1.85	58	2	NA	NA	NA	NA	NA	2020-07-01 03:24:00	2020-07-01 03:00:00	2020-07-01	2405	40	1
187	1_1	28.6	1	2020-07-01 03:37:00	75	54	0.358	75.892	0.722	0	1.54	0	1.85	59	5	NA	NA	NA	NA	NA	2020-07-01 03:37:00	2020-07-01 03:00:00	2020-07-01	2418	40	1
188	1_1	28.6	1	2020-07-01 03:50:00	75	53	0.355	76.247	0.709	0	1.54	0.01	1.86	34	17	NA	NA	NA	NA	NA	2020-07-01 03:50:00	2020-07-01 03:00:00	2020-07-01	2431	40	1
189	1_1	28.6	1	2020-07-01 04:03:00	75	53	0.356	76.603	0.698	0	1.54	0	1.86	166	59	NA	NA	NA	NA	NA	2020-07-01 04:03:00	2020-07-01 04:00:00	2020-07-01	2444	41	1
190	1_1	28.7	1	2020-07-01 04:16:00	84	62	0.4	77.003	0.735	0.0700000000000001	1.61	0	1.86	585	347	NA	NA	NA	NA	NA	2020-07-01 04:16:00	2020-07-01 04:00:00	2020-07-01	2457	41	1
191	1_1	28.5	1	2020-07-01 04:29:00	75	57	0.36	77.363	0.749	0.01	1.62	0.0199999999999998	1.88	1083	703	NA	NA	NA	NA	NA	2020-07-01 04:29:00	2020-07-01 04:00:00	2020-07-01	2470	41	1
192	1_1	28.4	1	2020-07-01 04:42:00	93	72	0.446	77.809	0.775	0	1.62	0.0700000000000001	1.95	928	576	NA	NA	NA	NA	NA	2020-07-01 04:42:00	2020-07-01 04:00:00	2020-07-01	2483	41	1
193	1_1	28.7	1	2020-07-01 04:55:00	103	79	0.495	78.304	0.768	0.0599999999999998	1.68	0.0899999999999999	2.04	884	538	NA	NA	NA	NA	NA	2020-07-01 04:55:00	2020-07-01 04:00:00	2020-07-01	2496	41	1
194	1_1	28.5	1	2020-07-01 05:08:00	88	68	0.421	78.725	0.775	0	1.68	0	2.04	852	502	NA	NA	NA	NA	NA	2020-07-01 05:08:00	2020-07-01 05:00:00	2020-07-01	2509	42	1
195	1_1	28.2	1	2020-07-01 05:21:00	85	64	0.408	79.133	0.753	0	1.68	0	2.04	787	511	NA	NA	NA	NA	NA	2020-07-01 05:21:00	2020-07-01 05:00:00	2020-07-01	2522	42	1
196	1_1	28.5	1	2020-07-01 05:34:00	87	64	0.414	79.547	0.739	0.01	1.69	0	2.04	1379	950	NA	NA	NA	NA	NA	2020-07-01 05:34:00	2020-07-01 05:00:00	2020-07-01	2535	42	1
197	1_1	28.5	1	2020-07-01 05:47:00	89	65	0.421	79.968	0.739	0.02	1.71	0	2.04	716	423	NA	NA	NA	NA	NA	2020-07-01 05:47:00	2020-07-01 05:00:00	2020-07-01	2548	42	1
198	1_1	28.5	1	2020-07-01 06:00:00	85	64	0.408	80.376	0.754	0	1.71	0	2.04	119	2	NA	NA	NA	NA	NA	2020-07-01 06:00:00	2020-07-01 06:00:00	2020-07-01	2561	43	1
199	1_1	28.5	1	2020-07-01 06:13:00	78	58	0.373	80.749	0.739	0	1.71	0	2.04	124	13	NA	NA	NA	NA	NA	2020-07-01 06:13:00	2020-07-01 06:00:00	2020-07-01	2574	43	1
200	1_1	28.5	1	2020-07-01 06:26:00	73	52	0.343	81.092	0.711	0	1.71	0	2.04	37	7	NA	NA	NA	NA	NA	2020-07-01 06:26:00	2020-07-01 06:00:00	2020-07-01	2587	43	1
201	1_1	28.3	1	2020-07-01 06:39:00	72	51	0.342	81.434	0.712	0	1.71	0	2.04	393	210	NA	NA	NA	NA	NA	2020-07-01 06:39:00	2020-07-01 06:00:00	2020-07-01	2600	43	1
202	1_1	28.5	1	2020-07-01 06:52:00	74	54	0.351	81.785	0.729	0	1.71	0	2.04	50	4	NA	NA	NA	NA	NA	2020-07-01 06:52:00	2020-07-01 06:00:00	2020-07-01	2613	43	1
203	1_1	28.5	1	2020-07-01 07:05:00	64	46	0.302	82.087	0.724	0	1.71	0	2.04	68	0	NA	NA	NA	NA	NA	2020-07-01 07:05:00	2020-07-01 07:00:00	2020-07-02	2626	44	2
204	1_1	28.5	1	2020-07-01 07:18:00	71	51	0.335	82.422	0.715	0.01	1.72	0	2.04	245	106	NA	NA	NA	NA	NA	2020-07-01 07:18:00	2020-07-01 07:00:00	2020-07-02	2639	44	2
205	1_1	28.5	1	2020-07-01 07:31:00	90	68	0.428	82.85	0.756	0	1.72	0	2.04	66	1	NA	NA	NA	NA	NA	2020-07-01 07:31:00	2020-07-01 07:00:00	2020-07-02	2652	44	2
206	1_1	28.4	1	2020-07-01 07:44:00	74	55	0.353	83.203	0.734	0	1.72	0	2.04	72	0	NA	NA	NA	NA	NA	2020-07-01 07:44:00	2020-07-01 07:00:00	2020-07-02	2665	44	2
207	1_1	28.4	1	2020-07-01 07:57:00	80	58	0.379	83.582	0.729	0	1.72	0	2.04	24	2	NA	NA	NA	NA	NA	2020-07-01 07:57:00	2020-07-01 07:00:00	2020-07-02	2678	44	2
208	1_1	28.4	1	2020-07-01 08:10:00	70	50	0.33	83.912	0.713	0	1.72	0	2.04	29	4	NA	NA	NA	NA	NA	2020-07-01 08:10:00	2020-07-01 08:00:00	2020-07-02	2691	45	2
209	1_1	28.4	1	2020-07-01 08:23:00	73	52	0.344	84.256	0.713	0	1.72	0	2.04	1	0	NA	NA	NA	NA	NA	2020-07-01 08:23:00	2020-07-01 08:00:00	2020-07-02	2704	45	2
210	1_1	28.4	1	2020-07-01 08:36:00	68	49	0.324	84.58	0.716	0	1.72	0	2.04	50	4	NA	NA	NA	NA	NA	2020-07-01 08:36:00	2020-07-01 08:00:00	2020-07-02	2717	45	2
211	1_1	28.4	1	2020-07-01 08:49:00	74	54	0.352	84.932	0.731	0	1.72	0.0100000000000002	2.05	361	151	NA	NA	NA	NA	NA	2020-07-01 08:49:00	2020-07-01 08:00:00	2020-07-02	2730	45	2
212	1_1	28.4	1	2020-07-01 09:02:00	68	49	0.324	85.256	0.724	0.01	1.73	0	2.05	25	10	NA	NA	NA	NA	NA	2020-07-01 09:02:00	2020-07-01 09:00:00	2020-07-02	2743	46	2
213	1_1	28.4	1	2020-07-01 09:15:00	70	50	0.33	85.586	0.715	0	1.73	0	2.05	10	0	NA	NA	NA	NA	NA	2020-07-01 09:15:00	2020-07-01 09:00:00	2020-07-02	2756	46	2
214	1_1	28.4	1	2020-07-01 09:28:00	70	50	0.333	85.919	0.712	0	1.73	0	2.05	22	1	NA	NA	NA	NA	NA	2020-07-01 09:28:00	2020-07-01 09:00:00	2020-07-02	2769	46	2
215	1_1	28.2	1	2020-07-01 09:41:00	66	47	0.313	86.232	0.718	0.01	1.74	0	2.05	107	43	NA	NA	NA	NA	NA	2020-07-01 09:41:00	2020-07-01 09:00:00	2020-07-02	2782	46	2
216	1_1	28.3	1	2020-07-01 09:54:00	75	55	0.357	86.589	0.737	0	1.74	0	2.05	127	28	NA	NA	NA	NA	NA	2020-07-01 09:54:00	2020-07-01 09:00:00	2020-07-02	2795	46	2
217	1_1	28.3	1	2020-07-01 10:07:00	72	52	0.339	86.928	0.728	0	1.74	0	2.05	38	0	NA	NA	NA	NA	NA	2020-07-01 10:07:00	2020-07-01 10:00:00	2020-07-02	2808	47	2
218	1_1	28.3	1	2020-07-01 10:20:00	72	51	0.34	87.268	0.712	0	1.74	0	2.05	13	2	NA	NA	NA	NA	NA	2020-07-01 10:20:00	2020-07-01 10:00:00	2020-07-02	2821	47	2
219	1_1	28.3	1	2020-07-01 10:33:00	70	50	0.33	87.598	0.714	0	1.74	0	2.05	16	0	NA	NA	NA	NA	NA	2020-07-01 10:33:00	2020-07-01 10:00:00	2020-07-02	2834	47	2
220	1_2	19.6	2	2020-06-29 11:19:00	117	86	0.556	0	0.733	0	0	0	0	1291	829	NA	NA	NA	NA	NA	2020-06-29 11:19:00	2020-06-29 11:00:00	2020-06-30	0	0	0
221	1_2	19.6	2	2020-06-29 11:32:00	110	81	0.522	0.522	0.737	0	0	0.01	0.01	1226	825	NA	NA	NA	NA	NA	2020-06-29 11:32:00	2020-06-29 11:00:00	2020-06-30	13	0	0
222	1_2	19.8	2	2020-06-29 11:45:00	109	79	0.517	1.039	0.727	0	0	0	0.01	830	503	NA	NA	NA	NA	NA	2020-06-29 11:45:00	2020-06-29 11:00:00	2020-06-30	26	0	0
223	1_2	19.5	2	2020-06-29 11:58:00	97	70	0.459	1.498	0.723	0	0	0	0.01	657	341	NA	NA	NA	NA	NA	2020-06-29 11:58:00	2020-06-29 11:00:00	2020-06-30	39	0	0
224	1_2	19.5	2	2020-06-29 12:11:00	99	73	0.471	1.969	0.734	0	0	0	0.01	511	278	NA	NA	NA	NA	NA	2020-06-29 12:11:00	2020-06-29 12:00:00	2020-06-30	52	1	0
225	1_2	19.5	2	2020-06-29 12:24:00	100	70	0.472	2.441	0.705	0	0	0.01	0.02	41	19	NA	NA	NA	NA	NA	2020-06-29 12:24:00	2020-06-29 12:00:00	2020-06-30	65	1	0
226	1_2	19.5	2	2020-06-29 12:37:00	95	68	0.451	2.892	0.712	0	0	0	0.02	936	575	NA	NA	NA	NA	NA	2020-06-29 12:37:00	2020-06-29 12:00:00	2020-06-30	78	1	0
227	1_2	19.8	2	2020-06-29 12:50:00	100	74	0.477	3.369	0.737	0.01	0.01	0	0.02	580	316	NA	NA	NA	NA	NA	2020-06-29 12:50:00	2020-06-29 12:00:00	2020-06-30	91	1	0
228	1_2	19.7	2	2020-06-29 13:03:00	99	74	0.473	3.842	0.748	0	0.01	0	0.02	25	11	NA	NA	NA	NA	NA	2020-06-29 13:03:00	2020-06-29 13:00:00	2020-06-30	104	2	0
229	1_2	19.7	2	2020-06-29 13:16:00	88	64	0.419	4.261	0.726	0	0.01	0	0.02	1	0	NA	NA	NA	NA	NA	2020-06-29 13:16:00	2020-06-29 13:00:00	2020-06-30	117	2	0
230	1_2	19.6	2	2020-06-29 13:29:00	85	61	0.401	4.662	0.718	0	0.01	0.01	0.03	585	337	NA	NA	NA	NA	NA	2020-06-29 13:29:00	2020-06-29 13:00:00	2020-06-30	130	2	0
231	1_2	19.7	2	2020-06-29 13:42:00	100	74	0.474	5.136	0.739	0.01	0.02	0.01	0.04	539	279	NA	NA	NA	NA	NA	2020-06-29 13:42:00	2020-06-29 13:00:00	2020-06-30	143	2	0
232	1_2	19.7	2	2020-06-29 13:55:00	101	76	0.483	5.619	0.746	0	0.02	0	0.04	48	11	NA	NA	NA	NA	NA	2020-06-29 13:55:00	2020-06-29 13:00:00	2020-06-30	156	2	0
233	1_2	19.7	2	2020-06-29 14:08:00	95	70	0.453	6.072	0.737	0	0.02	0	0.04	25	3	NA	NA	NA	NA	NA	2020-06-29 14:08:00	2020-06-29 14:00:00	2020-06-30	169	3	0
234	1_2	19.2	2	2020-06-29 14:21:00	88	66	0.421	6.493	0.745	0	0.02	0	0.04	29	10	NA	NA	NA	NA	NA	2020-06-29 14:21:00	2020-06-29 14:00:00	2020-06-30	182	3	0
235	1_2	19.3	2	2020-06-29 14:34:00	86	63	0.409	6.902	0.73	0	0.02	0	0.04	13	1	NA	NA	NA	NA	NA	2020-06-29 14:34:00	2020-06-29 14:00:00	2020-06-30	195	3	0
236	1_2	17.7	2	2020-06-29 14:47:00	83	60	0.392	7.294	0.722	0	0.02	0	0.04	23	1	NA	NA	NA	NA	NA	2020-06-29 14:47:00	2020-06-29 14:00:00	2020-06-30	208	3	0
237	1_2	19.1	2	2020-06-29 15:00:00	80	58	0.379	7.673	0.729	0.02	0.04	0	0.04	279	135	NA	NA	NA	NA	NA	2020-06-29 15:00:00	2020-06-29 15:00:00	2020-06-30	221	4	0
238	1_2	19.6	2	2020-06-29 15:13:00	91	70	0.437	8.11	0.769	0	0.04	0	0.04	437	222	NA	NA	NA	NA	NA	2020-06-29 15:13:00	2020-06-29 15:00:00	2020-06-30	234	4	0
239	1_2	19.6	2	2020-06-29 15:26:00	92	70	0.439	8.549	0.769	0	0.04	0	0.04	38	12	NA	NA	NA	NA	NA	2020-06-29 15:26:00	2020-06-29 15:00:00	2020-06-30	247	4	0
240	1_2	19.6	2	2020-06-29 15:39:00	83	62	0.397	8.946	0.744	0	0.04	0	0.04	2	0	NA	NA	NA	NA	NA	2020-06-29 15:39:00	2020-06-29 15:00:00	2020-06-30	260	4	0
241	1_2	19.3	2	2020-06-29 15:52:00	81	59	0.386	9.332	0.725	0	0.04	0	0.04	15	2	NA	NA	NA	NA	NA	2020-06-29 15:52:00	2020-06-29 15:00:00	2020-06-30	273	4	0
242	1_2	17.1	2	2020-06-29 16:05:00	80	58	0.38	9.712	0.718	0	0.04	0	0.04	117	63	NA	NA	NA	NA	NA	2020-06-29 16:05:00	2020-06-29 16:00:00	2020-06-30	286	5	0
243	1_2	19.6	2	2020-06-29 16:18:00	87	65	0.413	10.125	0.747	0	0.04	0	0.04	86	14	NA	NA	NA	NA	NA	2020-06-29 16:18:00	2020-06-29 16:00:00	2020-06-30	299	5	0
244	1_2	16.1	2	2020-06-29 16:31:00	90	65	0.426	10.551	0.73	0	0.04	0.01	0.05	0	0	NA	NA	NA	NA	NA	2020-06-29 16:31:00	2020-06-29 16:00:00	2020-06-30	312	5	0
245	1_2	19.5	2	2020-06-29 16:44:00	87	64	0.413	10.964	0.737	0	0.04	0	0.05	125	70	NA	NA	NA	NA	NA	2020-06-29 16:44:00	2020-06-29 16:00:00	2020-06-30	325	5	0
246	1_2	19.5	2	2020-06-29 16:57:00	80	58	0.379	11.343	0.727	0	0.04	0	0.05	63	35	NA	NA	NA	NA	NA	2020-06-29 16:57:00	2020-06-29 16:00:00	2020-06-30	338	5	0
247	1_2	19.5	2	2020-06-29 17:10:00	86	64	0.41	11.753	0.743	0.02	0.06	0	0.05	111	38	NA	NA	NA	NA	NA	2020-06-29 17:10:00	2020-06-29 17:00:00	2020-06-30	351	6	0
248	1_2	19.5	2	2020-06-29 17:23:00	78	59	0.37	12.123	0.756	0	0.06	0.01	0.06	38	4	NA	NA	NA	NA	NA	2020-06-29 17:23:00	2020-06-29 17:00:00	2020-06-30	364	6	0
249	1_2	19.5	2	2020-06-29 17:36:00	75	57	0.36	12.483	0.749	0	0.06	0	0.06	4	0	NA	NA	NA	NA	NA	2020-06-29 17:36:00	2020-06-29 17:00:00	2020-06-30	377	6	0
250	1_2	19.2	2	2020-06-29 17:49:00	73	55	0.348	12.831	0.749	0.02	0.08	0	0.06	348	208	NA	NA	NA	NA	NA	2020-06-29 17:49:00	2020-06-29 17:00:00	2020-06-30	390	6	0
251	1_2	19.3	2	2020-06-29 18:02:00	85	64	0.406	13.237	0.755	0	0.08	0	0.06	136	18	NA	NA	NA	NA	NA	2020-06-29 18:02:00	2020-06-29 18:00:00	2020-06-30	403	7	0
252	1_2	17.3	2	2020-06-29 18:15:00	86	65	0.409	13.646	0.754	0.01	0.09	0.01	0.07	207	117	NA	NA	NA	NA	NA	2020-06-29 18:15:00	2020-06-29 18:00:00	2020-06-30	416	7	0
253	1_2	17.3	2	2020-06-29 18:28:00	106	81	0.508	14.154	0.759	0.02	0.11	0.05	0.12	1102	720	NA	NA	NA	NA	NA	2020-06-29 18:28:00	2020-06-29 18:00:00	2020-06-30	429	7	0
254	1_2	19.2	2	2020-06-29 18:41:00	110	83	0.525	14.679	0.751	0	0.11	0.01	0.13	1110	730	NA	NA	NA	NA	NA	2020-06-29 18:41:00	2020-06-29 18:00:00	2020-06-30	442	7	0
255	1_2	19.4	2	2020-06-29 18:54:00	116	87	0.553	15.232	0.754	0.00999999999999998	0.12	0	0.13	1097	689	NA	NA	NA	NA	NA	2020-06-29 18:54:00	2020-06-29 18:00:00	2020-06-30	455	7	0
256	1_2	19.4	2	2020-06-29 19:07:00	121	93	0.58	15.812	0.768	0.03	0.15	0.01	0.14	1126	717	NA	NA	NA	NA	NA	2020-06-29 19:07:00	2020-06-29 19:00:00	2020-06-30	468	8	0
257	1_2	19.2	2	2020-06-29 19:20:00	110	84	0.527	16.339	0.768	0.03	0.18	0.03	0.17	913	568	NA	NA	NA	NA	NA	2020-06-29 19:20:00	2020-06-29 19:00:00	2020-06-30	481	8	0
258	1_2	19.2	2	2020-06-29 19:33:00	125	96	0.6	16.939	0.769	0.01	0.19	0	0.17	1053	686	NA	NA	NA	NA	NA	2020-06-29 19:33:00	2020-06-29 19:00:00	2020-06-30	494	8	0
259	1_2	19.3	2	2020-06-29 19:46:00	111	86	0.532	17.471	0.779	0.03	0.22	0	0.17	942	602	NA	NA	NA	NA	NA	2020-06-29 19:46:00	2020-06-29 19:00:00	2020-06-30	507	8	0
260	1_2	19.3	2	2020-06-29 19:59:00	111	85	0.531	18.002	0.767	0.03	0.25	0	0.17	1195	791	NA	NA	NA	NA	NA	2020-06-29 19:59:00	2020-06-29 19:00:00	2020-06-30	520	8	0
261	1_2	19.3	2	2020-06-29 20:12:00	111	87	0.535	18.537	0.783	0.03	0.28	0	0.17	1135	742	NA	NA	NA	NA	NA	2020-06-29 20:12:00	2020-06-29 20:00:00	2020-06-30	533	9	0
262	1_2	19.2	2	2020-06-29 20:25:00	112	89	0.54	19.077	0.792	0.05	0.33	0.04	0.21	941	569	NA	NA	NA	NA	NA	2020-06-29 20:25:00	2020-06-29 20:00:00	2020-06-30	546	9	0
263	1_2	19.2	2	2020-06-29 20:38:00	119	94	0.571	19.648	0.788	0.01	0.34	0	0.21	1142	735	NA	NA	NA	NA	NA	2020-06-29 20:38:00	2020-06-29 20:00:00	2020-06-30	559	9	0
264	1_2	19.2	2	2020-06-29 20:51:00	102	81	0.493	20.141	0.792	0.02	0.36	0	0.21	700	398	NA	NA	NA	NA	NA	2020-06-29 20:51:00	2020-06-29 20:00:00	2020-06-30	572	9	0
265	1_2	19.2	2	2020-06-29 21:04:00	116	91	0.56	20.701	0.782	0.02	0.38	0.23	0.44	993	655	NA	NA	NA	NA	NA	2020-06-29 21:04:00	2020-06-29 21:00:00	2020-06-30	585	10	0
266	1_2	19.5	2	2020-06-29 21:17:00	104	82	0.5	21.201	0.787	0.08	0.46	0.15	0.59	862	538	NA	NA	NA	NA	NA	2020-06-29 21:17:00	2020-06-29 21:00:00	2020-06-30	598	10	0
267	1_2	19.5	2	2020-06-29 21:30:00	108	83	0.516	21.717	0.766	0.05	0.51	0	0.59	792	472	NA	NA	NA	NA	NA	2020-06-29 21:30:00	2020-06-29 21:00:00	2020-06-30	611	10	0
268	1_2	19.5	2	2020-06-29 21:43:00	102	80	0.49	22.207	0.789	0.1	0.61	0	0.59	856	518	NA	NA	NA	NA	NA	2020-06-29 21:43:00	2020-06-29 21:00:00	2020-06-30	624	10	0
269	1_2	19.5	2	2020-06-29 21:56:00	106	84	0.51	22.717	0.793	0	0.61	0	0.59	1013	645	NA	NA	NA	NA	NA	2020-06-29 21:56:00	2020-06-29 21:00:00	2020-06-30	637	10	0
270	1_2	19.7	2	2020-06-29 22:09:00	113	92	0.549	23.266	0.813	0	0.61	0	0.59	894	557	NA	NA	NA	NA	NA	2020-06-29 22:09:00	2020-06-29 22:00:00	2020-06-30	650	11	0
271	1_2	19.7	2	2020-06-29 22:22:00	115	94	0.557	23.823	0.813	0.01	0.62	0.01	0.6	640	372	NA	NA	NA	NA	NA	2020-06-29 22:22:00	2020-06-29 22:00:00	2020-06-30	663	11	0
272	1_2	19.7	2	2020-06-29 22:35:00	111	89	0.534	24.357	0.801	0.07	0.69	0.05	0.65	826	541	NA	NA	NA	NA	NA	2020-06-29 22:35:00	2020-06-29 22:00:00	2020-06-30	676	11	0
273	1_2	19.7	2	2020-06-29 22:48:00	109	88	0.525	24.882	0.806	0.0900000000000001	0.78	0.08	0.73	1007	661	NA	NA	NA	NA	NA	2020-06-29 22:48:00	2020-06-29 22:00:00	2020-06-30	689	11	0
274	1_2	19.7	2	2020-06-29 23:01:00	113	90	0.545	25.427	0.799	0.0199999999999999	0.8	0.11	0.84	1347	896	NA	NA	NA	NA	NA	2020-06-29 23:01:00	2020-06-29 23:00:00	2020-06-30	702	12	0
275	1_2	19.7	2	2020-06-29 23:14:00	101	80	0.485	25.912	0.797	0.05	0.85	0	0.84	910	539	NA	NA	NA	NA	NA	2020-06-29 23:14:00	2020-06-29 23:00:00	2020-06-30	715	12	0
276	1_2	19.7	2	2020-06-29 23:27:00	113	90	0.545	26.457	0.792	0.11	0.96	0.03	0.87	1026	649	NA	NA	NA	NA	NA	2020-06-29 23:27:00	2020-06-29 23:00:00	2020-06-30	728	12	0
277	1_2	19.7	2	2020-06-29 23:40:00	102	82	0.495	26.952	0.804	0	0.96	0.03	0.9	804	464	NA	NA	NA	NA	NA	2020-06-29 23:40:00	2020-06-29 23:00:00	2020-06-30	741	12	0
278	1_2	19.7	2	2020-06-29 23:53:00	112	89	0.539	27.491	0.792	0	0.96	0.0499999999999999	0.95	664	401	NA	NA	NA	NA	NA	2020-06-29 23:53:00	2020-06-29 23:00:00	2020-06-30	754	12	0
279	1_2	19.7	2	2020-06-30 00:06:00	105	81	0.504	27.995	0.776	0	0.96	0.01	0.96	66	24	NA	NA	NA	NA	NA	2020-06-30 00:06:00	2020-06-30 00:00:00	2020-06-30	767	13	0
280	1_2	19.7	2	2020-06-30 00:19:00	93	72	0.446	28.441	0.78	0	0.96	0	0.96	32	19	NA	NA	NA	NA	NA	2020-06-30 00:19:00	2020-06-30 00:00:00	2020-06-30	780	13	0
281	1_2	19.7	2	2020-06-30 00:32:00	89	68	0.427	28.868	0.764	0	0.96	0	0.96	0	0	NA	NA	NA	NA	NA	2020-06-30 00:32:00	2020-06-30 00:00:00	2020-06-30	793	13	0
282	1_2	19.7	2	2020-06-30 00:45:00	89	68	0.428	29.296	0.762	0.02	0.98	0.01	0.97	901	553	NA	NA	NA	NA	NA	2020-06-30 00:45:00	2020-06-30 00:00:00	2020-06-30	806	13	0
283	1_2	19.7	2	2020-06-30 00:58:00	118	91	0.567	29.863	0.767	0.0700000000000001	1.05	0.04	1.01	1069	682	NA	NA	NA	NA	NA	2020-06-30 00:58:00	2020-06-30 00:00:00	2020-06-30	819	13	0
284	1_2	19.7	2	2020-06-30 01:11:00	120	96	0.579	30.442	0.796	0.0799999999999998	1.13	0.0800000000000001	1.09	962	600	NA	NA	NA	NA	NA	2020-06-30 01:11:00	2020-06-30 01:00:00	2020-06-30	832	14	0
285	1_2	19.7	2	2020-06-30 01:24:00	108	88	0.525	30.967	0.814	0.02	1.15	0.0499999999999998	1.14	861	586	NA	NA	NA	NA	NA	2020-06-30 01:24:00	2020-06-30 01:00:00	2020-06-30	845	14	0
286	1_2	19.7	2	2020-06-30 01:37:00	117	94	0.565	31.532	0.802	0.05	1.2	0.0800000000000001	1.22	680	443	NA	NA	NA	NA	NA	2020-06-30 01:37:00	2020-06-30 01:00:00	2020-06-30	858	14	0
287	1_2	19.7	2	2020-06-30 01:50:00	105	83	0.504	32.036	0.791	0.02	1.22	0.01	1.23	820	520	NA	NA	NA	NA	NA	2020-06-30 01:50:00	2020-06-30 01:00:00	2020-06-30	871	14	0
288	1_2	19.7	2	2020-06-30 02:03:00	102	84	0.495	32.531	0.816	0.03	1.25	0.05	1.28	1696	1175	NA	NA	NA	NA	NA	2020-06-30 02:03:00	2020-06-30 02:00:00	2020-06-30	884	15	0
289	1_2	19.7	2	2020-06-30 02:16:00	118	94	0.57	33.101	0.794	0.02	1.27	0.01	1.29	606	382	NA	NA	NA	NA	NA	2020-06-30 02:16:00	2020-06-30 02:00:00	2020-06-30	897	15	0
290	1_2	19.7	2	2020-06-30 02:29:00	103	85	0.499	33.6	0.827	0.03	1.3	0.0799999999999998	1.37	806	514	NA	NA	NA	NA	NA	2020-06-30 02:29:00	2020-06-30 02:00:00	2020-06-30	910	15	0
291	1_2	19.7	2	2020-06-30 02:42:00	104	81	0.5	34.1	0.773	0.01	1.31	0.03	1.4	649	332	NA	NA	NA	NA	NA	2020-06-30 02:42:00	2020-06-30 02:00:00	2020-06-30	923	15	0
292	1_2	19.7	2	2020-06-30 02:55:00	96	75	0.46	34.56	0.787	0	1.31	0	1.4	44	14	NA	NA	NA	NA	NA	2020-06-30 02:55:00	2020-06-30 02:00:00	2020-06-30	936	15	0
293	1_2	19.7	2	2020-06-30 03:08:00	92	69	0.438	34.998	0.748	0	1.31	0.01	1.41	71	15	NA	NA	NA	NA	NA	2020-06-30 03:08:00	2020-06-30 03:00:00	2020-06-30	949	16	0
294	1_2	19.7	2	2020-06-30 03:21:00	87	64	0.414	35.412	0.732	0	1.31	0	1.41	21	1	NA	NA	NA	NA	NA	2020-06-30 03:21:00	2020-06-30 03:00:00	2020-06-30	962	16	0
295	1_2	19.7	2	2020-06-30 03:34:00	85	62	0.404	35.816	0.726	0	1.31	0	1.41	54	22	NA	NA	NA	NA	NA	2020-06-30 03:34:00	2020-06-30 03:00:00	2020-06-30	975	16	0
296	1_2	19.7	2	2020-06-30 03:47:00	92	68	0.44	36.256	0.74	0	1.31	0	1.41	825	492	NA	NA	NA	NA	NA	2020-06-30 03:47:00	2020-06-30 03:00:00	2020-06-30	988	16	0
297	1_2	19.7	2	2020-06-30 04:00:00	114	87	0.545	36.801	0.758	0.03	1.34	0.01	1.42	961	597	NA	NA	NA	NA	NA	2020-06-30 04:00:00	2020-06-30 04:00:00	2020-06-30	1001	17	0
298	1_2	19.7	2	2020-06-30 04:13:00	108	82	0.515	37.316	0.763	0.0799999999999998	1.42	0.0900000000000001	1.51	1076	713	NA	NA	NA	NA	NA	2020-06-30 04:13:00	2020-06-30 04:00:00	2020-06-30	1014	17	0
299	1_2	19.7	2	2020-06-30 04:26:00	122	97	0.588	37.904	0.791	0.03	1.45	0.01	1.52	906	601	NA	NA	NA	NA	NA	2020-06-30 04:26:00	2020-06-30 04:00:00	2020-06-30	1027	17	0
300	1_2	19.7	2	2020-06-30 04:39:00	105	82	0.506	38.41	0.781	0	1.45	0.0700000000000001	1.59	1010	641	NA	NA	NA	NA	NA	2020-06-30 04:39:00	2020-06-30 04:00:00	2020-06-30	1040	17	0
301	1_2	19.7	2	2020-06-30 04:52:00	102	79	0.491	38.901	0.772	0.01	1.46	0	1.59	1176	777	NA	NA	NA	NA	NA	2020-06-30 04:52:00	2020-06-30 04:00:00	2020-06-30	1053	17	0
302	1_2	19.7	2	2020-06-30 05:05:00	101	80	0.488	39.389	0.785	0.02	1.48	0.0299999999999998	1.62	1320	880	NA	NA	NA	NA	NA	2020-06-30 05:05:00	2020-06-30 05:00:00	2020-06-30	1066	18	0
303	1_2	19.7	2	2020-06-30 05:18:00	95	73	0.454	39.843	0.766	0.02	1.5	0.02	1.64	608	319	NA	NA	NA	NA	NA	2020-06-30 05:18:00	2020-06-30 05:00:00	2020-06-30	1079	18	0
304	1_2	19.7	2	2020-06-30 05:31:00	90	71	0.434	40.277	0.781	0.01	1.51	0	1.64	46	25	NA	NA	NA	NA	NA	2020-06-30 05:31:00	2020-06-30 05:00:00	2020-06-30	1092	18	0
305	1_2	19.7	2	2020-06-30 05:44:00	88	65	0.42	40.697	0.734	0	1.51	0	1.64	0	0	NA	NA	NA	NA	NA	2020-06-30 05:44:00	2020-06-30 05:00:00	2020-06-30	1105	18	0
306	1_2	19.7	2	2020-06-30 05:57:00	86	62	0.408	41.105	0.72	0	1.51	0	1.64	0	0	NA	NA	NA	NA	NA	2020-06-30 05:57:00	2020-06-30 05:00:00	2020-06-30	1118	18	0
307	1_2	19.7	2	2020-06-30 06:10:00	87	64	0.415	41.52	0.735	0	1.51	0	1.64	691	435	NA	NA	NA	NA	NA	2020-06-30 06:10:00	2020-06-30 06:00:00	2020-06-30	1131	19	0
308	1_2	19.7	2	2020-06-30 06:23:00	108	80	0.514	42.034	0.745	0.0800000000000001	1.59	0.01	1.65	826	540	NA	NA	NA	NA	NA	2020-06-30 06:23:00	2020-06-30 06:00:00	2020-06-30	1144	19	0
309	1_2	19.7	2	2020-06-30 06:36:00	87	66	0.418	42.452	0.761	0	1.59	0	1.65	128	64	NA	NA	NA	NA	NA	2020-06-30 06:36:00	2020-06-30 06:00:00	2020-06-30	1157	19	0
310	1_2	19.7	2	2020-06-30 06:49:00	84	63	0.399	42.851	0.756	0	1.59	0	1.65	28	7	NA	NA	NA	NA	NA	2020-06-30 06:49:00	2020-06-30 06:00:00	2020-06-30	1170	19	0
311	1_2	19.7	2	2020-06-30 07:02:00	84	61	0.4	43.251	0.722	0	1.59	0	1.65	16	7	NA	NA	NA	NA	NA	2020-06-30 07:02:00	2020-06-30 07:00:00	2020-07-01	1183	20	1
312	1_2	19.7	2	2020-06-30 07:15:00	82	58	0.39	43.641	0.708	0	1.59	0	1.65	10	1	NA	NA	NA	NA	NA	2020-06-30 07:15:00	2020-06-30 07:00:00	2020-07-01	1196	20	1
313	1_2	19.7	2	2020-06-30 07:28:00	83	59	0.394	44.035	0.707	0	1.59	0	1.65	23	2	NA	NA	NA	NA	NA	2020-06-30 07:28:00	2020-06-30 07:00:00	2020-07-01	1209	20	1
314	1_2	19.7	2	2020-06-30 07:41:00	75	55	0.356	44.391	0.729	0	1.59	0	1.65	45	3	NA	NA	NA	NA	NA	2020-06-30 07:41:00	2020-06-30 07:00:00	2020-07-01	1222	20	1
315	1_2	19.7	2	2020-06-30 07:54:00	82	57	0.386	44.777	0.693	0	1.59	0	1.65	39	12	NA	NA	NA	NA	NA	2020-06-30 07:54:00	2020-06-30 07:00:00	2020-07-01	1235	20	1
316	1_2	19.7	2	2020-06-30 08:07:00	79	55	0.37	45.147	0.696	0	1.59	0	1.65	0	0	NA	NA	NA	NA	NA	2020-06-30 08:07:00	2020-06-30 08:00:00	2020-07-01	1248	21	1
317	1_2	19.7	2	2020-06-30 08:20:00	78	55	0.368	45.515	0.703	0	1.59	0.0900000000000001	1.74	331	188	NA	NA	NA	NA	NA	2020-06-30 08:20:00	2020-06-30 08:00:00	2020-07-01	1261	21	1
318	1_2	19.7	2	2020-06-30 08:33:00	88	65	0.42	45.935	0.742	0	1.59	0	1.74	616	362	NA	NA	NA	NA	NA	2020-06-30 08:33:00	2020-06-30 08:00:00	2020-07-01	1274	21	1
319	1_2	19.7	2	2020-06-30 08:46:00	82	59	0.389	46.324	0.718	0	1.59	0	1.74	15	2	NA	NA	NA	NA	NA	2020-06-30 08:46:00	2020-06-30 08:00:00	2020-07-01	1287	21	1
320	1_2	19.7	2	2020-06-30 08:59:00	79	56	0.373	46.697	0.715	0	1.59	0	1.74	27	3	NA	NA	NA	NA	NA	2020-06-30 08:59:00	2020-06-30 08:00:00	2020-07-01	1300	21	1
321	1_2	19.7	2	2020-06-30 09:12:00	79	56	0.373	47.07	0.705	0	1.59	0	1.74	65	27	NA	NA	NA	NA	NA	2020-06-30 09:12:00	2020-06-30 09:00:00	2020-07-01	1313	22	1
322	1_2	19.7	2	2020-06-30 09:25:00	76	53	0.356	47.426	0.696	0	1.59	0	1.74	135	51	NA	NA	NA	NA	NA	2020-06-30 09:25:00	2020-06-30 09:00:00	2020-07-01	1326	22	1
323	1_2	19.7	2	2020-06-30 09:38:00	76	53	0.36	47.786	0.699	0	1.59	0	1.74	77	22	NA	NA	NA	NA	NA	2020-06-30 09:38:00	2020-06-30 09:00:00	2020-07-01	1339	22	1
324	1_2	19.7	2	2020-06-30 09:51:00	84	62	0.401	48.187	0.732	0	1.59	0	1.74	74	4	NA	NA	NA	NA	NA	2020-06-30 09:51:00	2020-06-30 09:00:00	2020-07-01	1352	22	1
325	1_2	19.7	2	2020-06-30 10:04:00	75	53	0.352	48.539	0.71	0	1.59	0	1.74	37	7	NA	NA	NA	NA	NA	2020-06-30 10:04:00	2020-06-30 10:00:00	2020-07-01	1365	23	1
326	1_2	19.7	2	2020-06-30 10:17:00	80	57	0.379	48.918	0.704	0	1.59	0	1.74	66	23	NA	NA	NA	NA	NA	2020-06-30 10:17:00	2020-06-30 10:00:00	2020-07-01	1378	23	1
327	1_2	19.7	2	2020-06-30 10:30:00	80	58	0.379	49.297	0.727	0	1.59	0	1.74	462	217	NA	NA	NA	NA	NA	2020-06-30 10:30:00	2020-06-30 10:00:00	2020-07-01	1391	23	1
328	1_2	19.8	2	2020-06-30 10:43:00	115	88	0.55	49.847	0.767	0.0399999999999998	1.63	0.03	1.77	479	256	NA	NA	NA	NA	NA	2020-06-30 10:43:00	2020-06-30 10:00:00	2020-07-01	1404	23	1
329	1_2	19.8	2	2020-06-30 10:56:00	91	66	0.433	50.28	0.723	0	1.63	0.01	1.78	67	25	NA	NA	NA	NA	NA	2020-06-30 10:56:00	2020-06-30 10:00:00	2020-07-01	1417	23	1
330	1_2	19.8	2	2020-06-30 11:09:00	80	59	0.382	50.662	0.731	0	1.63	0	1.78	21	4	NA	NA	NA	NA	NA	2020-06-30 11:09:00	2020-06-30 11:00:00	2020-07-01	1430	24	1
331	1_2	19.7	2	2020-06-30 11:22:00	77	55	0.366	51.028	0.712	0	1.63	0	1.78	37	4	NA	NA	NA	NA	NA	2020-06-30 11:22:00	2020-06-30 11:00:00	2020-07-01	1443	24	1
332	1_2	19.7	2	2020-06-30 11:35:00	76	54	0.358	51.386	0.714	0	1.63	0	1.78	111	34	NA	NA	NA	NA	NA	2020-06-30 11:35:00	2020-06-30 11:00:00	2020-07-01	1456	24	1
333	1_2	19.7	2	2020-06-30 11:48:00	69	49	0.325	51.711	0.705	0	1.63	0	1.78	39	0	NA	NA	NA	NA	NA	2020-06-30 11:48:00	2020-06-30 11:00:00	2020-07-01	1469	24	1
334	1_2	19.7	2	2020-06-30 12:01:00	75	54	0.355	52.066	0.716	0	1.63	0	1.78	18	1	NA	NA	NA	NA	NA	2020-06-30 12:01:00	2020-06-30 12:00:00	2020-07-01	1482	25	1
335	1_2	19.7	2	2020-06-30 12:14:00	74	52	0.348	52.414	0.711	0	1.63	0	1.78	18	3	NA	NA	NA	NA	NA	2020-06-30 12:14:00	2020-06-30 12:00:00	2020-07-01	1495	25	1
336	1_2	19.7	2	2020-06-30 12:27:00	74	53	0.349	52.763	0.71	0	1.63	0	1.78	8	3	NA	NA	NA	NA	NA	2020-06-30 12:27:00	2020-06-30 12:00:00	2020-07-01	1508	25	1
337	1_2	19.7	2	2020-06-30 12:40:00	73	51	0.343	53.106	0.704	0	1.63	0.01	1.79	5	1	NA	NA	NA	NA	NA	2020-06-30 12:40:00	2020-06-30 12:00:00	2020-07-01	1521	25	1
338	1_2	19.7	2	2020-06-30 12:53:00	71	51	0.335	53.441	0.716	0	1.63	0	1.79	2	0	NA	NA	NA	NA	NA	2020-06-30 12:53:00	2020-06-30 12:00:00	2020-07-01	1534	25	1
339	1_2	19.7	2	2020-06-30 13:06:00	71	51	0.336	53.777	0.711	0	1.63	0	1.79	2	0	NA	NA	NA	NA	NA	2020-06-30 13:06:00	2020-06-30 13:00:00	2020-07-01	1547	26	1
340	1_2	19.6	2	2020-06-30 13:19:00	70	50	0.331	54.108	0.716	0	1.63	0	1.79	12	6	NA	NA	NA	NA	NA	2020-06-30 13:19:00	2020-06-30 13:00:00	2020-07-01	1560	26	1
341	1_2	19.6	2	2020-06-30 13:32:00	82	61	0.389	54.497	0.742	0	1.63	0	1.79	169	79	NA	NA	NA	NA	NA	2020-06-30 13:32:00	2020-06-30 13:00:00	2020-07-01	1573	26	1
342	1_2	19.6	2	2020-06-30 13:45:00	75	54	0.357	54.854	0.721	0	1.63	0	1.79	0	0	NA	NA	NA	NA	NA	2020-06-30 13:45:00	2020-06-30 13:00:00	2020-07-01	1586	26	1
343	1_2	19.6	2	2020-06-30 13:58:00	74	53	0.349	55.203	0.718	0	1.63	0	1.79	13	4	NA	NA	NA	NA	NA	2020-06-30 13:58:00	2020-06-30 13:00:00	2020-07-01	1599	26	1
344	1_2	19.6	2	2020-06-30 14:11:00	75	54	0.355	55.558	0.718	0	1.63	0	1.79	16	2	NA	NA	NA	NA	NA	2020-06-30 14:11:00	2020-06-30 14:00:00	2020-07-01	1612	27	1
345	1_2	19.6	2	2020-06-30 14:24:00	74	52	0.348	55.906	0.711	0	1.63	0	1.79	6	1	NA	NA	NA	NA	NA	2020-06-30 14:24:00	2020-06-30 14:00:00	2020-07-01	1625	27	1
346	1_2	19.6	2	2020-06-30 14:37:00	75	54	0.356	56.262	0.714	0	1.63	0	1.79	22	3	NA	NA	NA	NA	NA	2020-06-30 14:37:00	2020-06-30 14:00:00	2020-07-01	1638	27	1
347	1_2	19.5	2	2020-06-30 14:50:00	73	52	0.346	56.608	0.713	0	1.63	0	1.79	33	6	NA	NA	NA	NA	NA	2020-06-30 14:50:00	2020-06-30 14:00:00	2020-07-01	1651	27	1
348	1_2	19.5	2	2020-06-30 15:03:00	83	61	0.394	57.002	0.737	0	1.63	0	1.79	314	163	NA	NA	NA	NA	NA	2020-06-30 15:03:00	2020-06-30 15:00:00	2020-07-01	1664	28	1
349	1_2	19.5	2	2020-06-30 15:16:00	83	61	0.396	57.398	0.731	0	1.63	0	1.79	69	14	NA	NA	NA	NA	NA	2020-06-30 15:16:00	2020-06-30 15:00:00	2020-07-01	1677	28	1
350	1_2	19.4	2	2020-06-30 15:29:00	74	54	0.353	57.751	0.728	0	1.63	0	1.79	17	0	NA	NA	NA	NA	NA	2020-06-30 15:29:00	2020-06-30 15:00:00	2020-07-01	1690	28	1
351	1_2	19.4	2	2020-06-30 15:42:00	73	53	0.345	58.096	0.723	0	1.63	0	1.79	19	4	NA	NA	NA	NA	NA	2020-06-30 15:42:00	2020-06-30 15:00:00	2020-07-01	1703	28	1
352	1_2	19.4	2	2020-06-30 15:55:00	72	52	0.343	58.439	0.719	0	1.63	0	1.79	25	6	NA	NA	NA	NA	NA	2020-06-30 15:55:00	2020-06-30 15:00:00	2020-07-01	1716	28	1
353	1_2	19.4	2	2020-06-30 16:08:00	71	51	0.335	58.774	0.718	0	1.63	0.01	1.8	105	10	NA	NA	NA	NA	NA	2020-06-30 16:08:00	2020-06-30 16:00:00	2020-07-01	1729	29	1
354	1_2	19.4	2	2020-06-30 16:21:00	82	60	0.389	59.163	0.732	0	1.63	0	1.8	96	10	NA	NA	NA	NA	NA	2020-06-30 16:21:00	2020-06-30 16:00:00	2020-07-01	1742	29	1
355	1_2	19.4	2	2020-06-30 16:34:00	74	53	0.349	59.512	0.715	0	1.63	0	1.8	8	2	NA	NA	NA	NA	NA	2020-06-30 16:34:00	2020-06-30 16:00:00	2020-07-01	1755	29	1
356	1_2	19.3	2	2020-06-30 16:47:00	71	52	0.338	59.85	0.727	0	1.63	0	1.8	191	90	NA	NA	NA	NA	NA	2020-06-30 16:47:00	2020-06-30 16:00:00	2020-07-01	1768	29	1
357	1_2	19.4	2	2020-06-30 17:00:00	89	67	0.426	60.276	0.749	0	1.63	0.04	1.84	668	400	NA	NA	NA	NA	NA	2020-06-30 17:00:00	2020-06-30 17:00:00	2020-07-01	1781	30	1
358	1_2	19.4	2	2020-06-30 17:13:00	94	72	0.449	60.725	0.771	0	1.63	0	1.84	12	3	NA	NA	NA	NA	NA	2020-06-30 17:13:00	2020-06-30 17:00:00	2020-07-01	1794	30	1
359	1_2	19.4	2	2020-06-30 17:26:00	79	59	0.377	61.102	0.75	0	1.63	0	1.84	13	0	NA	NA	NA	NA	NA	2020-06-30 17:26:00	2020-06-30 17:00:00	2020-07-01	1807	30	1
360	1_2	19	2	2020-06-30 17:39:00	74	55	0.354	61.456	0.745	0	1.63	0	1.84	199	85	NA	NA	NA	NA	NA	2020-06-30 17:39:00	2020-06-30 17:00:00	2020-07-01	1820	30	1
361	1_2	17.2	2	2020-06-30 17:52:00	87	65	0.414	61.87	0.754	0.01	1.64	0	1.84	103	49	NA	NA	NA	NA	NA	2020-06-30 17:52:00	2020-06-30 17:00:00	2020-07-01	1833	30	1
362	1_2	19.3	2	2020-06-30 18:05:00	83	63	0.396	62.266	0.754	0	1.64	0	1.84	337	163	NA	NA	NA	NA	NA	2020-06-30 18:05:00	2020-06-30 18:00:00	2020-07-01	1846	31	1
363	1_2	19.3	2	2020-06-30 18:18:00	113	85	0.541	62.807	0.749	0.03	1.67	0.11	1.95	1267	871	NA	NA	NA	NA	NA	2020-06-30 18:18:00	2020-06-30 18:00:00	2020-07-01	1859	31	1
364	1_2	19.3	2	2020-06-30 18:31:00	114	86	0.544	63.351	0.76	0.22	1.89	0.02	1.97	559	301	NA	NA	NA	NA	NA	2020-06-30 18:31:00	2020-06-30 18:00:00	2020-07-01	1872	31	1
365	1_2	19.3	2	2020-06-30 18:44:00	100	79	0.482	63.833	0.789	0.05	1.94	0.0699999999999998	2.04	1081	751	NA	NA	NA	NA	NA	2020-06-30 18:44:00	2020-06-30 18:00:00	2020-07-01	1885	31	1
366	1_2	19.5	2	2020-06-30 18:57:00	105	87	0.51	64.343	0.825	0.03	1.97	0.0500000000000003	2.09	689	396	NA	NA	NA	NA	NA	2020-06-30 18:57:00	2020-06-30 18:00:00	2020-07-01	1898	31	1
367	1_2	19.7	2	2020-06-30 19:10:00	101	82	0.49	64.833	0.814	0.0299999999999998	2	0.0299999999999998	2.12	488	274	NA	NA	NA	NA	NA	2020-06-30 19:10:00	2020-06-30 19:00:00	2020-07-01	1911	32	1
368	1_2	19.7	2	2020-06-30 19:23:00	115	94	0.559	65.392	0.816	0.15	2.15	0.04	2.16	806	519	NA	NA	NA	NA	NA	2020-06-30 19:23:00	2020-06-30 19:00:00	2020-07-01	1924	32	1
369	1_2	19.7	2	2020-06-30 19:36:00	93	76	0.449	65.841	0.821	0.0899999999999999	2.24	0.02	2.18	353	185	NA	NA	NA	NA	NA	2020-06-30 19:36:00	2020-06-30 19:00:00	2020-07-01	1937	32	1
370	1_2	19.7	2	2020-06-30 19:49:00	87	72	0.424	66.265	0.823	0.0299999999999998	2.27	0.0800000000000001	2.26	635	367	NA	NA	NA	NA	NA	2020-06-30 19:49:00	2020-06-30 19:00:00	2020-07-01	1950	32	1
371	1_2	19.7	2	2020-06-30 20:02:00	103	86	0.501	66.766	0.837	0.0500000000000003	2.32	0.0899999999999999	2.35	1226	814	NA	NA	NA	NA	NA	2020-06-30 20:02:00	2020-06-30 20:00:00	2020-07-01	1963	33	1
372	1_2	20.1	2	2020-06-30 20:15:00	111	93	0.539	67.305	0.838	0.0299999999999998	2.35	0.0300000000000002	2.38	1459	972	NA	NA	NA	NA	NA	2020-06-30 20:15:00	2020-06-30 20:00:00	2020-07-01	1976	33	1
373	1_2	20.2	2	2020-06-30 20:28:00	115	97	0.561	67.866	0.84	0.0900000000000003	2.44	0	2.38	621	351	NA	NA	NA	NA	NA	2020-06-30 20:28:00	2020-06-30 20:00:00	2020-07-01	1989	33	1
374	1_2	20.2	2	2020-06-30 20:41:00	107	90	0.522	68.388	0.84	0	2.44	0	2.38	150	22	NA	NA	NA	NA	NA	2020-06-30 20:41:00	2020-06-30 20:00:00	2020-07-01	2002	33	1
375	1_2	20	2	2020-06-30 20:54:00	97	80	0.471	68.859	0.82	0	2.44	0	2.38	6	1	NA	NA	NA	NA	NA	2020-06-30 20:54:00	2020-06-30 20:00:00	2020-07-01	2015	33	1
376	1_2	20.1	2	2020-06-30 21:07:00	94	76	0.455	69.314	0.81	0.00999999999999979	2.45	0	2.38	217	96	NA	NA	NA	NA	NA	2020-06-30 21:07:00	2020-06-30 21:00:00	2020-07-01	2028	34	1
377	1_2	20.1	2	2020-06-30 21:20:00	85	69	0.411	69.725	0.808	0.0299999999999998	2.48	0.04	2.42	492	308	NA	NA	NA	NA	NA	2020-06-30 21:20:00	2020-06-30 21:00:00	2020-07-01	2041	34	1
378	1_2	20	2	2020-06-30 21:33:00	105	88	0.511	70.236	0.839	0.04	2.52	0.0699999999999998	2.49	1115	749	NA	NA	NA	NA	NA	2020-06-30 21:33:00	2020-06-30 21:00:00	2020-07-01	2054	34	1
379	1_2	20	2	2020-06-30 21:46:00	102	85	0.498	70.734	0.832	0.04	2.56	0.02	2.51	609	346	NA	NA	NA	NA	NA	2020-06-30 21:46:00	2020-06-30 21:00:00	2020-07-01	2067	34	1
380	1_2	20	2	2020-06-30 21:59:00	105	87	0.51	71.244	0.825	0.0900000000000003	2.65	0.0499999999999998	2.56	886	542	NA	NA	NA	NA	NA	2020-06-30 21:59:00	2020-06-30 21:00:00	2020-07-01	2080	34	1
381	1_2	19.9	2	2020-06-30 22:12:00	106	89	0.518	71.762	0.838	0	2.65	0.0300000000000002	2.59	548	323	NA	NA	NA	NA	NA	2020-06-30 22:12:00	2020-06-30 22:00:00	2020-07-01	2093	35	1
382	1_2	19.9	2	2020-06-30 22:25:00	118	98	0.575	72.337	0.824	0.11	2.76	0.0899999999999999	2.68	1192	823	NA	NA	NA	NA	NA	2020-06-30 22:25:00	2020-06-30 22:00:00	2020-07-01	2106	35	1
383	1_2	19.9	2	2020-06-30 22:38:00	130	107	0.629	72.966	0.825	0.0600000000000001	2.82	0.0100000000000002	2.69	1638	1138	NA	NA	NA	NA	NA	2020-06-30 22:38:00	2020-06-30 22:00:00	2020-07-01	2119	35	1
384	1_2	20.2	2	2020-06-30 22:51:00	104	86	0.503	73.469	0.83	0.0499999999999998	2.87	0.0399999999999996	2.73	972	637	NA	NA	NA	NA	NA	2020-06-30 22:51:00	2020-06-30 22:00:00	2020-07-01	2132	35	1
385	1_2	20.1	2	2020-06-30 23:04:00	103	84	0.499	73.968	0.812	0.02	2.89	0.0700000000000003	2.8	1135	715	NA	NA	NA	NA	NA	2020-06-30 23:04:00	2020-06-30 23:00:00	2020-07-01	2145	36	1
386	1_2	19.8	2	2020-06-30 23:17:00	108	88	0.521	74.489	0.814	0.02	2.91	0.00999999999999979	2.81	772	413	NA	NA	NA	NA	NA	2020-06-30 23:17:00	2020-06-30 23:00:00	2020-07-01	2158	36	1
387	1_2	20.1	2	2020-06-30 23:30:00	107	86	0.518	75.007	0.802	0.02	2.93	0.02	2.83	252	99	NA	NA	NA	NA	NA	2020-06-30 23:30:00	2020-06-30 23:00:00	2020-07-01	2171	36	1
388	1_2	20	2	2020-06-30 23:43:00	93	73	0.446	75.453	0.788	0	2.93	0.0300000000000002	2.86	421	243	NA	NA	NA	NA	NA	2020-06-30 23:43:00	2020-06-30 23:00:00	2020-07-01	2184	36	1
389	1_2	19.9	2	2020-06-30 23:56:00	108	84	0.517	75.97	0.779	0.16	3.09	0	2.86	617	389	NA	NA	NA	NA	NA	2020-06-30 23:56:00	2020-06-30 23:00:00	2020-07-01	2197	36	1
390	1_2	19.8	2	2020-07-01 00:09:00	104	84	0.501	76.471	0.806	0.12	3.21	0.0299999999999998	2.89	566	285	NA	NA	NA	NA	NA	2020-07-01 00:09:00	2020-07-01 00:00:00	2020-07-01	2210	37	1
391	1_2	20	2	2020-07-01 00:22:00	108	88	0.523	76.994	0.816	0	3.21	0.0600000000000001	2.95	1668	1178	NA	NA	NA	NA	NA	2020-07-01 00:22:00	2020-07-01 00:00:00	2020-07-01	2223	37	1
392	1_2	20.1	2	2020-07-01 00:35:00	104	84	0.502	77.496	0.805	0.0399999999999996	3.25	0.0499999999999998	3	1173	777	NA	NA	NA	NA	NA	2020-07-01 00:35:00	2020-07-01 00:00:00	2020-07-01	2236	37	1
393	1_2	20.3	2	2020-07-01 00:48:00	105	84	0.506	78.002	0.798	0.0300000000000002	3.28	0	3	210	50	NA	NA	NA	NA	NA	2020-07-01 00:48:00	2020-07-01 00:00:00	2020-07-01	2249	37	1
394	1_2	20.2	2	2020-07-01 01:01:00	102	82	0.494	78.496	0.799	0.00999999999999979	3.29	0	3	22	7	NA	NA	NA	NA	NA	2020-07-01 01:01:00	2020-07-01 01:00:00	2020-07-01	2262	38	1
395	1_2	20.2	2	2020-07-01 01:14:00	96	74	0.46	78.956	0.773	0	3.29	0	3	22	4	NA	NA	NA	NA	NA	2020-07-01 01:14:00	2020-07-01 01:00:00	2020-07-01	2275	38	1
396	1_2	20.2	2	2020-07-01 01:27:00	82	63	0.392	79.348	0.769	0	3.29	0.0100000000000002	3.01	35	6	NA	NA	NA	NA	NA	2020-07-01 01:27:00	2020-07-01 01:00:00	2020-07-01	2288	38	1
397	1_2	20.2	2	2020-07-01 01:40:00	88	67	0.423	79.771	0.757	0	3.29	0	3.01	57	10	NA	NA	NA	NA	NA	2020-07-01 01:40:00	2020-07-01 01:00:00	2020-07-01	2301	38	1
398	1_2	20.2	2	2020-07-01 01:53:00	83	64	0.4	80.171	0.768	0	3.29	0	3.01	22	0	NA	NA	NA	NA	NA	2020-07-01 01:53:00	2020-07-01 01:00:00	2020-07-01	2314	38	1
399	1_2	20.1	2	2020-07-01 02:06:00	82	63	0.394	80.565	0.766	0.02	3.31	0.02	3.03	678	447	NA	NA	NA	NA	NA	2020-07-01 02:06:00	2020-07-01 02:00:00	2020-07-01	2327	39	1
400	1_2	20.2	2	2020-07-01 02:19:00	105	83	0.504	81.069	0.795	0.14	3.45	0.0899999999999999	3.12	954	579	NA	NA	NA	NA	NA	2020-07-01 02:19:00	2020-07-01 02:00:00	2020-07-01	2340	39	1
401	1_2	20.1	2	2020-07-01 02:32:00	105	83	0.504	81.573	0.794	0.0100000000000002	3.46	0.0900000000000003	3.21	1254	824	NA	NA	NA	NA	NA	2020-07-01 02:32:00	2020-07-01 02:00:00	2020-07-01	2353	39	1
402	1_2	20.3	2	2020-07-01 02:45:00	113	91	0.545	82.118	0.805	0.00999999999999979	3.47	0.0699999999999998	3.28	1000	667	NA	NA	NA	NA	NA	2020-07-01 02:45:00	2020-07-01 02:00:00	2020-07-01	2366	39	1
403	1_2	20.2	2	2020-07-01 02:58:00	109	88	0.528	82.646	0.799	0.0600000000000001	3.53	0	3.28	345	203	NA	NA	NA	NA	NA	2020-07-01 02:58:00	2020-07-01 02:00:00	2020-07-01	2379	39	1
404	1_2	20.1	2	2020-07-01 03:11:00	112	90	0.539	83.185	0.801	0.28	3.81	0.0800000000000001	3.36	901	607	NA	NA	NA	NA	NA	2020-07-01 03:11:00	2020-07-01 03:00:00	2020-07-01	2392	40	1
405	1_2	19.5	2	2020-07-01 03:24:00	114	91	0.549	83.734	0.802	0.0300000000000002	3.84	0.0600000000000001	3.42	1832	1302	NA	NA	NA	NA	NA	2020-07-01 03:24:00	2020-07-01 03:00:00	2020-07-01	2405	40	1
406	1_2	20.5	2	2020-07-01 03:37:00	114	93	0.552	84.286	0.816	0	3.84	0.0299999999999998	3.45	809	472	NA	NA	NA	NA	NA	2020-07-01 03:37:00	2020-07-01 03:00:00	2020-07-01	2418	40	1
407	1_2	20.5	2	2020-07-01 03:50:00	120	97	0.579	84.865	0.808	0	3.84	0.0299999999999998	3.48	1408	961	NA	NA	NA	NA	NA	2020-07-01 03:50:00	2020-07-01 03:00:00	2020-07-01	2431	40	1
408	1_2	20.6	2	2020-07-01 04:03:00	103	82	0.496	85.361	0.794	0	3.84	0	3.48	395	161	NA	NA	NA	NA	NA	2020-07-01 04:03:00	2020-07-01 04:00:00	2020-07-01	2444	41	1
409	1_2	20.6	2	2020-07-01 04:16:00	101	80	0.486	85.847	0.799	0	3.84	0	3.48	23	6	NA	NA	NA	NA	NA	2020-07-01 04:16:00	2020-07-01 04:00:00	2020-07-01	2457	41	1
410	1_2	20.5	2	2020-07-01 04:29:00	92	71	0.44	86.287	0.77	0	3.84	0.0100000000000002	3.49	22	3	NA	NA	NA	NA	NA	2020-07-01 04:29:00	2020-07-01 04:00:00	2020-07-01	2470	41	1
411	1_2	20.4	2	2020-07-01 04:42:00	88	68	0.424	86.711	0.77	0	3.84	0.04	3.53	990	661	NA	NA	NA	NA	NA	2020-07-01 04:42:00	2020-07-01 04:00:00	2020-07-01	2483	41	1
412	1_2	20.4	2	2020-07-01 04:55:00	112	88	0.538	87.249	0.783	0	3.84	0.0600000000000001	3.59	1395	937	NA	NA	NA	NA	NA	2020-07-01 04:55:00	2020-07-01 04:00:00	2020-07-01	2496	41	1
413	1_2	19.8	2	2020-07-01 05:08:00	108	84	0.52	87.769	0.771	0.0899999999999999	3.93	0.0299999999999998	3.62	994	671	NA	NA	NA	NA	NA	2020-07-01 05:08:00	2020-07-01 05:00:00	2020-07-01	2509	42	1
414	1_2	20	2	2020-07-01 05:21:00	114	88	0.545	88.314	0.779	0.04	3.97	0.0500000000000003	3.67	1510	1051	NA	NA	NA	NA	NA	2020-07-01 05:21:00	2020-07-01 05:00:00	2020-07-01	2522	42	1
415	1_2	20.2	2	2020-07-01 05:34:00	117	92	0.564	88.878	0.784	0	3.97	0.0499999999999998	3.72	1280	858	NA	NA	NA	NA	NA	2020-07-01 05:34:00	2020-07-01 05:00:00	2020-07-01	2535	42	1
416	1_2	20.2	2	2020-07-01 05:47:00	109	85	0.521	89.399	0.782	0.00999999999999979	3.98	0	3.72	1180	757	NA	NA	NA	NA	NA	2020-07-01 05:47:00	2020-07-01 05:00:00	2020-07-01	2548	42	1
417	1_2	20.3	2	2020-07-01 06:00:00	108	85	0.52	89.919	0.789	0.0200000000000005	4	0.02	3.74	812	529	NA	NA	NA	NA	NA	2020-07-01 06:00:00	2020-07-01 06:00:00	2020-07-01	2561	43	1
418	1_2	20.4	2	2020-07-01 06:13:00	100	78	0.483	90.402	0.779	0	4	0.0299999999999998	3.77	325	167	NA	NA	NA	NA	NA	2020-07-01 06:13:00	2020-07-01 06:00:00	2020-07-01	2574	43	1
419	1_2	20.4	2	2020-07-01 06:26:00	98	75	0.471	90.873	0.762	0	4	0	3.77	9	1	NA	NA	NA	NA	NA	2020-07-01 06:26:00	2020-07-01 06:00:00	2020-07-01	2587	43	1
420	1_2	20.4	2	2020-07-01 06:39:00	87	64	0.412	91.285	0.733	0	4	0	3.77	53	2	NA	NA	NA	NA	NA	2020-07-01 06:39:00	2020-07-01 06:00:00	2020-07-01	2600	43	1
421	1_2	20.4	2	2020-07-01 06:52:00	86	63	0.407	91.692	0.74	0	4	0	3.77	26	8	NA	NA	NA	NA	NA	2020-07-01 06:52:00	2020-07-01 06:00:00	2020-07-01	2613	43	1
422	1_2	20.4	2	2020-07-01 07:05:00	75	56	0.357	92.049	0.742	0	4	0	3.77	27	3	NA	NA	NA	NA	NA	2020-07-01 07:05:00	2020-07-01 07:00:00	2020-07-02	2626	44	2
423	1_2	20.4	2	2020-07-01 07:18:00	69	50	0.327	92.376	0.725	0	4	0	3.77	0	0	NA	NA	NA	NA	NA	2020-07-01 07:18:00	2020-07-01 07:00:00	2020-07-02	2639	44	2
424	1_2	20.4	2	2020-07-01 07:31:00	82	61	0.39	92.766	0.747	0	4	0	3.77	16	3	NA	NA	NA	NA	NA	2020-07-01 07:31:00	2020-07-01 07:00:00	2020-07-02	2652	44	2
425	1_2	20.3	2	2020-07-01 07:44:00	79	58	0.374	93.14	0.735	0	4	0	3.77	259	117	NA	NA	NA	NA	NA	2020-07-01 07:44:00	2020-07-01 07:00:00	2020-07-02	2665	44	2
426	1_2	20.2	2	2020-07-01 07:57:00	103	78	0.494	93.634	0.757	0	4	0.0700000000000003	3.84	398	184	NA	NA	NA	NA	NA	2020-07-01 07:57:00	2020-07-01 07:00:00	2020-07-02	2678	44	2
427	1_2	20.2	2	2020-07-01 08:10:00	88	66	0.42	94.054	0.755	0	4	0	3.84	23	1	NA	NA	NA	NA	NA	2020-07-01 08:10:00	2020-07-01 08:00:00	2020-07-02	2691	45	2
428	1_2	20.2	2	2020-07-01 08:23:00	85	63	0.407	94.461	0.742	0	4	0	3.84	4	1	NA	NA	NA	NA	NA	2020-07-01 08:23:00	2020-07-01 08:00:00	2020-07-02	2704	45	2
429	1_2	20.2	2	2020-07-01 08:36:00	81	59	0.385	94.846	0.731	0	4	0	3.84	28	5	NA	NA	NA	NA	NA	2020-07-01 08:36:00	2020-07-01 08:00:00	2020-07-02	2717	45	2
430	1_2	20.2	2	2020-07-01 08:49:00	80	58	0.38	95.226	0.728	0	4	0	3.84	1	0	NA	NA	NA	NA	NA	2020-07-01 08:49:00	2020-07-01 08:00:00	2020-07-02	2730	45	2
431	1_2	20.1	2	2020-07-01 09:02:00	80	58	0.378	95.604	0.722	0	4	0	3.84	27	7	NA	NA	NA	NA	NA	2020-07-01 09:02:00	2020-07-01 09:00:00	2020-07-02	2743	46	2
432	1_2	20	2	2020-07-01 09:15:00	81	59	0.384	95.988	0.732	0.00999999999999979	4.01	0	3.84	160	30	NA	NA	NA	NA	NA	2020-07-01 09:15:00	2020-07-01 09:00:00	2020-07-02	2756	46	2
433	1_2	20.1	2	2020-07-01 09:28:00	84	64	0.403	96.391	0.755	0	4.01	0	3.84	46	5	NA	NA	NA	NA	NA	2020-07-01 09:28:00	2020-07-01 09:00:00	2020-07-02	2769	46	2
434	1_2	20.1	2	2020-07-01 09:41:00	81	60	0.384	96.775	0.739	0	4.01	0	3.84	66	12	NA	NA	NA	NA	NA	2020-07-01 09:41:00	2020-07-01 09:00:00	2020-07-02	2782	46	2
435	1_2	20.1	2	2020-07-01 09:54:00	80	58	0.379	97.154	0.73	0	4.01	0	3.84	52	4	NA	NA	NA	NA	NA	2020-07-01 09:54:00	2020-07-01 09:00:00	2020-07-02	2795	46	2
436	1_2	20.1	2	2020-07-01 10:07:00	80	57	0.378	97.532	0.712	0	4.01	0	3.84	20	2	NA	NA	NA	NA	NA	2020-07-01 10:07:00	2020-07-01 10:00:00	2020-07-02	2808	47	2
437	1_2	19.6	2	2020-07-01 10:20:00	87	64	0.412	97.944	0.735	0	4.01	0.02	3.86	725	417	NA	NA	NA	NA	NA	2020-07-01 10:20:00	2020-07-01 10:00:00	2020-07-02	2821	47	2
438	1_2	19.4	2	2020-07-01 10:33:00	103	75	0.491	98.435	0.729	0	4.01	0.0499999999999998	3.91	728	429	NA	NA	NA	NA	NA	2020-07-01 10:33:00	2020-07-01 10:00:00	2020-07-02	2834	47	2
439	1_3	19.1	3	2020-06-29 11:19:00	113	82	0.537	0	0.728	0	0	0	0	1443	956	NA	NA	NA	NA	NA	2020-06-29 11:19:00	2020-06-29 11:00:00	2020-06-30	0	0	0
440	1_3	19.2	3	2020-06-29 11:32:00	111	80	0.526	0.526	0.721	0.01	0.01	0.13	0.13	1390	873	NA	NA	NA	NA	NA	2020-06-29 11:32:00	2020-06-29 11:00:00	2020-06-30	13	0	0
441	1_3	19.3	3	2020-06-29 11:45:00	104	76	0.495	1.021	0.729	0	0.01	0.12	0.25	1119	667	NA	NA	NA	NA	NA	2020-06-29 11:45:00	2020-06-29 11:00:00	2020-06-30	26	0	0
442	1_3	19.5	3	2020-06-29 11:58:00	106	77	0.504	1.525	0.72	0	0.01	0.07	0.32	1055	601	NA	NA	NA	NA	NA	2020-06-29 11:58:00	2020-06-29 11:00:00	2020-06-30	39	0	0
443	1_3	19.1	3	2020-06-29 12:11:00	107	79	0.51	2.035	0.737	0	0.01	0.12	0.44	973	554	NA	NA	NA	NA	NA	2020-06-29 12:11:00	2020-06-29 12:00:00	2020-06-30	52	1	0
444	1_3	19.1	3	2020-06-29 12:24:00	102	76	0.484	2.519	0.744	0	0.01	0.07	0.51	494	242	NA	NA	NA	NA	NA	2020-06-29 12:24:00	2020-06-29 12:00:00	2020-06-30	65	1	0
445	1_3	19.1	3	2020-06-29 12:37:00	101	74	0.481	3	0.733	0	0.01	0.09	0.6	480	134	NA	NA	NA	NA	NA	2020-06-29 12:37:00	2020-06-29 12:00:00	2020-06-30	78	1	0
446	1_3	19.1	3	2020-06-29 12:50:00	108	79	0.514	3.514	0.734	0	0.01	0.0600000000000001	0.66	227	99	NA	NA	NA	NA	NA	2020-06-29 12:50:00	2020-06-29 12:00:00	2020-06-30	91	1	0
447	1_3	19.1	3	2020-06-29 13:03:00	114	83	0.542	4.056	0.73	0.01	0.02	0.13	0.79	1068	652	NA	NA	NA	NA	NA	2020-06-29 13:03:00	2020-06-29 13:00:00	2020-06-30	104	2	0
448	1_3	19.4	3	2020-06-29 13:16:00	109	79	0.518	4.574	0.726	0	0.02	0.0299999999999999	0.82	664	353	NA	NA	NA	NA	NA	2020-06-29 13:16:00	2020-06-29 13:00:00	2020-06-30	117	2	0
449	1_3	19.4	3	2020-06-29 13:29:00	101	75	0.48	5.054	0.74	0	0.02	0.02	0.84	81	9	NA	NA	NA	NA	NA	2020-06-29 13:29:00	2020-06-29 13:00:00	2020-06-30	130	2	0
450	1_3	19.4	3	2020-06-29 13:42:00	90	65	0.428	5.482	0.72	0	0.02	0.0600000000000001	0.9	285	121	NA	NA	NA	NA	NA	2020-06-29 13:42:00	2020-06-29 13:00:00	2020-06-30	143	2	0
451	1_3	19.4	3	2020-06-29 13:55:00	81	59	0.384	5.866	0.722	0	0.02	0.0700000000000001	0.97	16	5	NA	NA	NA	NA	NA	2020-06-29 13:55:00	2020-06-29 13:00:00	2020-06-30	156	2	0
452	1_3	19.3	3	2020-06-29 14:08:00	82	59	0.391	6.257	0.721	0	0.02	0.02	0.99	54	20	NA	NA	NA	NA	NA	2020-06-29 14:08:00	2020-06-29 14:00:00	2020-06-30	169	3	0
453	1_3	19.3	3	2020-06-29 14:21:00	82	60	0.391	6.648	0.733	0	0.02	0.0599999999999998	1.05	94	22	NA	NA	NA	NA	NA	2020-06-29 14:21:00	2020-06-29 14:00:00	2020-06-30	182	3	0
454	1_3	19.3	3	2020-06-29 14:34:00	80	57	0.378	7.026	0.706	0	0.02	0.02	1.07	31	10	NA	NA	NA	NA	NA	2020-06-29 14:34:00	2020-06-29 14:00:00	2020-06-30	195	3	0
455	1_3	19.4	3	2020-06-29 14:47:00	79	56	0.375	7.401	0.701	0.03	0.05	0.01	1.08	433	238	NA	NA	NA	NA	NA	2020-06-29 14:47:00	2020-06-29 14:00:00	2020-06-30	208	3	0
456	1_3	19.2	3	2020-06-29 15:00:00	81	58	0.382	7.783	0.719	0	0.05	0.0700000000000001	1.15	137	65	NA	NA	NA	NA	NA	2020-06-29 15:00:00	2020-06-29 15:00:00	2020-06-30	221	4	0
457	1_3	19	3	2020-06-29 15:13:00	86	69	0.417	8.2	0.793	0.03	0.08	0.05	1.2	680	339	NA	NA	NA	NA	NA	2020-06-29 15:13:00	2020-06-29 15:00:00	2020-06-30	234	4	0
458	1_3	19.3	3	2020-06-29 15:26:00	101	79	0.485	8.685	0.789	0.02	0.1	0.01	1.21	402	162	NA	NA	NA	NA	NA	2020-06-29 15:26:00	2020-06-29 15:00:00	2020-06-30	247	4	0
459	1_3	19.3	3	2020-06-29 15:39:00	88	69	0.424	9.109	0.78	0	0.1	0.01	1.22	13	0	NA	NA	NA	NA	NA	2020-06-29 15:39:00	2020-06-29 15:00:00	2020-06-30	260	4	0
460	1_3	19.3	3	2020-06-29 15:52:00	85	62	0.403	9.512	0.732	0	0.1	0.01	1.23	20	2	NA	NA	NA	NA	NA	2020-06-29 15:52:00	2020-06-29 15:00:00	2020-06-30	273	4	0
461	1_3	19.1	3	2020-06-29 16:05:00	86	67	0.411	9.923	0.779	0	0.1	0.01	1.24	326	144	NA	NA	NA	NA	NA	2020-06-29 16:05:00	2020-06-29 16:00:00	2020-06-30	286	5	0
462	1_3	19.3	3	2020-06-29 16:18:00	78	57	0.371	10.294	0.725	0	0.1	0.0199999999999998	1.26	16	2	NA	NA	NA	NA	NA	2020-06-29 16:18:00	2020-06-29 16:00:00	2020-06-30	299	5	0
463	1_3	19.2	3	2020-06-29 16:31:00	82	60	0.388	10.682	0.728	0	0.1	0.02	1.28	132	73	NA	NA	NA	NA	NA	2020-06-29 16:31:00	2020-06-29 16:00:00	2020-06-30	312	5	0
464	1_3	19.3	3	2020-06-29 16:44:00	86	64	0.408	11.09	0.75	0.07	0.17	0.01	1.29	219	90	NA	NA	NA	NA	NA	2020-06-29 16:44:00	2020-06-29 16:00:00	2020-06-30	325	5	0
465	1_3	19.3	3	2020-06-29 16:57:00	77	57	0.364	11.454	0.742	0	0.17	0.01	1.3	5	0	NA	NA	NA	NA	NA	2020-06-29 16:57:00	2020-06-29 16:00:00	2020-06-30	338	5	0
466	1_3	19.3	3	2020-06-29 17:10:00	82	61	0.392	11.846	0.747	0	0.17	0.02	1.32	18	5	NA	NA	NA	NA	NA	2020-06-29 17:10:00	2020-06-29 17:00:00	2020-06-30	351	6	0
467	1_3	18.9	3	2020-06-29 17:23:00	77	58	0.369	12.215	0.753	0	0.17	0.01	1.33	114	30	NA	NA	NA	NA	NA	2020-06-29 17:23:00	2020-06-29 17:00:00	2020-06-30	364	6	0
468	1_3	19.2	3	2020-06-29 17:36:00	83	63	0.397	12.612	0.765	0.03	0.2	0.01	1.34	1144	706	NA	NA	NA	NA	NA	2020-06-29 17:36:00	2020-06-29 17:00:00	2020-06-30	377	6	0
469	1_3	19.3	3	2020-06-29 17:49:00	101	78	0.486	13.098	0.768	0.01	0.21	0.0800000000000001	1.42	1126	692	NA	NA	NA	NA	NA	2020-06-29 17:49:00	2020-06-29 17:00:00	2020-06-30	390	6	0
470	1_3	18.7	3	2020-06-29 18:02:00	101	80	0.485	13.583	0.792	0	0.21	0	1.42	297	109	NA	NA	NA	NA	NA	2020-06-29 18:02:00	2020-06-29 18:00:00	2020-06-30	403	7	0
471	1_3	19.3	3	2020-06-29 18:15:00	89	68	0.427	14.01	0.759	0	0.21	0	1.42	34	8	NA	NA	NA	NA	NA	2020-06-29 18:15:00	2020-06-29 18:00:00	2020-06-30	416	7	0
472	1_3	19.2	3	2020-06-29 18:28:00	85	62	0.402	14.412	0.733	0.04	0.25	0	1.42	460	295	NA	NA	NA	NA	NA	2020-06-29 18:28:00	2020-06-29 18:00:00	2020-06-30	429	7	0
473	1_3	18.8	3	2020-06-29 18:41:00	99	75	0.471	14.883	0.76	0.06	0.31	0.02	1.44	407	210	NA	NA	NA	NA	NA	2020-06-29 18:41:00	2020-06-29 18:00:00	2020-06-30	442	7	0
474	1_3	19.1	3	2020-06-29 18:54:00	108	84	0.517	15.4	0.784	0.02	0.33	0.03	1.47	1372	907	NA	NA	NA	NA	NA	2020-06-29 18:54:00	2020-06-29 18:00:00	2020-06-30	455	7	0
475	1_3	19.2	3	2020-06-29 19:07:00	113	89	0.542	15.942	0.794	0.05	0.38	0.0599999999999998	1.53	1076	631	NA	NA	NA	NA	NA	2020-06-29 19:07:00	2020-06-29 19:00:00	2020-06-30	468	8	0
476	1_3	19.3	3	2020-06-29 19:20:00	111	86	0.532	16.474	0.782	0.04	0.42	0.02	1.55	1053	652	NA	NA	NA	NA	NA	2020-06-29 19:20:00	2020-06-29 19:00:00	2020-06-30	481	8	0
477	1_3	19.3	3	2020-06-29 19:33:00	112	86	0.536	17.01	0.766	0.05	0.47	0.0700000000000001	1.62	1051	578	NA	NA	NA	NA	NA	2020-06-29 19:33:00	2020-06-29 19:00:00	2020-06-30	494	8	0
478	1_3	19.3	3	2020-06-29 19:46:00	106	84	0.509	17.519	0.8	0.0299999999999999	0.5	0.0800000000000001	1.7	1107	677	NA	NA	NA	NA	NA	2020-06-29 19:46:00	2020-06-29 19:00:00	2020-06-30	507	8	0
479	1_3	19.4	3	2020-06-29 19:59:00	123	97	0.591	18.11	0.793	0.0800000000000001	0.58	0.05	1.75	1471	921	NA	NA	NA	NA	NA	2020-06-29 19:59:00	2020-06-29 19:00:00	2020-06-30	520	8	0
480	1_3	19.5	3	2020-06-29 20:12:00	125	96	0.599	18.709	0.772	0.0399999999999999	0.62	0.0599999999999998	1.81	917	544	NA	NA	NA	NA	NA	2020-06-29 20:12:00	2020-06-29 20:00:00	2020-06-30	533	9	0
481	1_3	19.5	3	2020-06-29 20:25:00	108	86	0.522	19.231	0.797	0.05	0.67	0.12	1.93	998	641	NA	NA	NA	NA	NA	2020-06-29 20:25:00	2020-06-29 20:00:00	2020-06-30	546	9	0
482	1_3	19.4	3	2020-06-29 20:38:00	105	81	0.503	19.734	0.776	0.03	0.7	0	1.93	1089	674	NA	NA	NA	NA	NA	2020-06-29 20:38:00	2020-06-29 20:00:00	2020-06-30	559	9	0
483	1_3	19.5	3	2020-06-29 20:51:00	117	91	0.562	20.296	0.781	0.01	0.71	0.0100000000000002	1.94	726	449	NA	NA	NA	NA	NA	2020-06-29 20:51:00	2020-06-29 20:00:00	2020-06-30	572	9	0
484	1_3	19.6	3	2020-06-29 21:04:00	114	90	0.549	20.845	0.788	0.0599999999999999	0.77	0.00999999999999979	1.95	523	292	NA	NA	NA	NA	NA	2020-06-29 21:04:00	2020-06-29 21:00:00	2020-06-30	585	10	0
485	1_3	19.5	3	2020-06-29 21:17:00	104	84	0.504	21.349	0.804	0	0.77	0.02	1.97	176	75	NA	NA	NA	NA	NA	2020-06-29 21:17:00	2020-06-29 21:00:00	2020-06-30	598	10	0
486	1_3	19.4	3	2020-06-29 21:30:00	93	71	0.444	21.793	0.767	0.03	0.8	0.0600000000000001	2.03	504	292	NA	NA	NA	NA	NA	2020-06-29 21:30:00	2020-06-29 21:00:00	2020-06-30	611	10	0
487	1_3	19.5	3	2020-06-29 21:43:00	110	86	0.528	22.321	0.786	0.05	0.85	0.0900000000000003	2.12	1386	879	NA	NA	NA	NA	NA	2020-06-29 21:43:00	2020-06-29 21:00:00	2020-06-30	624	10	0
488	1_3	19.6	3	2020-06-29 21:56:00	131	105	0.631	22.952	0.802	0.07	0.92	0.0299999999999998	2.15	1211	810	NA	NA	NA	NA	NA	2020-06-29 21:56:00	2020-06-29 21:00:00	2020-06-30	637	10	0
489	1_3	19.6	3	2020-06-29 22:09:00	105	85	0.507	23.459	0.813	0.04	0.96	0.0800000000000001	2.23	959	577	NA	NA	NA	NA	NA	2020-06-29 22:09:00	2020-06-29 22:00:00	2020-06-30	650	11	0
490	1_3	19.7	3	2020-06-29 22:22:00	104	86	0.505	23.964	0.822	0.01	0.97	0.0299999999999998	2.26	563	315	NA	NA	NA	NA	NA	2020-06-29 22:22:00	2020-06-29 22:00:00	2020-06-30	663	11	0
491	1_3	19.7	3	2020-06-29 22:35:00	99	80	0.477	24.441	0.805	0	0.97	0	2.26	44	34	NA	NA	NA	NA	NA	2020-06-29 22:35:00	2020-06-29 22:00:00	2020-06-30	676	11	0
492	1_3	19.5	3	2020-06-29 22:48:00	101	76	0.482	24.923	0.758	0	0.97	0	2.26	23	7	NA	NA	NA	NA	NA	2020-06-29 22:48:00	2020-06-29 22:00:00	2020-06-30	689	11	0
493	1_3	19.7	3	2020-06-29 23:01:00	101	77	0.482	25.405	0.77	0	0.97	0.0100000000000002	2.27	123	59	NA	NA	NA	NA	NA	2020-06-29 23:01:00	2020-06-29 23:00:00	2020-06-30	702	12	0
494	1_3	19.7	3	2020-06-29 23:14:00	104	80	0.5	25.905	0.762	0.13	1.1	0.00999999999999979	2.28	395	163	NA	NA	NA	NA	NA	2020-06-29 23:14:00	2020-06-29 23:00:00	2020-06-30	715	12	0
495	1_3	19.8	3	2020-06-29 23:27:00	89	71	0.431	26.336	0.798	0.02	1.12	0.11	2.39	98	22	NA	NA	NA	NA	NA	2020-06-29 23:27:00	2020-06-29 23:00:00	2020-06-30	728	12	0
496	1_3	19.9	3	2020-06-29 23:40:00	118	92	0.569	26.905	0.78	0.05	1.17	0.02	2.41	224	131	NA	NA	NA	NA	NA	2020-06-29 23:40:00	2020-06-29 23:00:00	2020-06-30	741	12	0
497	1_3	19.9	3	2020-06-29 23:53:00	96	77	0.464	27.369	0.797	0	1.17	0.0100000000000002	2.42	37	2	NA	NA	NA	NA	NA	2020-06-29 23:53:00	2020-06-29 23:00:00	2020-06-30	754	12	0
498	1_3	19.9	3	2020-06-30 00:06:00	96	73	0.459	27.828	0.759	0.01	1.18	0	2.42	39	21	NA	NA	NA	NA	NA	2020-06-30 00:06:00	2020-06-30 00:00:00	2020-06-30	767	13	0
499	1_3	19.9	3	2020-06-30 00:19:00	110	84	0.525	28.353	0.765	0.0600000000000001	1.24	0.0899999999999999	2.51	324	145	NA	NA	NA	NA	NA	2020-06-30 00:19:00	2020-06-30 00:00:00	2020-06-30	780	13	0
500	1_3	19.9	3	2020-06-30 00:32:00	109	88	0.527	28.88	0.804	0.0799999999999998	1.32	0.11	2.62	731	348	NA	NA	NA	NA	NA	2020-06-30 00:32:00	2020-06-30 00:00:00	2020-06-30	793	13	0
501	1_3	19.9	3	2020-06-30 00:45:00	101	80	0.488	29.368	0.791	0.03	1.35	0.00999999999999979	2.63	979	648	NA	NA	NA	NA	NA	2020-06-30 00:45:00	2020-06-30 00:00:00	2020-06-30	806	13	0
502	1_3	20.2	3	2020-06-30 00:58:00	110	87	0.529	29.897	0.795	0.02	1.37	0.11	2.74	1421	912	NA	NA	NA	NA	NA	2020-06-30 00:58:00	2020-06-30 00:00:00	2020-06-30	819	13	0
503	1_3	20	3	2020-06-30 01:11:00	129	102	0.62	30.517	0.795	0.03	1.4	0.0500000000000003	2.79	1243	808	NA	NA	NA	NA	NA	2020-06-30 01:11:00	2020-06-30 01:00:00	2020-06-30	832	14	0
504	1_3	19.8	3	2020-06-30 01:24:00	114	89	0.548	31.065	0.784	0	1.4	0.0299999999999998	2.82	832	515	NA	NA	NA	NA	NA	2020-06-30 01:24:00	2020-06-30 01:00:00	2020-06-30	845	14	0
505	1_3	19.8	3	2020-06-30 01:37:00	123	97	0.591	31.656	0.785	0.0600000000000001	1.46	0.0300000000000002	2.85	1294	853	NA	NA	NA	NA	NA	2020-06-30 01:37:00	2020-06-30 01:00:00	2020-06-30	858	14	0
506	1_3	20	3	2020-06-30 01:50:00	109	84	0.524	32.18	0.772	0	1.46	0.0599999999999996	2.91	1141	810	NA	NA	NA	NA	NA	2020-06-30 01:50:00	2020-06-30 01:00:00	2020-06-30	871	14	0
507	1_3	20	3	2020-06-30 02:03:00	104	80	0.499	32.679	0.774	0	1.46	0.0500000000000003	2.96	1145	756	NA	NA	NA	NA	NA	2020-06-30 02:03:00	2020-06-30 02:00:00	2020-06-30	884	15	0
508	1_3	20.1	3	2020-06-30 02:16:00	99	77	0.474	33.153	0.776	0.05	1.51	0.00999999999999979	2.97	491	267	NA	NA	NA	NA	NA	2020-06-30 02:16:00	2020-06-30 02:00:00	2020-06-30	897	15	0
509	1_3	20	3	2020-06-30 02:29:00	100	77	0.481	33.634	0.772	0	1.51	0	2.97	13	2	NA	NA	NA	NA	NA	2020-06-30 02:29:00	2020-06-30 02:00:00	2020-06-30	910	15	0
510	1_3	20	3	2020-06-30 02:42:00	92	67	0.436	34.07	0.735	0	1.51	0.0100000000000002	2.98	32	0	NA	NA	NA	NA	NA	2020-06-30 02:42:00	2020-06-30 02:00:00	2020-06-30	923	15	0
511	1_3	20	3	2020-06-30 02:55:00	96	71	0.456	34.526	0.743	0	1.51	0.00999999999999979	2.99	77	37	NA	NA	NA	NA	NA	2020-06-30 02:55:00	2020-06-30 02:00:00	2020-06-30	936	15	0
512	1_3	19.8	3	2020-06-30 03:08:00	98	71	0.463	34.989	0.726	0	1.51	0	2.99	81	54	NA	NA	NA	NA	NA	2020-06-30 03:08:00	2020-06-30 03:00:00	2020-06-30	949	16	0
513	1_3	20	3	2020-06-30 03:21:00	101	76	0.481	35.47	0.757	0	1.51	0.02	3.01	526	276	NA	NA	NA	NA	NA	2020-06-30 03:21:00	2020-06-30 03:00:00	2020-06-30	962	16	0
514	1_3	20	3	2020-06-30 03:34:00	97	72	0.463	35.933	0.745	0	1.51	0	3.01	76	9	NA	NA	NA	NA	NA	2020-06-30 03:34:00	2020-06-30 03:00:00	2020-06-30	975	16	0
515	1_3	19.9	3	2020-06-30 03:47:00	94	68	0.445	36.378	0.727	0	1.51	0.0300000000000002	3.04	115	56	NA	NA	NA	NA	NA	2020-06-30 03:47:00	2020-06-30 03:00:00	2020-06-30	988	16	0
516	1_3	19.9	3	2020-06-30 04:00:00	104	82	0.501	36.879	0.782	0.02	1.53	0.0699999999999998	3.11	640	367	NA	NA	NA	NA	NA	2020-06-30 04:00:00	2020-06-30 04:00:00	2020-06-30	1001	17	0
517	1_3	19.9	3	2020-06-30 04:13:00	118	92	0.566	37.445	0.778	0.0599999999999998	1.59	0.0699999999999998	3.18	1647	1156	NA	NA	NA	NA	NA	2020-06-30 04:13:00	2020-06-30 04:00:00	2020-06-30	1014	17	0
518	1_3	19.7	3	2020-06-30 04:26:00	124	97	0.595	38.04	0.781	0	1.59	0	3.18	1046	690	NA	NA	NA	NA	NA	2020-06-30 04:26:00	2020-06-30 04:00:00	2020-06-30	1027	17	0
519	1_3	19.8	3	2020-06-30 04:39:00	132	101	0.631	38.671	0.765	0	1.59	0.16	3.34	1007	682	NA	NA	NA	NA	NA	2020-06-30 04:39:00	2020-06-30 04:00:00	2020-06-30	1040	17	0
520	1_3	19.8	3	2020-06-30 04:52:00	108	82	0.515	39.186	0.766	0	1.59	0.0499999999999998	3.39	794	477	NA	NA	NA	NA	NA	2020-06-30 04:52:00	2020-06-30 04:00:00	2020-06-30	1053	17	0
521	1_3	19.6	3	2020-06-30 05:05:00	101	76	0.481	39.667	0.754	0	1.59	0	3.39	601	344	NA	NA	NA	NA	NA	2020-06-30 05:05:00	2020-06-30 05:00:00	2020-06-30	1066	18	0
522	1_3	19.7	3	2020-06-30 05:18:00	106	80	0.507	40.174	0.756	0	1.59	0	3.39	940	599	NA	NA	NA	NA	NA	2020-06-30 05:18:00	2020-06-30 05:00:00	2020-06-30	1079	18	0
523	1_3	19.6	3	2020-06-30 05:31:00	108	80	0.513	40.687	0.739	0.04	1.63	0	3.39	1258	838	NA	NA	NA	NA	NA	2020-06-30 05:31:00	2020-06-30 05:00:00	2020-06-30	1092	18	0
524	1_3	19.6	3	2020-06-30 05:44:00	107	81	0.509	41.196	0.756	0	1.63	0	3.39	1162	714	NA	NA	NA	NA	NA	2020-06-30 05:44:00	2020-06-30 05:00:00	2020-06-30	1105	18	0
525	1_3	19.6	3	2020-06-30 05:57:00	102	76	0.488	41.684	0.747	0.02	1.65	0	3.39	1678	1062	NA	NA	NA	NA	NA	2020-06-30 05:57:00	2020-06-30 05:00:00	2020-06-30	1118	18	0
526	1_3	19.7	3	2020-06-30 06:10:00	99	73	0.47	42.154	0.744	0	1.65	0	3.39	517	300	NA	NA	NA	NA	NA	2020-06-30 06:10:00	2020-06-30 06:00:00	2020-06-30	1131	19	0
527	1_3	19.8	3	2020-06-30 06:23:00	94	68	0.447	42.601	0.727	0	1.65	0	3.39	2	0	NA	NA	NA	NA	NA	2020-06-30 06:23:00	2020-06-30 06:00:00	2020-06-30	1144	19	0
528	1_3	19.8	3	2020-06-30 06:36:00	87	63	0.414	43.015	0.718	0	1.65	0	3.39	3	0	NA	NA	NA	NA	NA	2020-06-30 06:36:00	2020-06-30 06:00:00	2020-06-30	1157	19	0
529	1_3	19.8	3	2020-06-30 06:49:00	80	57	0.379	43.394	0.706	0	1.65	0	3.39	4	1	NA	NA	NA	NA	NA	2020-06-30 06:49:00	2020-06-30 06:00:00	2020-06-30	1170	19	0
530	1_3	19.8	3	2020-06-30 07:02:00	79	55	0.371	43.765	0.698	0	1.65	0.0100000000000002	3.4	24	14	NA	NA	NA	NA	NA	2020-06-30 07:02:00	2020-06-30 07:00:00	2020-07-01	1183	20	1
531	1_3	19.8	3	2020-06-30 07:15:00	78	53	0.367	44.132	0.683	0	1.65	0	3.4	12	0	NA	NA	NA	NA	NA	2020-06-30 07:15:00	2020-06-30 07:00:00	2020-07-01	1196	20	1
532	1_3	19.6	3	2020-06-30 07:28:00	76	53	0.359	44.491	0.7	0	1.65	0.00999999999999979	3.41	163	79	NA	NA	NA	NA	NA	2020-06-30 07:28:00	2020-06-30 07:00:00	2020-07-01	1209	20	1
533	1_3	19.7	3	2020-06-30 07:41:00	88	64	0.417	44.908	0.734	0	1.65	0	3.41	127	26	NA	NA	NA	NA	NA	2020-06-30 07:41:00	2020-06-30 07:00:00	2020-07-01	1222	20	1
534	1_3	19.8	3	2020-06-30 07:54:00	72	51	0.341	45.249	0.702	0	1.65	0.0100000000000002	3.42	8	0	NA	NA	NA	NA	NA	2020-06-30 07:54:00	2020-06-30 07:00:00	2020-07-01	1235	20	1
535	1_3	19.6	3	2020-06-30 08:07:00	80	57	0.38	45.629	0.709	0	1.65	0.00999999999999979	3.43	64	13	NA	NA	NA	NA	NA	2020-06-30 08:07:00	2020-06-30 08:00:00	2020-07-01	1248	21	1
536	1_3	19.9	3	2020-06-30 08:20:00	72	52	0.343	45.972	0.716	0	1.65	0.0100000000000002	3.44	57	21	NA	NA	NA	NA	NA	2020-06-30 08:20:00	2020-06-30 08:00:00	2020-07-01	1261	21	1
537	1_3	19.7	3	2020-06-30 08:33:00	78	55	0.37	46.342	0.708	0	1.65	0	3.44	56	30	NA	NA	NA	NA	NA	2020-06-30 08:33:00	2020-06-30 08:00:00	2020-07-01	1274	21	1
538	1_3	19.7	3	2020-06-30 08:46:00	72	51	0.34	46.682	0.711	0	1.65	0	3.44	5	0	NA	NA	NA	NA	NA	2020-06-30 08:46:00	2020-06-30 08:00:00	2020-07-01	1287	21	1
539	1_3	19.7	3	2020-06-30 08:59:00	78	57	0.372	47.054	0.722	0	1.65	0	3.44	5	0	NA	NA	NA	NA	NA	2020-06-30 08:59:00	2020-06-30 08:00:00	2020-07-01	1300	21	1
540	1_3	19.7	3	2020-06-30 09:12:00	77	54	0.362	47.416	0.71	0	1.65	0.00999999999999979	3.45	9	0	NA	NA	NA	NA	NA	2020-06-30 09:12:00	2020-06-30 09:00:00	2020-07-01	1313	22	1
541	1_3	19.7	3	2020-06-30 09:25:00	72	51	0.34	47.756	0.714	0	1.65	0.0100000000000002	3.46	13	4	NA	NA	NA	NA	NA	2020-06-30 09:25:00	2020-06-30 09:00:00	2020-07-01	1326	22	1
542	1_3	19.6	3	2020-06-30 09:38:00	83	61	0.396	48.152	0.732	0	1.65	0.00999999999999979	3.47	325	148	NA	NA	NA	NA	NA	2020-06-30 09:38:00	2020-06-30 09:00:00	2020-07-01	1339	22	1
543	1_3	19.6	3	2020-06-30 09:51:00	84	60	0.396	48.548	0.714	0	1.65	0	3.47	68	12	NA	NA	NA	NA	NA	2020-06-30 09:51:00	2020-06-30 09:00:00	2020-07-01	1352	22	1
544	1_3	19.6	3	2020-06-30 10:04:00	79	56	0.374	48.922	0.702	0	1.65	0.0100000000000002	3.48	14	0	NA	NA	NA	NA	NA	2020-06-30 10:04:00	2020-06-30 10:00:00	2020-07-01	1365	23	1
545	1_3	19.6	3	2020-06-30 10:17:00	82	59	0.389	49.311	0.716	0	1.65	0	3.48	65	34	NA	NA	NA	NA	NA	2020-06-30 10:17:00	2020-06-30 10:00:00	2020-07-01	1378	23	1
546	1_3	19.6	3	2020-06-30 10:30:00	71	50	0.337	49.648	0.702	0	1.65	0.00999999999999979	3.49	30	0	NA	NA	NA	NA	NA	2020-06-30 10:30:00	2020-06-30 10:00:00	2020-07-01	1391	23	1
547	1_3	19.6	3	2020-06-30 10:43:00	71	52	0.338	49.986	0.727	0	1.65	0	3.49	3	0	NA	NA	NA	NA	NA	2020-06-30 10:43:00	2020-06-30 10:00:00	2020-07-01	1404	23	1
548	1_3	20	3	2020-06-30 10:56:00	75	53	0.353	50.339	0.715	0	1.65	0	3.49	16	4	NA	NA	NA	NA	NA	2020-06-30 10:56:00	2020-06-30 10:00:00	2020-07-01	1417	23	1
549	1_3	19.6	3	2020-06-30 11:09:00	74	54	0.352	50.691	0.734	0	1.65	0.0100000000000002	3.5	32	17	NA	NA	NA	NA	NA	2020-06-30 11:09:00	2020-06-30 11:00:00	2020-07-01	1430	24	1
550	1_3	19.5	3	2020-06-30 11:22:00	69	50	0.328	51.019	0.715	0	1.65	0.00999999999999979	3.51	15	0	NA	NA	NA	NA	NA	2020-06-30 11:22:00	2020-06-30 11:00:00	2020-07-01	1443	24	1
551	1_3	19.5	3	2020-06-30 11:35:00	77	57	0.368	51.387	0.734	0	1.65	0.0100000000000002	3.52	128	10	NA	NA	NA	NA	NA	2020-06-30 11:35:00	2020-06-30 11:00:00	2020-07-01	1456	24	1
552	1_3	19.5	3	2020-06-30 11:48:00	75	54	0.356	51.743	0.713	0	1.65	0	3.52	34	0	NA	NA	NA	NA	NA	2020-06-30 11:48:00	2020-06-30 11:00:00	2020-07-01	1469	24	1
553	1_3	19.5	3	2020-06-30 12:01:00	71	51	0.338	52.081	0.712	0	1.65	0.00999999999999979	3.53	24	0	NA	NA	NA	NA	NA	2020-06-30 12:01:00	2020-06-30 12:00:00	2020-07-01	1482	25	1
554	1_3	18.3	3	2020-06-30 12:14:00	76	55	0.358	52.439	0.725	0	1.65	0	3.53	265	77	NA	NA	NA	NA	NA	2020-06-30 12:14:00	2020-06-30 12:00:00	2020-07-01	1495	25	1
555	1_3	19.5	3	2020-06-30 12:27:00	91	66	0.43	52.869	0.726	0	1.65	0.0100000000000002	3.54	208	61	NA	NA	NA	NA	NA	2020-06-30 12:27:00	2020-06-30 12:00:00	2020-07-01	1508	25	1
556	1_3	19.4	3	2020-06-30 12:40:00	79	57	0.375	53.244	0.715	0	1.65	0.00999999999999979	3.55	14	0	NA	NA	NA	NA	NA	2020-06-30 12:40:00	2020-06-30 12:00:00	2020-07-01	1521	25	1
557	1_3	19.4	3	2020-06-30 12:53:00	75	54	0.356	53.6	0.72	0	1.65	0	3.55	0	0	NA	NA	NA	NA	NA	2020-06-30 12:53:00	2020-06-30 12:00:00	2020-07-01	1534	25	1
558	1_3	19.4	3	2020-06-30 13:06:00	73	53	0.347	53.947	0.721	0	1.65	0.0100000000000002	3.56	0	0	NA	NA	NA	NA	NA	2020-06-30 13:06:00	2020-06-30 13:00:00	2020-07-01	1547	26	1
559	1_3	19.4	3	2020-06-30 13:19:00	67	48	0.319	54.266	0.718	0	1.65	0	3.56	16	6	NA	NA	NA	NA	NA	2020-06-30 13:19:00	2020-06-30 13:00:00	2020-07-01	1560	26	1
560	1_3	19.4	3	2020-06-30 13:32:00	71	51	0.336	54.602	0.724	0	1.65	0.00999999999999979	3.57	6	2	NA	NA	NA	NA	NA	2020-06-30 13:32:00	2020-06-30 13:00:00	2020-07-01	1573	26	1
561	1_3	19.4	3	2020-06-30 13:45:00	71	52	0.339	54.941	0.732	0	1.65	0	3.57	8	0	NA	NA	NA	NA	NA	2020-06-30 13:45:00	2020-06-30 13:00:00	2020-07-01	1586	26	1
562	1_3	19.4	3	2020-06-30 13:58:00	72	52	0.341	55.282	0.726	0	1.65	0.0100000000000002	3.58	23	6	NA	NA	NA	NA	NA	2020-06-30 13:58:00	2020-06-30 13:00:00	2020-07-01	1599	26	1
563	1_3	19.4	3	2020-06-30 14:11:00	73	53	0.348	55.63	0.724	0	1.65	0.00999999999999979	3.59	31	4	NA	NA	NA	NA	NA	2020-06-30 14:11:00	2020-06-30 14:00:00	2020-07-01	1612	27	1
564	1_3	19.3	3	2020-06-30 14:24:00	95	72	0.453	56.083	0.757	0	1.65	0.0300000000000002	3.62	289	98	NA	NA	NA	NA	NA	2020-06-30 14:24:00	2020-06-30 14:00:00	2020-07-01	1625	27	1
565	1_3	19.3	3	2020-06-30 14:37:00	82	60	0.39	56.473	0.729	0	1.65	0	3.62	55	14	NA	NA	NA	NA	NA	2020-06-30 14:37:00	2020-06-30 14:00:00	2020-07-01	1638	27	1
566	1_3	19.3	3	2020-06-30 14:50:00	77	56	0.365	56.838	0.731	0	1.65	0	3.62	21	1	NA	NA	NA	NA	NA	2020-06-30 14:50:00	2020-06-30 14:00:00	2020-07-01	1651	27	1
567	1_3	19.3	3	2020-06-30 15:03:00	73	53	0.345	57.183	0.728	0	1.65	0	3.62	15	1	NA	NA	NA	NA	NA	2020-06-30 15:03:00	2020-06-30 15:00:00	2020-07-01	1664	28	1
568	1_3	19.3	3	2020-06-30 15:16:00	73	53	0.346	57.529	0.724	0	1.65	0	3.62	47	0	NA	NA	NA	NA	NA	2020-06-30 15:16:00	2020-06-30 15:00:00	2020-07-01	1677	28	1
569	1_3	19.3	3	2020-06-30 15:29:00	72	52	0.343	57.872	0.724	0	1.65	0	3.62	14	5	NA	NA	NA	NA	NA	2020-06-30 15:29:00	2020-06-30 15:00:00	2020-07-01	1690	28	1
570	1_3	18.5	3	2020-06-30 15:42:00	69	51	0.329	58.201	0.732	0	1.65	0	3.62	275	87	NA	NA	NA	NA	NA	2020-06-30 15:42:00	2020-06-30 15:00:00	2020-07-01	1703	28	1
571	1_3	19.3	3	2020-06-30 15:55:00	83	61	0.396	58.597	0.736	0	1.65	0	3.62	361	189	NA	NA	NA	NA	NA	2020-06-30 15:55:00	2020-06-30 15:00:00	2020-07-01	1716	28	1
572	1_3	19.3	3	2020-06-30 16:08:00	89	67	0.427	59.024	0.755	0	1.65	0.0299999999999998	3.65	386	140	NA	NA	NA	NA	NA	2020-06-30 16:08:00	2020-06-30 16:00:00	2020-07-01	1729	29	1
573	1_3	19.3	3	2020-06-30 16:21:00	84	63	0.402	59.426	0.741	0	1.65	0	3.65	20	0	NA	NA	NA	NA	NA	2020-06-30 16:21:00	2020-06-30 16:00:00	2020-07-01	1742	29	1
574	1_3	19.2	3	2020-06-30 16:34:00	81	59	0.386	59.812	0.724	0	1.65	0	3.65	0	0	NA	NA	NA	NA	NA	2020-06-30 16:34:00	2020-06-30 16:00:00	2020-07-01	1755	29	1
575	1_3	19.2	3	2020-06-30 16:47:00	77	55	0.364	60.176	0.72	0	1.65	0	3.65	13	0	NA	NA	NA	NA	NA	2020-06-30 16:47:00	2020-06-30 16:00:00	2020-07-01	1768	29	1
576	1_3	19.2	3	2020-06-30 17:00:00	70	50	0.333	60.509	0.717	0	1.65	0	3.65	23	2	NA	NA	NA	NA	NA	2020-06-30 17:00:00	2020-06-30 17:00:00	2020-07-01	1781	30	1
577	1_3	18.8	3	2020-06-30 17:13:00	72	51	0.34	60.849	0.716	0	1.65	0	3.65	110	14	NA	NA	NA	NA	NA	2020-06-30 17:13:00	2020-06-30 17:00:00	2020-07-01	1794	30	1
578	1_3	19	3	2020-06-30 17:26:00	101	73	0.479	61.328	0.728	0.03	1.68	0.0299999999999998	3.68	532	244	NA	NA	NA	NA	NA	2020-06-30 17:26:00	2020-06-30 17:00:00	2020-07-01	1807	30	1
579	1_3	19.3	3	2020-06-30 17:39:00	81	60	0.386	61.714	0.735	0.01	1.69	0	3.68	30	5	NA	NA	NA	NA	NA	2020-06-30 17:39:00	2020-06-30 17:00:00	2020-07-01	1820	30	1
580	1_3	19.3	3	2020-06-30 17:52:00	77	59	0.368	62.082	0.769	0	1.69	0	3.68	5	1	NA	NA	NA	NA	NA	2020-06-30 17:52:00	2020-06-30 17:00:00	2020-07-01	1833	30	1
581	1_3	18	3	2020-06-30 18:05:00	78	60	0.374	62.456	0.764	0	1.69	0	3.68	245	96	NA	NA	NA	NA	NA	2020-06-30 18:05:00	2020-06-30 18:00:00	2020-07-01	1846	31	1
582	1_3	19.2	3	2020-06-30 18:18:00	109	83	0.52	62.976	0.768	0.05	1.74	0.02	3.7	1285	859	NA	NA	NA	NA	NA	2020-06-30 18:18:00	2020-06-30 18:00:00	2020-07-01	1859	31	1
583	1_3	19.2	3	2020-06-30 18:31:00	116	92	0.56	63.536	0.786	0.03	1.77	0.0700000000000003	3.77	1336	891	NA	NA	NA	NA	NA	2020-06-30 18:31:00	2020-06-30 18:00:00	2020-07-01	1872	31	1
584	1_3	19.2	3	2020-06-30 18:44:00	111	89	0.537	64.073	0.797	0.0499999999999998	1.82	0.00999999999999979	3.78	771	468	NA	NA	NA	NA	NA	2020-06-30 18:44:00	2020-06-30 18:00:00	2020-07-01	1885	31	1
585	1_3	19.2	3	2020-06-30 18:57:00	108	86	0.519	64.592	0.796	0.05	1.87	0.0100000000000002	3.79	1254	856	NA	NA	NA	NA	NA	2020-06-30 18:57:00	2020-06-30 18:00:00	2020-07-01	1898	31	1
586	1_3	19.2	3	2020-06-30 19:10:00	117	93	0.562	65.154	0.794	0.1	1.97	0.0600000000000001	3.85	1541	1017	NA	NA	NA	NA	NA	2020-06-30 19:10:00	2020-06-30 19:00:00	2020-07-01	1911	32	1
587	1_3	19.3	3	2020-06-30 19:23:00	116	94	0.562	65.716	0.811	0.04	2.01	0.0399999999999996	3.89	1677	1203	NA	NA	NA	NA	NA	2020-06-30 19:23:00	2020-06-30 19:00:00	2020-07-01	1924	32	1
588	1_3	19.3	3	2020-06-30 19:36:00	120	97	0.581	66.297	0.804	0.0600000000000001	2.07	0	3.89	1276	847	NA	NA	NA	NA	NA	2020-06-30 19:36:00	2020-06-30 19:00:00	2020-07-01	1937	32	1
589	1_3	19.3	3	2020-06-30 19:49:00	122	98	0.589	66.886	0.804	0.0899999999999999	2.16	0.0600000000000005	3.95	1165	730	NA	NA	NA	NA	NA	2020-06-30 19:49:00	2020-06-30 19:00:00	2020-07-01	1950	32	1
590	1_3	19.1	3	2020-06-30 20:02:00	112	92	0.542	67.428	0.821	0.04	2.2	0.0499999999999998	4	1508	1025	NA	NA	NA	NA	NA	2020-06-30 20:02:00	2020-06-30 20:00:00	2020-07-01	1963	33	1
591	1_3	19.1	3	2020-06-30 20:15:00	111	90	0.537	67.965	0.806	0	2.2	0.0199999999999996	4.02	1188	751	NA	NA	NA	NA	NA	2020-06-30 20:15:00	2020-06-30 20:00:00	2020-07-01	1976	33	1
592	1_3	19.1	3	2020-06-30 20:28:00	106	86	0.515	68.48	0.811	0.0600000000000001	2.26	0.15	4.17	917	592	NA	NA	NA	NA	NA	2020-06-30 20:28:00	2020-06-30 20:00:00	2020-07-01	1989	33	1
593	1_3	19.1	3	2020-06-30 20:41:00	121	98	0.584	69.064	0.814	0.00999999999999979	2.27	0.0199999999999996	4.19	1083	697	NA	NA	NA	NA	NA	2020-06-30 20:41:00	2020-06-30 20:00:00	2020-07-01	2002	33	1
594	1_3	19.1	3	2020-06-30 20:54:00	112	90	0.541	69.605	0.807	0.0300000000000002	2.3	0	4.19	1432	986	NA	NA	NA	NA	NA	2020-06-30 20:54:00	2020-06-30 20:00:00	2020-07-01	2015	33	1
595	1_3	19.4	3	2020-06-30 21:07:00	105	83	0.505	70.11	0.796	0	2.3	0	4.19	496	234	NA	NA	NA	NA	NA	2020-06-30 21:07:00	2020-06-30 21:00:00	2020-07-01	2028	34	1
596	1_3	19.4	3	2020-06-30 21:20:00	97	77	0.469	70.579	0.79	0	2.3	0	4.19	245	10	NA	NA	NA	NA	NA	2020-06-30 21:20:00	2020-06-30 21:00:00	2020-07-01	2041	34	1
597	1_3	19.4	3	2020-06-30 21:33:00	89	68	0.425	71.004	0.77	0	2.3	0	4.19	13	1	NA	NA	NA	NA	NA	2020-06-30 21:33:00	2020-06-30 21:00:00	2020-07-01	2054	34	1
598	1_3	19.3	3	2020-06-30 21:46:00	85	65	0.407	71.411	0.758	0	2.3	0	4.19	55	0	NA	NA	NA	NA	NA	2020-06-30 21:46:00	2020-06-30 21:00:00	2020-07-01	2067	34	1
599	1_3	19.2	3	2020-06-30 21:59:00	107	84	0.513	71.924	0.782	0	2.3	0	4.19	592	312	NA	NA	NA	NA	NA	2020-06-30 21:59:00	2020-06-30 21:00:00	2020-07-01	2080	34	1
600	1_3	19.2	3	2020-06-30 22:12:00	99	80	0.48	72.404	0.802	0.0600000000000001	2.36	0.0600000000000005	4.25	1242	814	NA	NA	NA	NA	NA	2020-06-30 22:12:00	2020-06-30 22:00:00	2020-07-01	2093	35	1
601	1_3	18.8	3	2020-06-30 22:25:00	107	86	0.518	72.922	0.803	0.0999999999999996	2.46	0.0499999999999998	4.3	1114	735	NA	NA	NA	NA	NA	2020-06-30 22:25:00	2020-06-30 22:00:00	2020-07-01	2106	35	1
602	1_3	18.7	3	2020-06-30 22:38:00	102	83	0.495	73.417	0.815	0.0500000000000003	2.51	0.0200000000000005	4.32	1258	818	NA	NA	NA	NA	NA	2020-06-30 22:38:00	2020-06-30 22:00:00	2020-07-01	2119	35	1
603	1_3	18.7	3	2020-06-30 22:51:00	110	89	0.532	73.949	0.81	0	2.51	0.0299999999999994	4.35	1162	766	NA	NA	NA	NA	NA	2020-06-30 22:51:00	2020-06-30 22:00:00	2020-07-01	2132	35	1
604	1_3	18.4	3	2020-06-30 23:04:00	105	85	0.506	74.455	0.808	0.02	2.53	0.0700000000000003	4.42	522	276	NA	NA	NA	NA	NA	2020-06-30 23:04:00	2020-06-30 23:00:00	2020-07-01	2145	36	1
605	1_3	19.4	3	2020-06-30 23:17:00	106	85	0.511	74.966	0.802	0	2.53	0	4.42	126	52	NA	NA	NA	NA	NA	2020-06-30 23:17:00	2020-06-30 23:00:00	2020-07-01	2158	36	1
606	1_3	19.4	3	2020-06-30 23:30:00	95	72	0.454	75.42	0.763	0	2.53	0	4.42	8	1	NA	NA	NA	NA	NA	2020-06-30 23:30:00	2020-06-30 23:00:00	2020-07-01	2171	36	1
607	1_3	19.4	3	2020-06-30 23:43:00	96	72	0.46	75.88	0.75	0	2.53	0	4.42	86	31	NA	NA	NA	NA	NA	2020-06-30 23:43:00	2020-06-30 23:00:00	2020-07-01	2184	36	1
608	1_3	19.4	3	2020-06-30 23:56:00	89	66	0.426	76.306	0.741	0	2.53	0	4.42	50	6	NA	NA	NA	NA	NA	2020-06-30 23:56:00	2020-06-30 23:00:00	2020-07-01	2197	36	1
609	1_3	19.3	3	2020-07-01 00:09:00	88	65	0.419	76.725	0.735	0	2.53	0	4.42	148	36	NA	NA	NA	NA	NA	2020-07-01 00:09:00	2020-07-01 00:00:00	2020-07-01	2210	37	1
610	1_3	19.3	3	2020-07-01 00:22:00	97	74	0.463	77.188	0.759	0.0299999999999998	2.56	0.00999999999999979	4.43	914	581	NA	NA	NA	NA	NA	2020-07-01 00:22:00	2020-07-01 00:00:00	2020-07-01	2223	37	1
611	1_3	19.3	3	2020-07-01 00:35:00	112	84	0.534	77.722	0.755	0.0500000000000003	2.61	0.0700000000000003	4.5	1323	861	NA	NA	NA	NA	NA	2020-07-01 00:35:00	2020-07-01 00:00:00	2020-07-01	2236	37	1
612	1_3	19.3	3	2020-07-01 00:48:00	107	83	0.515	78.237	0.777	0	2.61	0.0599999999999996	4.56	1251	842	NA	NA	NA	NA	NA	2020-07-01 00:48:00	2020-07-01 00:00:00	2020-07-01	2249	37	1
613	1_3	19.3	3	2020-07-01 01:01:00	100	77	0.481	78.718	0.767	0	2.61	0.0300000000000002	4.59	831	537	NA	NA	NA	NA	NA	2020-07-01 01:01:00	2020-07-01 01:00:00	2020-07-01	2262	38	1
614	1_3	19.4	3	2020-07-01 01:14:00	112	84	0.534	79.252	0.752	0.11	2.72	0.00999999999999979	4.6	533	177	NA	NA	NA	NA	NA	2020-07-01 01:14:00	2020-07-01 01:00:00	2020-07-01	2275	38	1
615	1_3	19.4	3	2020-07-01 01:27:00	101	78	0.483	79.735	0.769	0.00999999999999979	2.73	0	4.6	62	11	NA	NA	NA	NA	NA	2020-07-01 01:27:00	2020-07-01 01:00:00	2020-07-01	2288	38	1
616	1_3	19.5	3	2020-07-01 01:40:00	95	71	0.453	80.188	0.749	0	2.73	0	4.6	21	6	NA	NA	NA	NA	NA	2020-07-01 01:40:00	2020-07-01 01:00:00	2020-07-01	2301	38	1
617	1_3	19.4	3	2020-07-01 01:53:00	94	71	0.448	80.636	0.752	0	2.73	0	4.6	92	58	NA	NA	NA	NA	NA	2020-07-01 01:53:00	2020-07-01 01:00:00	2020-07-01	2314	38	1
618	1_3	19.1	3	2020-07-01 02:06:00	84	62	0.401	81.037	0.741	0	2.73	0	4.6	133	40	NA	NA	NA	NA	NA	2020-07-01 02:06:00	2020-07-01 02:00:00	2020-07-01	2327	39	1
619	1_3	19.3	3	2020-07-01 02:19:00	96	74	0.459	81.496	0.767	0.0100000000000002	2.74	0.0300000000000002	4.63	1163	753	NA	NA	NA	NA	NA	2020-07-01 02:19:00	2020-07-01 02:00:00	2020-07-01	2340	39	1
620	1_3	19.2	3	2020-07-01 02:32:00	120	91	0.574	82.07	0.755	0.0699999999999998	2.81	0.0300000000000002	4.66	548	296	NA	NA	NA	NA	NA	2020-07-01 02:32:00	2020-07-01 02:00:00	2020-07-01	2353	39	1
621	1_3	19.5	3	2020-07-01 02:45:00	101	78	0.484	82.554	0.769	0.0100000000000002	2.82	0.04	4.7	1086	594	NA	NA	NA	NA	NA	2020-07-01 02:45:00	2020-07-01 02:00:00	2020-07-01	2366	39	1
622	1_3	19	3	2020-07-01 02:58:00	90	67	0.428	82.982	0.752	0	2.82	0	4.7	410	211	NA	NA	NA	NA	NA	2020-07-01 02:58:00	2020-07-01 02:00:00	2020-07-01	2379	39	1
623	1_3	19.3	3	2020-07-01 03:11:00	92	68	0.436	83.418	0.742	0	2.82	0	4.7	22	2	NA	NA	NA	NA	NA	2020-07-01 03:11:00	2020-07-01 03:00:00	2020-07-01	2392	40	1
624	1_3	19.3	3	2020-07-01 03:24:00	83	60	0.393	83.811	0.725	0	2.82	0	4.7	62	29	NA	NA	NA	NA	NA	2020-07-01 03:24:00	2020-07-01 03:00:00	2020-07-01	2405	40	1
625	1_3	19.3	3	2020-07-01 03:37:00	82	59	0.388	84.199	0.723	0.0499999999999998	2.87	0.00999999999999979	4.71	493	226	NA	NA	NA	NA	NA	2020-07-01 03:37:00	2020-07-01 03:00:00	2020-07-01	2418	40	1
626	1_3	19.3	3	2020-07-01 03:50:00	100	76	0.48	84.679	0.761	0.0800000000000001	2.95	0.0899999999999999	4.8	1032	670	NA	NA	NA	NA	NA	2020-07-01 03:50:00	2020-07-01 03:00:00	2020-07-01	2431	40	1
627	1_3	19.4	3	2020-07-01 04:03:00	103	81	0.496	85.175	0.784	0.14	3.09	0.0300000000000002	4.83	764	479	NA	NA	NA	NA	NA	2020-07-01 04:03:00	2020-07-01 04:00:00	2020-07-01	2444	41	1
628	1_3	19.5	3	2020-07-01 04:16:00	100	78	0.483	85.658	0.781	0.04	3.13	0.0300000000000002	4.86	951	584	NA	NA	NA	NA	NA	2020-07-01 04:16:00	2020-07-01 04:00:00	2020-07-01	2457	41	1
629	1_3	19.5	3	2020-07-01 04:29:00	104	80	0.498	86.156	0.776	0.02	3.15	0.0499999999999998	4.91	1228	774	NA	NA	NA	NA	NA	2020-07-01 04:29:00	2020-07-01 04:00:00	2020-07-01	2470	41	1
630	1_3	19.5	3	2020-07-01 04:42:00	101	78	0.483	86.639	0.775	0.00999999999999979	3.16	0.00999999999999979	4.92	723	410	NA	NA	NA	NA	NA	2020-07-01 04:42:00	2020-07-01 04:00:00	2020-07-01	2483	41	1
631	1_3	19.5	3	2020-07-01 04:55:00	104	80	0.498	87.137	0.77	0.04	3.2	0.0300000000000002	4.95	606	335	NA	NA	NA	NA	NA	2020-07-01 04:55:00	2020-07-01 04:00:00	2020-07-01	2496	41	1
632	1_3	19.3	3	2020-07-01 05:08:00	102	79	0.488	87.625	0.772	0.00999999999999979	3.21	0.0699999999999994	5.02	1131	711	NA	NA	NA	NA	NA	2020-07-01 05:08:00	2020-07-01 05:00:00	2020-07-01	2509	42	1
633	1_3	19.1	3	2020-07-01 05:21:00	100	77	0.479	88.104	0.772	0	3.21	0.0300000000000002	5.05	539	256	NA	NA	NA	NA	NA	2020-07-01 05:21:00	2020-07-01 05:00:00	2020-07-01	2522	42	1
634	1_3	19.1	3	2020-07-01 05:34:00	96	75	0.462	88.566	0.775	0.0500000000000003	3.26	0.00999999999999979	5.06	753	497	NA	NA	NA	NA	NA	2020-07-01 05:34:00	2020-07-01 05:00:00	2020-07-01	2535	42	1
635	1_3	18.3	3	2020-07-01 05:47:00	87	66	0.415	88.981	0.761	0	3.26	0	5.06	439	197	NA	NA	NA	NA	NA	2020-07-01 05:47:00	2020-07-01 05:00:00	2020-07-01	2548	42	1
636	1_3	19.3	3	2020-07-01 06:00:00	87	65	0.413	89.394	0.754	0	3.26	0	5.06	104	50	NA	NA	NA	NA	NA	2020-07-01 06:00:00	2020-07-01 06:00:00	2020-07-01	2561	43	1
637	1_3	19.4	3	2020-07-01 06:13:00	82	61	0.39	89.784	0.745	0	3.26	0	5.06	3	1	NA	NA	NA	NA	NA	2020-07-01 06:13:00	2020-07-01 06:00:00	2020-07-01	2574	43	1
638	1_3	19.4	3	2020-07-01 06:26:00	82	60	0.389	90.173	0.732	0	3.26	0	5.06	36	9	NA	NA	NA	NA	NA	2020-07-01 06:26:00	2020-07-01 06:00:00	2020-07-01	2587	43	1
639	1_3	19.3	3	2020-07-01 06:39:00	73	53	0.347	90.52	0.728	0	3.26	0	5.06	39	4	NA	NA	NA	NA	NA	2020-07-01 06:39:00	2020-07-01 06:00:00	2020-07-01	2600	43	1
640	1_3	19.3	3	2020-07-01 06:52:00	70	51	0.331	90.851	0.734	0	3.26	0	5.06	16	1	NA	NA	NA	NA	NA	2020-07-01 06:52:00	2020-07-01 06:00:00	2020-07-01	2613	43	1
641	1_3	19.3	3	2020-07-01 07:05:00	82	61	0.391	91.242	0.739	0	3.26	0	5.06	5	1	NA	NA	NA	NA	NA	2020-07-01 07:05:00	2020-07-01 07:00:00	2020-07-02	2626	44	2
642	1_3	19.3	3	2020-07-01 07:18:00	80	57	0.377	91.619	0.72	0	3.26	0	5.06	39	0	NA	NA	NA	NA	NA	2020-07-01 07:18:00	2020-07-01 07:00:00	2020-07-02	2639	44	2
643	1_3	19.3	3	2020-07-01 07:31:00	76	55	0.359	91.978	0.725	0	3.26	0	5.06	66	44	NA	NA	NA	NA	NA	2020-07-01 07:31:00	2020-07-01 07:00:00	2020-07-02	2652	44	2
644	1_3	19.3	3	2020-07-01 07:44:00	74	54	0.349	92.327	0.728	0	3.26	0	5.06	10	0	NA	NA	NA	NA	NA	2020-07-01 07:44:00	2020-07-01 07:00:00	2020-07-02	2665	44	2
645	1_3	19.1	3	2020-07-01 07:57:00	95	70	0.454	92.781	0.734	0	3.26	0.0300000000000002	5.09	608	302	NA	NA	NA	NA	NA	2020-07-01 07:57:00	2020-07-01 07:00:00	2020-07-02	2678	44	2
646	1_3	19.2	3	2020-07-01 08:10:00	85	63	0.404	93.185	0.742	0	3.26	0	5.09	83	20	NA	NA	NA	NA	NA	2020-07-01 08:10:00	2020-07-01 08:00:00	2020-07-02	2691	45	2
647	1_3	19.2	3	2020-07-01 08:23:00	79	57	0.375	93.56	0.724	0	3.26	0	5.09	19	9	NA	NA	NA	NA	NA	2020-07-01 08:23:00	2020-07-01 08:00:00	2020-07-02	2704	45	2
648	1_3	19.2	3	2020-07-01 08:36:00	77	55	0.362	93.922	0.717	0	3.26	0	5.09	0	0	NA	NA	NA	NA	NA	2020-07-01 08:36:00	2020-07-01 08:00:00	2020-07-02	2717	45	2
649	1_3	19.2	3	2020-07-01 08:49:00	75	54	0.356	94.278	0.713	0	3.26	0	5.09	3	0	NA	NA	NA	NA	NA	2020-07-01 08:49:00	2020-07-01 08:00:00	2020-07-02	2730	45	2
650	1_3	19.2	3	2020-07-01 09:02:00	71	51	0.337	94.615	0.709	0	3.26	0.00999999999999979	5.1	6	0	NA	NA	NA	NA	NA	2020-07-01 09:02:00	2020-07-01 09:00:00	2020-07-02	2743	46	2
651	1_3	19.2	3	2020-07-01 09:15:00	67	48	0.317	94.932	0.716	0	3.26	0	5.1	5	1	NA	NA	NA	NA	NA	2020-07-01 09:15:00	2020-07-01 09:00:00	2020-07-02	2756	46	2
652	1_3	19.2	3	2020-07-01 09:28:00	72	51	0.341	95.273	0.71	0	3.26	0	5.1	13	0	NA	NA	NA	NA	NA	2020-07-01 09:28:00	2020-07-01 09:00:00	2020-07-02	2769	46	2
653	1_3	19.2	3	2020-07-01 09:41:00	73	52	0.346	95.619	0.708	0	3.26	0	5.1	28	1	NA	NA	NA	NA	NA	2020-07-01 09:41:00	2020-07-01 09:00:00	2020-07-02	2782	46	2
654	1_3	19.2	3	2020-07-01 09:54:00	71	50	0.334	95.953	0.713	0	3.26	0	5.1	15	3	NA	NA	NA	NA	NA	2020-07-01 09:54:00	2020-07-01 09:00:00	2020-07-02	2795	46	2
655	1_3	18.8	3	2020-07-01 10:07:00	70	49	0.329	96.282	0.703	0	3.26	0	5.1	30	5	NA	NA	NA	NA	NA	2020-07-01 10:07:00	2020-07-01 10:00:00	2020-07-02	2808	47	2
656	1_3	18.1	3	2020-07-01 10:20:00	86	63	0.407	96.689	0.734	0	3.26	0.0100000000000007	5.11	575	322	NA	NA	NA	NA	NA	2020-07-01 10:20:00	2020-07-01 10:00:00	2020-07-02	2821	47	2
657	1_3	19.1	3	2020-07-01 10:33:00	84	60	0.397	97.086	0.722	0	3.26	0	5.11	22	1	NA	NA	NA	NA	NA	2020-07-01 10:33:00	2020-07-01 10:00:00	2020-07-02	2834	47	2
658	1_4	23.6	4	2020-06-29 11:19:00	133	98	0.633	0	0.732	0	0	0	0	1757	1235	NA	NA	NA	NA	NA	2020-06-29 11:19:00	2020-06-29 11:00:00	2020-06-30	0	0	0
659	1_4	23.6	4	2020-06-29 11:32:00	131	96	0.621	0.621	0.731	0	0	0	0	1888	1329	NA	NA	NA	NA	NA	2020-06-29 11:32:00	2020-06-29 11:00:00	2020-06-30	13	0	0
660	1_4	23.6	4	2020-06-29 11:45:00	118	85	0.558	1.179	0.727	0.01	0.01	0	0	1432	973	NA	NA	NA	NA	NA	2020-06-29 11:45:00	2020-06-29 11:00:00	2020-06-30	26	0	0
661	1_4	23.6	4	2020-06-29 11:58:00	142	101	0.671	1.85	0.713	0	0.01	0.07	0.07	1074	656	NA	NA	NA	NA	NA	2020-06-29 11:58:00	2020-06-29 11:00:00	2020-06-30	39	0	0
662	1_4	23.6	4	2020-06-29 12:11:00	108	78	0.512	2.362	0.72	0	0.01	0	0.07	1223	773	NA	NA	NA	NA	NA	2020-06-29 12:11:00	2020-06-29 12:00:00	2020-06-30	52	1	0
663	1_4	23.6	4	2020-06-29 12:24:00	118	85	0.56	2.922	0.715	0	0.01	0.01	0.08	991	669	NA	NA	NA	NA	NA	2020-06-29 12:24:00	2020-06-29 12:00:00	2020-06-30	65	1	0
664	1_4	23.6	4	2020-06-29 12:37:00	104	74	0.49	3.412	0.709	0	0.01	0	0.08	300	138	NA	NA	NA	NA	NA	2020-06-29 12:37:00	2020-06-29 12:00:00	2020-06-30	78	1	0
665	1_4	23.6	4	2020-06-29 12:50:00	106	76	0.501	3.913	0.719	0	0.01	0	0.08	794	515	NA	NA	NA	NA	NA	2020-06-29 12:50:00	2020-06-29 12:00:00	2020-06-30	91	1	0
666	1_4	23.6	4	2020-06-29 13:03:00	100	72	0.475	4.388	0.716	0	0.01	0	0.08	21	3	NA	NA	NA	NA	NA	2020-06-29 13:03:00	2020-06-29 13:00:00	2020-06-30	104	2	0
667	1_4	23.6	4	2020-06-29 13:16:00	95	66	0.449	4.837	0.697	0	0.01	0	0.08	2	0	NA	NA	NA	NA	NA	2020-06-29 13:16:00	2020-06-29 13:00:00	2020-06-30	117	2	0
668	1_4	23.6	4	2020-06-29 13:29:00	88	62	0.416	5.253	0.708	0	0.01	0	0.08	190	43	NA	NA	NA	NA	NA	2020-06-29 13:29:00	2020-06-29 13:00:00	2020-06-30	130	2	0
669	1_4	23.6	4	2020-06-29 13:42:00	95	66	0.449	5.702	0.697	0	0.01	0	0.08	8	0	NA	NA	NA	NA	NA	2020-06-29 13:42:00	2020-06-29 13:00:00	2020-06-30	143	2	0
670	1_4	23.6	4	2020-06-29 13:55:00	95	67	0.449	6.151	0.707	0	0.01	0	0.08	110	59	NA	NA	NA	NA	NA	2020-06-29 13:55:00	2020-06-29 13:00:00	2020-06-30	156	2	0
671	1_4	23.6	4	2020-06-29 14:08:00	95	67	0.446	6.597	0.706	0	0.01	0	0.08	87	43	NA	NA	NA	NA	NA	2020-06-29 14:08:00	2020-06-29 14:00:00	2020-06-30	169	3	0
672	1_4	23.6	4	2020-06-29 14:21:00	91	64	0.431	7.028	0.702	0	0.01	0	0.08	47	13	NA	NA	NA	NA	NA	2020-06-29 14:21:00	2020-06-29 14:00:00	2020-06-30	182	3	0
673	1_4	23.6	4	2020-06-29 14:34:00	121	85	0.571	7.599	0.708	0	0.01	0.02	0.1	1105	741	NA	NA	NA	NA	NA	2020-06-29 14:34:00	2020-06-29 14:00:00	2020-06-30	195	3	0
674	1_4	23.6	4	2020-06-29 14:47:00	106	75	0.499	8.098	0.714	0.02	0.03	0.01	0.11	1153	614	NA	NA	NA	NA	NA	2020-06-29 14:47:00	2020-06-29 14:00:00	2020-06-30	208	3	0
675	1_4	23.6	4	2020-06-29 15:00:00	105	76	0.497	8.595	0.724	0	0.03	0	0.11	174	92	NA	NA	NA	NA	NA	2020-06-29 15:00:00	2020-06-29 15:00:00	2020-06-30	221	4	0
676	1_4	23.6	4	2020-06-29 15:13:00	97	71	0.462	9.057	0.726	0	0.03	0	0.11	26	8	NA	NA	NA	NA	NA	2020-06-29 15:13:00	2020-06-29 15:00:00	2020-06-30	234	4	0
677	1_4	23.6	4	2020-06-29 15:26:00	98	69	0.462	9.519	0.707	0	0.03	0	0.11	3	0	NA	NA	NA	NA	NA	2020-06-29 15:26:00	2020-06-29 15:00:00	2020-06-30	247	4	0
678	1_4	23.6	4	2020-06-29 15:39:00	94	66	0.442	9.961	0.701	0	0.03	0	0.11	72	24	NA	NA	NA	NA	NA	2020-06-29 15:39:00	2020-06-29 15:00:00	2020-06-30	260	4	0
679	1_4	23.6	4	2020-06-29 15:52:00	95	67	0.448	10.409	0.709	0	0.03	0	0.11	21	5	NA	NA	NA	NA	NA	2020-06-29 15:52:00	2020-06-29 15:00:00	2020-06-30	273	4	0
680	1_4	23.6	4	2020-06-29 16:05:00	90	64	0.426	10.835	0.707	0	0.03	0	0.11	2	1	NA	NA	NA	NA	NA	2020-06-29 16:05:00	2020-06-29 16:00:00	2020-06-30	286	5	0
681	1_4	23.6	4	2020-06-29 16:18:00	95	66	0.447	11.282	0.698	0	0.03	0	0.11	47	20	NA	NA	NA	NA	NA	2020-06-29 16:18:00	2020-06-29 16:00:00	2020-06-30	299	5	0
682	1_4	23.6	4	2020-06-29 16:31:00	93	64	0.436	11.718	0.695	0	0.03	0	0.11	8	0	NA	NA	NA	NA	NA	2020-06-29 16:31:00	2020-06-29 16:00:00	2020-06-30	312	5	0
683	1_4	23.6	4	2020-06-29 16:44:00	93	66	0.438	12.156	0.706	0	0.03	0	0.11	78	26	NA	NA	NA	NA	NA	2020-06-29 16:44:00	2020-06-29 16:00:00	2020-06-30	325	5	0
684	1_4	23.6	4	2020-06-29 16:57:00	94	65	0.441	12.597	0.696	0	0.03	0	0.11	7	0	NA	NA	NA	NA	NA	2020-06-29 16:57:00	2020-06-29 16:00:00	2020-06-30	338	5	0
685	1_4	23.6	4	2020-06-29 17:10:00	90	63	0.424	13.021	0.7	0	0.03	0	0.11	83	38	NA	NA	NA	NA	NA	2020-06-29 17:10:00	2020-06-29 17:00:00	2020-06-30	351	6	0
686	1_4	23.6	4	2020-06-29 17:23:00	90	65	0.425	13.446	0.718	0	0.03	0	0.11	58	17	NA	NA	NA	NA	NA	2020-06-29 17:23:00	2020-06-29 17:00:00	2020-06-30	364	6	0
687	1_4	23.6	4	2020-06-29 17:36:00	89	63	0.422	13.868	0.71	0	0.03	0	0.11	21	7	NA	NA	NA	NA	NA	2020-06-29 17:36:00	2020-06-29 17:00:00	2020-06-30	377	6	0
688	1_4	23.6	4	2020-06-29 17:49:00	89	63	0.42	14.288	0.704	0	0.03	0	0.11	45	15	NA	NA	NA	NA	NA	2020-06-29 17:49:00	2020-06-29 17:00:00	2020-06-30	390	6	0
689	1_4	23.6	4	2020-06-29 18:02:00	89	63	0.419	14.707	0.709	0	0.03	0	0.11	422	291	NA	NA	NA	NA	NA	2020-06-29 18:02:00	2020-06-29 18:00:00	2020-06-30	403	7	0
690	1_4	23.6	4	2020-06-29 18:15:00	103	73	0.485	15.192	0.711	0	0.03	0.00999999999999998	0.12	536	314	NA	NA	NA	NA	NA	2020-06-29 18:15:00	2020-06-29 18:00:00	2020-06-30	416	7	0
691	1_4	23.6	4	2020-06-29 18:28:00	136	97	0.642	15.834	0.713	0	0.03	0.02	0.14	39	1	NA	NA	NA	NA	NA	2020-06-29 18:28:00	2020-06-29 18:00:00	2020-06-30	429	7	0
692	1_4	23.6	4	2020-06-29 18:41:00	92	63	0.434	16.268	0.677	0	0.03	0	0.14	107	36	NA	NA	NA	NA	NA	2020-06-29 18:41:00	2020-06-29 18:00:00	2020-06-30	442	7	0
693	1_4	23.6	4	2020-06-29 18:54:00	106	77	0.502	16.77	0.728	0.1	0.13	0	0.14	1228	799	NA	NA	NA	NA	NA	2020-06-29 18:54:00	2020-06-29 18:00:00	2020-06-30	455	7	0
694	1_4	23.6	4	2020-06-29 19:07:00	98	74	0.47	17.24	0.757	0	0.13	0	0.14	42	1	NA	NA	NA	NA	NA	2020-06-29 19:07:00	2020-06-29 19:00:00	2020-06-30	468	8	0
695	1_4	23.6	4	2020-06-29 19:20:00	94	70	0.449	17.689	0.744	0	0.13	0	0.14	40	10	NA	NA	NA	NA	NA	2020-06-29 19:20:00	2020-06-29 19:00:00	2020-06-30	481	8	0
696	1_4	23.6	4	2020-06-29 19:33:00	112	84	0.535	18.224	0.751	0.01	0.14	0	0.14	1348	894	NA	NA	NA	NA	NA	2020-06-29 19:33:00	2020-06-29 19:00:00	2020-06-30	494	8	0
697	1_4	23.6	4	2020-06-29 19:46:00	125	97	0.6	18.824	0.771	0.00999999999999998	0.15	0	0.14	928	422	NA	NA	NA	NA	NA	2020-06-29 19:46:00	2020-06-29 19:00:00	2020-06-30	507	8	0
698	1_4	23.6	4	2020-06-29 19:59:00	144	110	0.688	19.512	0.761	0	0.15	0.00999999999999998	0.15	1420	998	NA	NA	NA	NA	NA	2020-06-29 19:59:00	2020-06-29 19:00:00	2020-06-30	520	8	0
699	1_4	23.6	4	2020-06-29 20:12:00	109	83	0.522	20.034	0.759	0	0.15	0	0.15	8	1	NA	NA	NA	NA	NA	2020-06-29 20:12:00	2020-06-29 20:00:00	2020-06-30	533	9	0
700	1_4	23.6	4	2020-06-29 20:25:00	106	78	0.504	20.538	0.734	0.02	0.17	0	0.15	1026	713	NA	NA	NA	NA	NA	2020-06-29 20:25:00	2020-06-29 20:00:00	2020-06-30	546	9	0
701	1_4	23.6	4	2020-06-29 20:38:00	130	94	0.615	21.153	0.721	0.03	0.2	0.06	0.21	1732	1181	NA	NA	NA	NA	NA	2020-06-29 20:38:00	2020-06-29 20:00:00	2020-06-30	559	9	0
702	1_4	23.6	4	2020-06-29 20:51:00	125	93	0.598	21.751	0.742	0.02	0.22	0.07	0.28	1431	989	NA	NA	NA	NA	NA	2020-06-29 20:51:00	2020-06-29 20:00:00	2020-06-30	572	9	0
703	1_4	23.6	4	2020-06-29 21:04:00	134	98	0.639	22.39	0.733	0.02	0.24	0.03	0.31	1474	973	NA	NA	NA	NA	NA	2020-06-29 21:04:00	2020-06-29 21:00:00	2020-06-30	585	10	0
704	1_4	23.6	4	2020-06-29 21:17:00	150	110	0.712	23.102	0.732	0	0.24	0.02	0.33	1222	817	NA	NA	NA	NA	NA	2020-06-29 21:17:00	2020-06-29 21:00:00	2020-06-30	598	10	0
705	1_4	23.6	4	2020-06-29 21:30:00	111	81	0.527	23.629	0.735	0.03	0.27	0.01	0.34	1762	1195	NA	NA	NA	NA	NA	2020-06-29 21:30:00	2020-06-29 21:00:00	2020-06-30	611	10	0
706	1_4	23.6	4	2020-06-29 21:43:00	122	90	0.58	24.209	0.742	0.02	0.29	0.06	0.4	1253	820	NA	NA	NA	NA	NA	2020-06-29 21:43:00	2020-06-29 21:00:00	2020-06-30	624	10	0
707	1_4	23.6	4	2020-06-29 21:56:00	116	84	0.548	24.757	0.725	0.04	0.33	0	0.4	1620	1112	NA	NA	NA	NA	NA	2020-06-29 21:56:00	2020-06-29 21:00:00	2020-06-30	637	10	0
708	1_4	23.6	4	2020-06-29 22:09:00	137	101	0.653	25.41	0.733	0.01	0.34	0	0.4	815	514	NA	NA	NA	NA	NA	2020-06-29 22:09:00	2020-06-29 22:00:00	2020-06-30	650	11	0
709	1_4	23.6	4	2020-06-29 22:22:00	133	96	0.628	26.038	0.722	0	0.34	0.03	0.43	1620	1159	NA	NA	NA	NA	NA	2020-06-29 22:22:00	2020-06-29 22:00:00	2020-06-30	663	11	0
710	1_4	23.6	4	2020-06-29 22:35:00	116	85	0.552	26.59	0.731	0	0.34	0	0.43	1068	661	NA	NA	NA	NA	NA	2020-06-29 22:35:00	2020-06-29 22:00:00	2020-06-30	676	11	0
711	1_4	23.6	4	2020-06-29 22:48:00	107	76	0.505	27.095	0.714	0.03	0.37	0.02	0.45	765	451	NA	NA	NA	NA	NA	2020-06-29 22:48:00	2020-06-29 22:00:00	2020-06-30	689	11	0
712	1_4	23.6	4	2020-06-29 23:01:00	107	79	0.508	27.603	0.734	0.01	0.38	0	0.45	1765	1213	NA	NA	NA	NA	NA	2020-06-29 23:01:00	2020-06-29 23:00:00	2020-06-30	702	12	0
713	1_4	23.6	4	2020-06-29 23:14:00	123	90	0.586	28.189	0.733	0.01	0.39	0	0.45	849	553	NA	NA	NA	NA	NA	2020-06-29 23:14:00	2020-06-29 23:00:00	2020-06-30	715	12	0
714	1_4	23.6	4	2020-06-29 23:27:00	110	80	0.521	28.71	0.728	0	0.39	0.1	0.55	211	100	NA	NA	NA	NA	NA	2020-06-29 23:27:00	2020-06-29 23:00:00	2020-06-30	728	12	0
715	1_4	23.6	4	2020-06-29 23:40:00	101	73	0.479	29.189	0.726	0	0.39	0	0.55	23	7	NA	NA	NA	NA	NA	2020-06-29 23:40:00	2020-06-29 23:00:00	2020-06-30	741	12	0
716	1_4	23.6	4	2020-06-29 23:53:00	104	75	0.495	29.684	0.723	0	0.39	0	0.55	31	5	NA	NA	NA	NA	NA	2020-06-29 23:53:00	2020-06-29 23:00:00	2020-06-30	754	12	0
717	1_4	23.6	4	2020-06-30 00:06:00	86	59	0.404	30.088	0.691	0	0.39	0	0.55	45	0	NA	NA	NA	NA	NA	2020-06-30 00:06:00	2020-06-30 00:00:00	2020-06-30	767	13	0
718	1_4	23.6	4	2020-06-30 00:19:00	89	62	0.418	30.506	0.699	0	0.39	0	0.55	30	1	NA	NA	NA	NA	NA	2020-06-30 00:19:00	2020-06-30 00:00:00	2020-06-30	780	13	0
719	1_4	23.6	4	2020-06-30 00:32:00	91	64	0.428	30.934	0.707	0	0.39	0	0.55	67	22	NA	NA	NA	NA	NA	2020-06-30 00:32:00	2020-06-30 00:00:00	2020-06-30	793	13	0
720	1_4	23.6	4	2020-06-30 00:45:00	95	66	0.448	31.382	0.689	0	0.39	0	0.55	121	62	NA	NA	NA	NA	NA	2020-06-30 00:45:00	2020-06-30 00:00:00	2020-06-30	806	13	0
721	1_4	23.6	4	2020-06-30 00:58:00	100	70	0.472	31.854	0.703	0.03	0.42	0	0.55	541	297	NA	NA	NA	NA	NA	2020-06-30 00:58:00	2020-06-30 00:00:00	2020-06-30	819	13	0
722	1_4	23.6	4	2020-06-30 01:11:00	124	90	0.586	32.44	0.728	0	0.42	0	0.55	669	445	NA	NA	NA	NA	NA	2020-06-30 01:11:00	2020-06-30 01:00:00	2020-06-30	832	14	0
723	1_4	23.6	4	2020-06-30 01:24:00	121	89	0.575	33.015	0.737	0.02	0.44	0	0.55	1810	1253	NA	NA	NA	NA	NA	2020-06-30 01:24:00	2020-06-30 01:00:00	2020-06-30	845	14	0
724	1_4	23.6	4	2020-06-30 01:37:00	130	95	0.615	33.63	0.731	0.06	0.5	0	0.55	1323	918	NA	NA	NA	NA	NA	2020-06-30 01:37:00	2020-06-30 01:00:00	2020-06-30	858	14	0
725	1_4	23.6	4	2020-06-30 01:50:00	118	86	0.561	34.191	0.729	0.02	0.52	0.05	0.6	1094	694	NA	NA	NA	NA	NA	2020-06-30 01:50:00	2020-06-30 01:00:00	2020-06-30	871	14	0
726	1_4	23.6	4	2020-06-30 02:03:00	105	78	0.5	34.691	0.738	0.01	0.53	0.05	0.65	1061	737	NA	NA	NA	NA	NA	2020-06-30 02:03:00	2020-06-30 02:00:00	2020-06-30	884	15	0
727	1_4	23.6	4	2020-06-30 02:16:00	115	84	0.545	35.236	0.735	0	0.53	0	0.65	1460	1002	NA	NA	NA	NA	NA	2020-06-30 02:16:00	2020-06-30 02:00:00	2020-06-30	897	15	0
728	1_4	23.6	4	2020-06-30 02:29:00	123	91	0.587	35.823	0.737	0.03	0.56	0.0499999999999999	0.7	790	489	NA	NA	NA	NA	NA	2020-06-30 02:29:00	2020-06-30 02:00:00	2020-06-30	910	15	0
729	1_4	23.6	4	2020-06-30 02:42:00	108	79	0.513	36.336	0.728	0	0.56	0	0.7	1463	933	NA	NA	NA	NA	NA	2020-06-30 02:42:00	2020-06-30 02:00:00	2020-06-30	923	15	0
730	1_4	23.6	4	2020-06-30 02:55:00	134	97	0.635	36.971	0.726	0.0299999999999999	0.59	0.04	0.74	739	403	NA	NA	NA	NA	NA	2020-06-30 02:55:00	2020-06-30 02:00:00	2020-06-30	936	15	0
731	1_4	23.6	4	2020-06-30 03:08:00	120	87	0.568	37.539	0.722	0	0.59	0.03	0.77	1166	777	NA	NA	NA	NA	NA	2020-06-30 03:08:00	2020-06-30 03:00:00	2020-06-30	949	16	0
732	1_4	23.6	4	2020-06-30 03:21:00	117	84	0.554	38.093	0.716	0.02	0.61	0	0.77	150	56	NA	NA	NA	NA	NA	2020-06-30 03:21:00	2020-06-30 03:00:00	2020-06-30	962	16	0
733	1_4	23.6	4	2020-06-30 03:34:00	90	63	0.426	38.519	0.703	0	0.61	0	0.77	167	94	NA	NA	NA	NA	NA	2020-06-30 03:34:00	2020-06-30 03:00:00	2020-06-30	975	16	0
734	1_4	23.6	4	2020-06-30 03:47:00	112	79	0.53	39.049	0.707	0.01	0.62	0.0199999999999999	0.79	1337	906	NA	NA	NA	NA	NA	2020-06-30 03:47:00	2020-06-30 03:00:00	2020-06-30	988	16	0
735	1_4	23.6	4	2020-06-30 04:00:00	104	76	0.495	39.544	0.723	0	0.62	0.03	0.82	844	515	NA	NA	NA	NA	NA	2020-06-30 04:00:00	2020-06-30 04:00:00	2020-06-30	1001	17	0
736	1_4	23.6	4	2020-06-30 04:13:00	110	79	0.522	40.066	0.717	0	0.62	0	0.82	1046	721	NA	NA	NA	NA	NA	2020-06-30 04:13:00	2020-06-30 04:00:00	2020-06-30	1014	17	0
737	1_4	23.6	4	2020-06-30 04:26:00	127	90	0.599	40.665	0.712	0.02	0.64	0.01	0.83	1111	723	NA	NA	NA	NA	NA	2020-06-30 04:26:00	2020-06-30 04:00:00	2020-06-30	1027	17	0
738	1_4	23.6	4	2020-06-30 04:39:00	115	81	0.543	41.208	0.705	0	0.64	0.01	0.84	1609	1110	NA	NA	NA	NA	NA	2020-06-30 04:39:00	2020-06-30 04:00:00	2020-06-30	1040	17	0
739	1_4	22.9	4	2020-06-30 04:52:00	123	88	0.582	41.79	0.719	0.03	0.67	0.02	0.86	1684	1138	NA	NA	NA	NA	NA	2020-06-30 04:52:00	2020-06-30 04:00:00	2020-06-30	1053	17	0
740	1_4	22.9	4	2020-06-30 05:05:00	119	86	0.563	42.353	0.726	0	0.67	0.02	0.88	1854	1294	NA	NA	NA	NA	NA	2020-06-30 05:05:00	2020-06-30 05:00:00	2020-06-30	1066	18	0
741	1_4	22.9	4	2020-06-30 05:18:00	113	83	0.537	42.89	0.733	0	0.67	0	0.88	1674	1131	NA	NA	NA	NA	NA	2020-06-30 05:18:00	2020-06-30 05:00:00	2020-06-30	1079	18	0
742	1_4	22.9	4	2020-06-30 05:31:00	117	84	0.553	43.443	0.716	0	0.67	0.0299999999999999	0.91	1794	1232	NA	NA	NA	NA	NA	2020-06-30 05:31:00	2020-06-30 05:00:00	2020-06-30	1092	18	0
743	1_4	23.1	4	2020-06-30 05:44:00	129	93	0.611	44.054	0.718	0	0.67	0.01	0.92	1571	1049	NA	NA	NA	NA	NA	2020-06-30 05:44:00	2020-06-30 05:00:00	2020-06-30	1105	18	0
744	1_4	23.1	4	2020-06-30 05:57:00	119	85	0.564	44.618	0.708	0	0.67	0	0.92	1698	1148	NA	NA	NA	NA	NA	2020-06-30 05:57:00	2020-06-30 05:00:00	2020-06-30	1118	18	0
745	1_4	23.1	4	2020-06-30 06:10:00	114	83	0.543	45.161	0.725	0	0.67	0	0.92	922	567	NA	NA	NA	NA	NA	2020-06-30 06:10:00	2020-06-30 06:00:00	2020-06-30	1131	19	0
746	1_4	23.1	4	2020-06-30 06:23:00	113	81	0.535	45.696	0.712	0	0.67	0	0.92	15	2	NA	NA	NA	NA	NA	2020-06-30 06:23:00	2020-06-30 06:00:00	2020-06-30	1144	19	0
747	1_4	23.1	4	2020-06-30 06:36:00	99	69	0.466	46.162	0.703	0	0.67	0	0.92	18	2	NA	NA	NA	NA	NA	2020-06-30 06:36:00	2020-06-30 06:00:00	2020-06-30	1157	19	0
748	1_4	23.1	4	2020-06-30 06:49:00	89	63	0.42	46.582	0.704	0	0.67	0	0.92	0	0	NA	NA	NA	NA	NA	2020-06-30 06:49:00	2020-06-30 06:00:00	2020-06-30	1170	19	0
749	1_4	23.1	4	2020-06-30 07:02:00	87	60	0.409	46.991	0.685	0	0.67	0	0.92	13	1	NA	NA	NA	NA	NA	2020-06-30 07:02:00	2020-06-30 07:00:00	2020-07-01	1183	20	1
750	1_4	23.1	4	2020-06-30 07:15:00	88	61	0.416	47.407	0.696	0	0.67	0	0.92	502	181	NA	NA	NA	NA	NA	2020-06-30 07:15:00	2020-06-30 07:00:00	2020-07-01	1196	20	1
751	1_4	22.1	4	2020-06-30 07:28:00	103	73	0.489	47.896	0.706	0	0.67	0	0.92	592	343	NA	NA	NA	NA	NA	2020-06-30 07:28:00	2020-06-30 07:00:00	2020-07-01	1209	20	1
752	1_4	22.1	4	2020-06-30 07:41:00	88	63	0.414	48.31	0.716	0	0.67	0	0.92	9	0	NA	NA	NA	NA	NA	2020-06-30 07:41:00	2020-06-30 07:00:00	2020-07-01	1222	20	1
753	1_4	22.1	4	2020-06-30 07:54:00	88	61	0.413	48.723	0.69	0	0.67	0	0.92	23	0	NA	NA	NA	NA	NA	2020-06-30 07:54:00	2020-06-30 07:00:00	2020-07-01	1235	20	1
754	1_4	22.1	4	2020-06-30 08:07:00	87	61	0.413	49.136	0.702	0	0.67	0	0.92	28	0	NA	NA	NA	NA	NA	2020-06-30 08:07:00	2020-06-30 08:00:00	2020-07-01	1248	21	1
755	1_4	22.1	4	2020-06-30 08:20:00	84	60	0.398	49.534	0.718	0	0.67	0	0.92	18	5	NA	NA	NA	NA	NA	2020-06-30 08:20:00	2020-06-30 08:00:00	2020-07-01	1261	21	1
756	1_4	22.1	4	2020-06-30 08:33:00	89	62	0.421	49.955	0.695	0	0.67	0	0.92	13	3	NA	NA	NA	NA	NA	2020-06-30 08:33:00	2020-06-30 08:00:00	2020-07-01	1274	21	1
757	1_4	22.1	4	2020-06-30 08:46:00	87	61	0.408	50.363	0.7	0	0.67	0	0.92	11	3	NA	NA	NA	NA	NA	2020-06-30 08:46:00	2020-06-30 08:00:00	2020-07-01	1287	21	1
758	1_4	22.1	4	2020-06-30 08:59:00	86	60	0.405	50.768	0.701	0	0.67	0	0.92	12	0	NA	NA	NA	NA	NA	2020-06-30 08:59:00	2020-06-30 08:00:00	2020-07-01	1300	21	1
759	1_4	22.1	4	2020-06-30 09:12:00	89	63	0.422	51.19	0.706	0	0.67	0	0.92	538	300	NA	NA	NA	NA	NA	2020-06-30 09:12:00	2020-06-30 09:00:00	2020-07-01	1313	22	1
760	1_4	22.1	4	2020-06-30 09:25:00	100	70	0.471	51.661	0.704	0	0.67	0	0.92	215	99	NA	NA	NA	NA	NA	2020-06-30 09:25:00	2020-06-30 09:00:00	2020-07-01	1326	22	1
761	1_4	22.1	4	2020-06-30 09:38:00	92	64	0.433	52.094	0.698	0	0.67	0	0.92	27	9	NA	NA	NA	NA	NA	2020-06-30 09:38:00	2020-06-30 09:00:00	2020-07-01	1339	22	1
762	1_4	22.1	4	2020-06-30 09:51:00	87	62	0.413	52.507	0.709	0	0.67	0	0.92	0	0	NA	NA	NA	NA	NA	2020-06-30 09:51:00	2020-06-30 09:00:00	2020-07-01	1352	22	1
763	1_4	22.1	4	2020-06-30 10:04:00	87	62	0.41	52.917	0.71	0	0.67	0	0.92	0	0	NA	NA	NA	NA	NA	2020-06-30 10:04:00	2020-06-30 10:00:00	2020-07-01	1365	23	1
764	1_4	22.1	4	2020-06-30 10:17:00	88	61	0.413	53.33	0.696	0	0.67	0	0.92	9	6	NA	NA	NA	NA	NA	2020-06-30 10:17:00	2020-06-30 10:00:00	2020-07-01	1378	23	1
765	1_4	22.1	4	2020-06-30 10:30:00	85	60	0.402	53.732	0.706	0	0.67	0	0.92	3	0	NA	NA	NA	NA	NA	2020-06-30 10:30:00	2020-06-30 10:00:00	2020-07-01	1391	23	1
766	1_4	22.1	4	2020-06-30 10:43:00	82	59	0.39	54.122	0.715	0	0.67	0	0.92	8	0	NA	NA	NA	NA	NA	2020-06-30 10:43:00	2020-06-30 10:00:00	2020-07-01	1404	23	1
767	1_4	22.1	4	2020-06-30 10:56:00	86	62	0.409	54.531	0.714	0	0.67	0	0.92	52	36	NA	NA	NA	NA	NA	2020-06-30 10:56:00	2020-06-30 10:00:00	2020-07-01	1417	23	1
768	1_4	22.1	4	2020-06-30 11:09:00	85	60	0.4	54.931	0.714	0	0.67	0	0.92	0	0	NA	NA	NA	NA	NA	2020-06-30 11:09:00	2020-06-30 11:00:00	2020-07-01	1430	24	1
769	1_4	22.1	4	2020-06-30 11:22:00	86	60	0.407	55.338	0.694	0	0.67	0	0.92	0	0	NA	NA	NA	NA	NA	2020-06-30 11:22:00	2020-06-30 11:00:00	2020-07-01	1443	24	1
770	1_4	22.1	4	2020-06-30 11:35:00	87	61	0.411	55.749	0.703	0	0.67	0.01	0.93	4	2	NA	NA	NA	NA	NA	2020-06-30 11:35:00	2020-06-30 11:00:00	2020-07-01	1456	24	1
771	1_4	22.1	4	2020-06-30 11:48:00	88	63	0.417	56.166	0.715	0	0.67	0	0.93	19	7	NA	NA	NA	NA	NA	2020-06-30 11:48:00	2020-06-30 11:00:00	2020-07-01	1469	24	1
772	1_4	22.1	4	2020-06-30 12:01:00	84	60	0.398	56.564	0.706	0	0.67	0	0.93	32	3	NA	NA	NA	NA	NA	2020-06-30 12:01:00	2020-06-30 12:00:00	2020-07-01	1482	25	1
773	1_4	22.2	4	2020-06-30 12:14:00	123	89	0.585	57.149	0.719	0	0.67	0.05	0.98	747	384	NA	NA	NA	NA	NA	2020-06-30 12:14:00	2020-06-30 12:00:00	2020-07-01	1495	25	1
774	1_4	22.2	4	2020-06-30 12:27:00	97	70	0.459	57.608	0.717	0	0.67	0	0.98	278	39	NA	NA	NA	NA	NA	2020-06-30 12:27:00	2020-06-30 12:00:00	2020-07-01	1508	25	1
775	1_4	22.2	4	2020-06-30 12:40:00	99	71	0.468	58.076	0.718	0	0.67	0	0.98	61	8	NA	NA	NA	NA	NA	2020-06-30 12:40:00	2020-06-30 12:00:00	2020-07-01	1521	25	1
776	1_4	22.2	4	2020-06-30 12:53:00	91	65	0.433	58.509	0.715	0	0.67	0	0.98	12	2	NA	NA	NA	NA	NA	2020-06-30 12:53:00	2020-06-30 12:00:00	2020-07-01	1534	25	1
777	1_4	22.1	4	2020-06-30 13:06:00	86	60	0.406	58.915	0.696	0	0.67	0	0.98	9	0	NA	NA	NA	NA	NA	2020-06-30 13:06:00	2020-06-30 13:00:00	2020-07-01	1547	26	1
778	1_4	22.1	4	2020-06-30 13:19:00	83	59	0.391	59.306	0.709	0	0.67	0	0.98	47	7	NA	NA	NA	NA	NA	2020-06-30 13:19:00	2020-06-30 13:00:00	2020-07-01	1560	26	1
779	1_4	22.1	4	2020-06-30 13:32:00	85	61	0.403	59.709	0.714	0	0.67	0.01	0.99	101	9	NA	NA	NA	NA	NA	2020-06-30 13:32:00	2020-06-30 13:00:00	2020-07-01	1573	26	1
780	1_4	22.1	4	2020-06-30 13:45:00	88	62	0.415	60.124	0.705	0	0.67	0	0.99	63	0	NA	NA	NA	NA	NA	2020-06-30 13:45:00	2020-06-30 13:00:00	2020-07-01	1586	26	1
781	1_4	22.1	4	2020-06-30 13:58:00	87	60	0.409	60.533	0.694	0	0.67	0	0.99	63	6	NA	NA	NA	NA	NA	2020-06-30 13:58:00	2020-06-30 13:00:00	2020-07-01	1599	26	1
782	1_4	22.1	4	2020-06-30 14:11:00	85	60	0.402	60.935	0.703	0	0.67	0	0.99	142	2	NA	NA	NA	NA	NA	2020-06-30 14:11:00	2020-06-30 14:00:00	2020-07-01	1612	27	1
783	1_4	22	4	2020-06-30 14:24:00	98	70	0.464	61.399	0.717	0	0.67	0	0.99	275	104	NA	NA	NA	NA	NA	2020-06-30 14:24:00	2020-06-30 14:00:00	2020-07-01	1625	27	1
784	1_4	22.2	4	2020-06-30 14:37:00	98	71	0.465	61.864	0.724	0.09	0.76	0.0600000000000001	1.05	1023	588	NA	NA	NA	NA	NA	2020-06-30 14:37:00	2020-06-30 14:00:00	2020-07-01	1638	27	1
785	1_4	22.2	4	2020-06-30 14:50:00	103	76	0.488	62.352	0.744	0	0.76	0.01	1.06	191	8	NA	NA	NA	NA	NA	2020-06-30 14:50:00	2020-06-30 14:00:00	2020-07-01	1651	27	1
786	1_4	22.1	4	2020-06-30 15:03:00	99	74	0.473	62.825	0.746	0	0.76	0	1.06	5	0	NA	NA	NA	NA	NA	2020-06-30 15:03:00	2020-06-30 15:00:00	2020-07-01	1664	28	1
787	1_4	22.1	4	2020-06-30 15:16:00	92	67	0.437	63.262	0.728	0	0.76	0	1.06	9	2	NA	NA	NA	NA	NA	2020-06-30 15:16:00	2020-06-30 15:00:00	2020-07-01	1677	28	1
788	1_4	22.1	4	2020-06-30 15:29:00	91	65	0.43	63.692	0.72	0	0.76	0	1.06	5	0	NA	NA	NA	NA	NA	2020-06-30 15:29:00	2020-06-30 15:00:00	2020-07-01	1690	28	1
789	1_4	22.1	4	2020-06-30 15:42:00	88	64	0.418	64.11	0.728	0	0.76	0	1.06	198	37	NA	NA	NA	NA	NA	2020-06-30 15:42:00	2020-06-30 15:00:00	2020-07-01	1703	28	1
790	1_4	22.1	4	2020-06-30 15:55:00	88	64	0.42	64.53	0.725	0	0.76	0	1.06	21	2	NA	NA	NA	NA	NA	2020-06-30 15:55:00	2020-06-30 15:00:00	2020-07-01	1716	28	1
791	1_4	22.1	4	2020-06-30 16:08:00	90	64	0.425	64.955	0.718	0	0.76	0	1.06	214	10	NA	NA	NA	NA	NA	2020-06-30 16:08:00	2020-06-30 16:00:00	2020-07-01	1729	29	1
792	1_4	22	4	2020-06-30 16:21:00	98	73	0.467	65.422	0.747	0	0.76	0	1.06	327	126	NA	NA	NA	NA	NA	2020-06-30 16:21:00	2020-06-30 16:00:00	2020-07-01	1742	29	1
793	1_4	22	4	2020-06-30 16:34:00	102	74	0.485	65.907	0.727	0	0.76	0	1.06	302	70	NA	NA	NA	NA	NA	2020-06-30 16:34:00	2020-06-30 16:00:00	2020-07-01	1755	29	1
794	1_4	22	4	2020-06-30 16:47:00	101	74	0.481	66.388	0.724	0	0.76	0	1.06	23	2	NA	NA	NA	NA	NA	2020-06-30 16:47:00	2020-06-30 16:00:00	2020-07-01	1768	29	1
795	1_4	22	4	2020-06-30 17:00:00	95	69	0.451	66.839	0.721	0	0.76	0	1.06	33	9	NA	NA	NA	NA	NA	2020-06-30 17:00:00	2020-06-30 17:00:00	2020-07-01	1781	30	1
796	1_4	22	4	2020-06-30 17:13:00	87	62	0.414	67.253	0.714	0	0.76	0	1.06	37	0	NA	NA	NA	NA	NA	2020-06-30 17:13:00	2020-06-30 17:00:00	2020-07-01	1794	30	1
797	1_4	22	4	2020-06-30 17:26:00	93	67	0.44	67.693	0.715	0	0.76	0	1.06	33	3	NA	NA	NA	NA	NA	2020-06-30 17:26:00	2020-06-30 17:00:00	2020-07-01	1807	30	1
798	1_4	22	4	2020-06-30 17:39:00	93	66	0.438	68.131	0.715	0	0.76	0	1.06	23	2	NA	NA	NA	NA	NA	2020-06-30 17:39:00	2020-06-30 17:00:00	2020-07-01	1820	30	1
799	1_4	22	4	2020-06-30 17:52:00	92	66	0.434	68.565	0.716	0	0.76	0.03	1.09	448	240	NA	NA	NA	NA	NA	2020-06-30 17:52:00	2020-06-30 17:00:00	2020-07-01	1833	30	1
800	1_4	22	4	2020-06-30 18:05:00	96	69	0.453	69.018	0.725	0	0.76	0	1.09	138	27	NA	NA	NA	NA	NA	2020-06-30 18:05:00	2020-06-30 18:00:00	2020-07-01	1846	31	1
801	1_4	21.9	4	2020-06-30 18:18:00	101	72	0.477	69.495	0.718	0	0.76	0.00999999999999979	1.1	655	430	NA	NA	NA	NA	NA	2020-06-30 18:18:00	2020-06-30 18:00:00	2020-07-01	1859	31	1
802	1_4	21.9	4	2020-06-30 18:31:00	104	75	0.493	69.988	0.723	0	0.76	0.01	1.11	431	188	NA	NA	NA	NA	NA	2020-06-30 18:31:00	2020-06-30 18:00:00	2020-07-01	1872	31	1
803	1_4	21.9	4	2020-06-30 18:44:00	104	75	0.494	70.482	0.718	0	0.76	0	1.11	701	219	NA	NA	NA	NA	NA	2020-06-30 18:44:00	2020-06-30 18:00:00	2020-07-01	1885	31	1
804	1_4	21.9	4	2020-06-30 18:57:00	108	78	0.512	70.994	0.725	0.01	0.77	0.02	1.13	635	283	NA	NA	NA	NA	NA	2020-06-30 18:57:00	2020-06-30 18:00:00	2020-07-01	1898	31	1
805	1_4	21.9	4	2020-06-30 19:10:00	125	90	0.593	71.587	0.718	0	0.77	0	1.13	576	334	NA	NA	NA	NA	NA	2020-06-30 19:10:00	2020-06-30 19:00:00	2020-07-01	1911	32	1
806	1_4	21.9	4	2020-06-30 19:23:00	125	91	0.594	72.181	0.724	0.04	0.81	0.04	1.17	745	441	NA	NA	NA	NA	NA	2020-06-30 19:23:00	2020-06-30 19:00:00	2020-07-01	1924	32	1
807	1_4	21.9	4	2020-06-30 19:36:00	101	73	0.477	72.658	0.722	0.0299999999999999	0.84	0.04	1.21	481	291	NA	NA	NA	NA	NA	2020-06-30 19:36:00	2020-06-30 19:00:00	2020-07-01	1937	32	1
808	1_4	21.6	4	2020-06-30 19:49:00	112	85	0.536	73.194	0.754	0.0800000000000001	0.92	0.02	1.23	1139	735	NA	NA	NA	NA	NA	2020-06-30 19:49:00	2020-06-30 19:00:00	2020-07-01	1950	32	1
809	1_4	22	4	2020-06-30 20:02:00	108	83	0.52	73.714	0.768	0	0.92	0	1.23	538	213	NA	NA	NA	NA	NA	2020-06-30 20:02:00	2020-06-30 20:00:00	2020-07-01	1963	33	1
810	1_4	22.1	4	2020-06-30 20:15:00	110	84	0.527	74.241	0.763	0.0599999999999999	0.98	0.0600000000000001	1.29	899	568	NA	NA	NA	NA	NA	2020-06-30 20:15:00	2020-06-30 20:00:00	2020-07-01	1976	33	1
811	1_4	21.9	4	2020-06-30 20:28:00	94	72	0.451	74.692	0.762	0	0.98	0.01	1.3	313	108	NA	NA	NA	NA	NA	2020-06-30 20:28:00	2020-06-30 20:00:00	2020-07-01	1989	33	1
812	1_4	21.9	4	2020-06-30 20:41:00	111	85	0.53	75.222	0.771	0.04	1.02	0.0499999999999998	1.35	934	540	NA	NA	NA	NA	NA	2020-06-30 20:41:00	2020-06-30 20:00:00	2020-07-01	2002	33	1
813	1_4	21.9	4	2020-06-30 20:54:00	141	107	0.673	75.895	0.762	0.13	1.15	0.03	1.38	1361	900	NA	NA	NA	NA	NA	2020-06-30 20:54:00	2020-06-30 20:00:00	2020-07-01	2015	33	1
814	1_4	21.9	4	2020-06-30 21:07:00	111	85	0.531	76.426	0.762	0	1.15	0.02	1.4	1147	788	NA	NA	NA	NA	NA	2020-06-30 21:07:00	2020-06-30 21:00:00	2020-07-01	2028	34	1
815	1_4	21.6	4	2020-06-30 21:20:00	126	95	0.601	77.027	0.756	0.02	1.17	0.04	1.44	1205	762	NA	NA	NA	NA	NA	2020-06-30 21:20:00	2020-06-30 21:00:00	2020-07-01	2041	34	1
816	1_4	22.2	4	2020-06-30 21:33:00	119	90	0.57	77.597	0.756	0	1.17	0.02	1.46	1062	671	NA	NA	NA	NA	NA	2020-06-30 21:33:00	2020-06-30 21:00:00	2020-07-01	2054	34	1
817	1_4	22.2	4	2020-06-30 21:46:00	125	94	0.598	78.195	0.747	0	1.17	0.03	1.49	1136	721	NA	NA	NA	NA	NA	2020-06-30 21:46:00	2020-06-30 21:00:00	2020-07-01	2067	34	1
818	1_4	22.2	4	2020-06-30 21:59:00	114	85	0.544	78.739	0.742	0	1.17	0	1.49	630	286	NA	NA	NA	NA	NA	2020-06-30 21:59:00	2020-06-30 21:00:00	2020-07-01	2080	34	1
819	1_4	22.1	4	2020-06-30 22:12:00	101	75	0.479	79.218	0.747	0	1.17	0	1.49	195	21	NA	NA	NA	NA	NA	2020-06-30 22:12:00	2020-06-30 22:00:00	2020-07-01	2093	35	1
820	1_4	22.1	4	2020-06-30 22:25:00	94	69	0.447	79.665	0.728	0	1.17	0	1.49	423	238	NA	NA	NA	NA	NA	2020-06-30 22:25:00	2020-06-30 22:00:00	2020-07-01	2106	35	1
821	1_4	21.9	4	2020-06-30 22:38:00	134	98	0.635	80.3	0.735	0	1.17	0	1.49	977	611	NA	NA	NA	NA	NA	2020-06-30 22:38:00	2020-06-30 22:00:00	2020-07-01	2119	35	1
822	1_4	22.1	4	2020-06-30 22:51:00	122	91	0.58	80.88	0.744	0.0800000000000001	1.25	0.02	1.51	1208	802	NA	NA	NA	NA	NA	2020-06-30 22:51:00	2020-06-30 22:00:00	2020-07-01	2132	35	1
823	1_4	22.1	4	2020-06-30 23:04:00	120	91	0.574	81.454	0.753	0.03	1.28	0.04	1.55	966	616	NA	NA	NA	NA	NA	2020-06-30 23:04:00	2020-06-30 23:00:00	2020-07-01	2145	36	1
824	1_4	22.2	4	2020-06-30 23:17:00	108	82	0.516	81.97	0.761	0.01	1.29	0.02	1.57	622	318	NA	NA	NA	NA	NA	2020-06-30 23:17:00	2020-06-30 23:00:00	2020-07-01	2158	36	1
825	1_4	22.2	4	2020-06-30 23:30:00	104	80	0.499	82.469	0.771	0	1.29	0	1.57	177	7	NA	NA	NA	NA	NA	2020-06-30 23:30:00	2020-06-30 23:00:00	2020-07-01	2171	36	1
826	1_4	20.6	4	2020-06-30 23:43:00	109	84	0.523	82.992	0.773	0	1.29	0	1.57	2239	1792	NA	NA	NA	NA	NA	2020-06-30 23:43:00	2020-06-30 23:00:00	2020-07-01	2184	36	1
827	1_4	20.6	4	2020-06-30 23:56:00	134	101	0.639	83.631	0.752	0.02	1.31	0.15	1.72	1931	1401	NA	NA	NA	NA	NA	2020-06-30 23:56:00	2020-06-30 23:00:00	2020-07-01	2197	36	1
828	1_4	20.6	4	2020-07-01 00:09:00	127	94	0.605	84.236	0.739	0	1.31	0.03	1.75	630	385	NA	NA	NA	NA	NA	2020-07-01 00:09:00	2020-07-01 00:00:00	2020-07-01	2210	37	1
829	1_4	20.6	4	2020-07-01 00:22:00	131	96	0.623	84.859	0.729	0.0699999999999998	1.38	0.01	1.76	826	517	NA	NA	NA	NA	NA	2020-07-01 00:22:00	2020-07-01 00:00:00	2020-07-01	2223	37	1
830	1_4	21.6	4	2020-07-01 00:35:00	117	85	0.554	85.413	0.73	0.01	1.39	0.01	1.77	624	379	NA	NA	NA	NA	NA	2020-07-01 00:35:00	2020-07-01 00:00:00	2020-07-01	2236	37	1
831	1_4	21.6	4	2020-07-01 00:48:00	104	78	0.494	85.907	0.752	0	1.39	0.02	1.79	519	366	NA	NA	NA	NA	NA	2020-07-01 00:48:00	2020-07-01 00:00:00	2020-07-01	2249	37	1
832	1_4	21.6	4	2020-07-01 01:01:00	103	78	0.492	86.399	0.759	0.03	1.42	0.02	1.81	680	400	NA	NA	NA	NA	NA	2020-07-01 01:01:00	2020-07-01 01:00:00	2020-07-01	2262	38	1
833	1_4	21.4	4	2020-07-01 01:14:00	104	78	0.497	86.896	0.745	0	1.42	0.02	1.83	731	469	NA	NA	NA	NA	NA	2020-07-01 01:14:00	2020-07-01 01:00:00	2020-07-01	2275	38	1
834	1_4	21.4	4	2020-07-01 01:27:00	96	71	0.456	87.352	0.735	0.01	1.43	0	1.83	248	113	NA	NA	NA	NA	NA	2020-07-01 01:27:00	2020-07-01 01:00:00	2020-07-01	2288	38	1
835	1_4	21.7	4	2020-07-01 01:40:00	108	79	0.512	87.864	0.737	0.1	1.53	0.0599999999999998	1.89	867	490	NA	NA	NA	NA	NA	2020-07-01 01:40:00	2020-07-01 01:00:00	2020-07-01	2301	38	1
836	1_4	21.8	4	2020-07-01 01:53:00	112	86	0.538	88.402	0.763	0.04	1.57	0.03	1.92	996	624	NA	NA	NA	NA	NA	2020-07-01 01:53:00	2020-07-01 01:00:00	2020-07-01	2314	38	1
837	1_4	21.7	4	2020-07-01 02:06:00	100	74	0.476	88.878	0.738	0	1.57	0.01	1.93	414	217	NA	NA	NA	NA	NA	2020-07-01 02:06:00	2020-07-01 02:00:00	2020-07-01	2327	39	1
838	1_4	21.7	4	2020-07-01 02:19:00	112	83	0.533	89.411	0.745	0.0799999999999998	1.65	0.04	1.97	991	563	NA	NA	NA	NA	NA	2020-07-01 02:19:00	2020-07-01 02:00:00	2020-07-01	2340	39	1
839	1_4	21.6	4	2020-07-01 02:32:00	117	90	0.563	89.974	0.767	0	1.65	0.0499999999999998	2.02	823	508	NA	NA	NA	NA	NA	2020-07-01 02:32:00	2020-07-01 02:00:00	2020-07-01	2353	39	1
840	1_4	21.6	4	2020-07-01 02:45:00	107	82	0.514	90.488	0.764	0.0600000000000001	1.71	0.0500000000000003	2.07	976	596	NA	NA	NA	NA	NA	2020-07-01 02:45:00	2020-07-01 02:00:00	2020-07-01	2366	39	1
841	1_4	21.6	4	2020-07-01 02:58:00	118	90	0.563	91.051	0.76	0	1.71	0.02	2.09	584	348	NA	NA	NA	NA	NA	2020-07-01 02:58:00	2020-07-01 02:00:00	2020-07-01	2379	39	1
842	1_4	21.9	4	2020-07-01 03:11:00	121	90	0.575	91.626	0.75	0.02	1.73	0.0600000000000001	2.15	1476	976	NA	NA	NA	NA	NA	2020-07-01 03:11:00	2020-07-01 03:00:00	2020-07-01	2392	40	1
843	1_4	21.9	4	2020-07-01 03:24:00	108	79	0.512	92.138	0.738	0	1.73	0	2.15	69	22	NA	NA	NA	NA	NA	2020-07-01 03:24:00	2020-07-01 03:00:00	2020-07-01	2405	40	1
844	1_4	21.9	4	2020-07-01 03:37:00	108	80	0.512	92.65	0.739	0.04	1.77	0.00999999999999979	2.16	880	523	NA	NA	NA	NA	NA	2020-07-01 03:37:00	2020-07-01 03:00:00	2020-07-01	2418	40	1
845	1_4	21.9	4	2020-07-01 03:50:00	127	95	0.606	93.256	0.746	0	1.77	0.0600000000000001	2.22	839	502	NA	NA	NA	NA	NA	2020-07-01 03:50:00	2020-07-01 03:00:00	2020-07-01	2431	40	1
846	1_4	21.9	4	2020-07-01 04:03:00	115	87	0.548	93.804	0.756	0.03	1.8	0.0299999999999998	2.25	1412	960	NA	NA	NA	NA	NA	2020-07-01 04:03:00	2020-07-01 04:00:00	2020-07-01	2444	41	1
847	1_4	21.8	4	2020-07-01 04:16:00	106	79	0.503	94.307	0.743	0	1.8	0	2.25	818	496	NA	NA	NA	NA	NA	2020-07-01 04:16:00	2020-07-01 04:00:00	2020-07-01	2457	41	1
848	1_4	22	4	2020-07-01 04:29:00	107	79	0.511	94.818	0.736	0	1.8	0	2.25	403	216	NA	NA	NA	NA	NA	2020-07-01 04:29:00	2020-07-01 04:00:00	2020-07-01	2470	41	1
849	1_4	22	4	2020-07-01 04:42:00	89	63	0.419	95.237	0.708	0	1.8	0	2.25	25	5	NA	NA	NA	NA	NA	2020-07-01 04:42:00	2020-07-01 04:00:00	2020-07-01	2483	41	1
850	1_4	22	4	2020-07-01 04:55:00	92	65	0.432	95.669	0.709	0	1.8	0	2.25	35	2	NA	NA	NA	NA	NA	2020-07-01 04:55:00	2020-07-01 04:00:00	2020-07-01	2496	41	1
851	1_4	21.8	4	2020-07-01 05:08:00	94	66	0.443	96.112	0.71	0	1.8	0	2.25	452	297	NA	NA	NA	NA	NA	2020-07-01 05:08:00	2020-07-01 05:00:00	2020-07-01	2509	42	1
852	1_4	21.7	4	2020-07-01 05:21:00	119	85	0.561	96.673	0.716	0.04	1.84	0.02	2.27	1238	800	NA	NA	NA	NA	NA	2020-07-01 05:21:00	2020-07-01 05:00:00	2020-07-01	2522	42	1
853	1_4	21.7	4	2020-07-01 05:34:00	135	99	0.64	97.313	0.737	0	1.84	0.02	2.29	1641	1115	NA	NA	NA	NA	NA	2020-07-01 05:34:00	2020-07-01 05:00:00	2020-07-01	2535	42	1
854	1_4	22	4	2020-07-01 05:47:00	116	86	0.553	97.866	0.737	0.03	1.87	0.0700000000000003	2.36	1435	963	NA	NA	NA	NA	NA	2020-07-01 05:47:00	2020-07-01 05:00:00	2020-07-01	2548	42	1
855	1_4	21.7	4	2020-07-01 06:00:00	112	82	0.533	98.399	0.734	0	1.87	0.00999999999999979	2.37	1399	958	NA	NA	NA	NA	NA	2020-07-01 06:00:00	2020-07-01 06:00:00	2020-07-01	2561	43	1
856	1_4	21.8	4	2020-07-01 06:13:00	107	78	0.509	98.908	0.731	0	1.87	0	2.37	182	53	NA	NA	NA	NA	NA	2020-07-01 06:13:00	2020-07-01 06:00:00	2020-07-01	2574	43	1
857	1_4	21.8	4	2020-07-01 06:26:00	96	69	0.454	99.362	0.72	0	1.87	0	2.37	18	0	NA	NA	NA	NA	NA	2020-07-01 06:26:00	2020-07-01 06:00:00	2020-07-01	2587	43	1
858	1_4	21.8	4	2020-07-01 06:39:00	92	66	0.436	99.798	0.713	0	1.87	0	2.37	1	0	NA	NA	NA	NA	NA	2020-07-01 06:39:00	2020-07-01 06:00:00	2020-07-01	2600	43	1
859	1_4	21.8	4	2020-07-01 06:52:00	82	58	0.388	100.186	0.704	0	1.87	0	2.37	158	14	NA	NA	NA	NA	NA	2020-07-01 06:52:00	2020-07-01 06:00:00	2020-07-01	2613	43	1
860	1_4	21.8	4	2020-07-01 07:05:00	90	64	0.426	100.612	0.708	0	1.87	0	2.37	206	6	NA	NA	NA	NA	NA	2020-07-01 07:05:00	2020-07-01 07:00:00	2020-07-02	2626	44	2
861	1_4	21.7	4	2020-07-01 07:18:00	82	58	0.388	101	0.702	0	1.87	0	2.37	22	0	NA	NA	NA	NA	NA	2020-07-01 07:18:00	2020-07-01 07:00:00	2020-07-02	2639	44	2
862	1_4	21.7	4	2020-07-01 07:31:00	86	61	0.406	101.406	0.71	0	1.87	0	2.37	15	2	NA	NA	NA	NA	NA	2020-07-01 07:31:00	2020-07-01 07:00:00	2020-07-02	2652	44	2
863	1_4	21.8	4	2020-07-01 07:44:00	88	62	0.418	101.824	0.706	0	1.87	0	2.37	18	2	NA	NA	NA	NA	NA	2020-07-01 07:44:00	2020-07-01 07:00:00	2020-07-02	2665	44	2
864	1_4	21.7	4	2020-07-01 07:57:00	85	59	0.4	102.224	0.699	0	1.87	0	2.37	19	5	NA	NA	NA	NA	NA	2020-07-01 07:57:00	2020-07-01 07:00:00	2020-07-02	2678	44	2
865	1_4	21.7	4	2020-07-01 08:10:00	81	57	0.383	102.607	0.702	0	1.87	0	2.37	0	0	NA	NA	NA	NA	NA	2020-07-01 08:10:00	2020-07-01 08:00:00	2020-07-02	2691	45	2
866	1_4	21.7	4	2020-07-01 08:23:00	79	56	0.375	102.982	0.701	0	1.87	0	2.37	79	4	NA	NA	NA	NA	NA	2020-07-01 08:23:00	2020-07-01 08:00:00	2020-07-02	2704	45	2
867	1_4	21.7	4	2020-07-01 08:36:00	92	66	0.436	103.418	0.721	0	1.87	0	2.37	202	61	NA	NA	NA	NA	NA	2020-07-01 08:36:00	2020-07-01 08:00:00	2020-07-02	2717	45	2
868	1_4	21.7	4	2020-07-01 08:49:00	89	62	0.419	103.837	0.7	0	1.87	0	2.37	123	0	NA	NA	NA	NA	NA	2020-07-01 08:49:00	2020-07-01 08:00:00	2020-07-02	2730	45	2
869	1_4	21.6	4	2020-07-01 09:02:00	87	61	0.412	104.249	0.696	0	1.87	0	2.37	22	1	NA	NA	NA	NA	NA	2020-07-01 09:02:00	2020-07-01 09:00:00	2020-07-02	2743	46	2
870	1_4	21.6	4	2020-07-01 09:15:00	87	61	0.412	104.661	0.701	0	1.87	0	2.37	50	2	NA	NA	NA	NA	NA	2020-07-01 09:15:00	2020-07-01 09:00:00	2020-07-02	2756	46	2
871	1_4	21.7	4	2020-07-01 09:28:00	81	56	0.38	105.041	0.69	0	1.87	0	2.37	11	1	NA	NA	NA	NA	NA	2020-07-01 09:28:00	2020-07-01 09:00:00	2020-07-02	2769	46	2
872	1_4	21.6	4	2020-07-01 09:41:00	84	58	0.395	105.436	0.697	0	1.87	0	2.37	35	8	NA	NA	NA	NA	NA	2020-07-01 09:41:00	2020-07-01 09:00:00	2020-07-02	2782	46	2
873	1_4	21.6	4	2020-07-01 09:54:00	84	59	0.395	105.831	0.703	0	1.87	0	2.37	93	11	NA	NA	NA	NA	NA	2020-07-01 09:54:00	2020-07-01 09:00:00	2020-07-02	2795	46	2
874	1_4	21.6	4	2020-07-01 10:07:00	92	66	0.436	106.267	0.711	0	1.87	0	2.37	52	7	NA	NA	NA	NA	NA	2020-07-01 10:07:00	2020-07-01 10:00:00	2020-07-02	2808	47	2
875	1_4	21.6	4	2020-07-01 10:20:00	86	60	0.405	106.672	0.701	0	1.87	0	2.37	11	1	NA	NA	NA	NA	NA	2020-07-01 10:20:00	2020-07-01 10:00:00	2020-07-02	2821	47	2
876	1_4	21.6	4	2020-07-01 10:33:00	84	59	0.398	107.07	0.7	0	1.87	0	2.37	130	5	NA	NA	NA	NA	NA	2020-07-01 10:33:00	2020-07-01 10:00:00	2020-07-02	2834	47	2
877	1_5	34.2	5	2020-06-29 11:19:00	112	83	0.534	0	0.742	0	0	0	0	312	171	NA	NA	NA	NA	NA	2020-06-29 11:19:00	2020-06-29 11:00:00	2020-06-30	0	0	0
878	1_5	34.2	5	2020-06-29 11:32:00	105	78	0.501	0.501	0.741	0	0	0	0	248	111	NA	NA	NA	NA	NA	2020-06-29 11:32:00	2020-06-29 11:00:00	2020-06-30	13	0	0
879	1_5	34.2	5	2020-06-29 11:45:00	99	73	0.468	0.969	0.736	0	0	0	0	108	35	NA	NA	NA	NA	NA	2020-06-29 11:45:00	2020-06-29 11:00:00	2020-06-30	26	0	0
880	1_5	34.2	5	2020-06-29 11:58:00	89	64	0.419	1.388	0.718	0	0	0	0	52	12	NA	NA	NA	NA	NA	2020-06-29 11:58:00	2020-06-29 11:00:00	2020-06-30	39	0	0
881	1_5	34.2	5	2020-06-29 12:11:00	73	53	0.347	1.735	0.726	0	0	0	0	73	25	NA	NA	NA	NA	NA	2020-06-29 12:11:00	2020-06-29 12:00:00	2020-06-30	52	1	0
882	1_5	34.2	5	2020-06-29 12:24:00	83	62	0.398	2.133	0.746	0	0	0	0	230	120	NA	NA	NA	NA	NA	2020-06-29 12:24:00	2020-06-29 12:00:00	2020-06-30	65	1	0
883	1_5	34.2	5	2020-06-29 12:37:00	77	54	0.365	2.498	0.699	0	0	0	0	216	79	NA	NA	NA	NA	NA	2020-06-29 12:37:00	2020-06-29 12:00:00	2020-06-30	78	1	0
884	1_5	34.2	5	2020-06-29 12:50:00	76	54	0.357	2.855	0.708	0	0	0	0	89	23	NA	NA	NA	NA	NA	2020-06-29 12:50:00	2020-06-29 12:00:00	2020-06-30	91	1	0
885	1_5	34.2	5	2020-06-29 13:03:00	64	45	0.301	3.156	0.702	0	0	0	0	18	0	NA	NA	NA	NA	NA	2020-06-29 13:03:00	2020-06-29 13:00:00	2020-06-30	104	2	0
886	1_5	34.2	5	2020-06-29 13:16:00	61	42	0.285	3.441	0.694	0	0	0	0	58	12	NA	NA	NA	NA	NA	2020-06-29 13:16:00	2020-06-29 13:00:00	2020-06-30	117	2	0
887	1_5	34.2	5	2020-06-29 13:29:00	67	48	0.317	3.758	0.714	0	0	0	0	6	0	NA	NA	NA	NA	NA	2020-06-29 13:29:00	2020-06-29 13:00:00	2020-06-30	130	2	0
888	1_5	34.2	5	2020-06-29 13:42:00	61	42	0.288	4.046	0.68	0	0	0	0	6	2	NA	NA	NA	NA	NA	2020-06-29 13:42:00	2020-06-29 13:00:00	2020-06-30	143	2	0
889	1_5	34.2	5	2020-06-29 13:55:00	62	44	0.292	4.338	0.706	0	0	0	0	14	0	NA	NA	NA	NA	NA	2020-06-29 13:55:00	2020-06-29 13:00:00	2020-06-30	156	2	0
890	1_5	34.2	5	2020-06-29 14:08:00	61	41	0.285	4.623	0.681	0	0	0	0	23	2	NA	NA	NA	NA	NA	2020-06-29 14:08:00	2020-06-29 14:00:00	2020-06-30	169	3	0
891	1_5	34.2	5	2020-06-29 14:21:00	54	38	0.255	4.878	0.712	0	0	0	0	120	35	NA	NA	NA	NA	NA	2020-06-29 14:21:00	2020-06-29 14:00:00	2020-06-30	182	3	0
892	1_5	34.2	5	2020-06-29 14:34:00	84	61	0.399	5.277	0.721	0	0	0	0	220	72	NA	NA	NA	NA	NA	2020-06-29 14:34:00	2020-06-29 14:00:00	2020-06-30	195	3	0
893	1_5	34.2	5	2020-06-29 14:47:00	75	53	0.353	5.63	0.715	0	0	0	0	228	82	NA	NA	NA	NA	NA	2020-06-29 14:47:00	2020-06-29 14:00:00	2020-06-30	208	3	0
894	1_5	34.2	5	2020-06-29 15:00:00	64	45	0.301	5.931	0.708	0	0	0	0	48	9	NA	NA	NA	NA	NA	2020-06-29 15:00:00	2020-06-29 15:00:00	2020-06-30	221	4	0
895	1_5	34.2	5	2020-06-29 15:13:00	70	49	0.33	6.261	0.706	0	0	0	0	1	0	NA	NA	NA	NA	NA	2020-06-29 15:13:00	2020-06-29 15:00:00	2020-06-30	234	4	0
896	1_5	34.2	5	2020-06-29 15:26:00	77	55	0.366	6.627	0.71	0	0	0	0	187	76	NA	NA	NA	NA	NA	2020-06-29 15:26:00	2020-06-29 15:00:00	2020-06-30	247	4	0
897	1_5	34.2	5	2020-06-29 15:39:00	67	48	0.317	6.944	0.714	0	0	0	0	78	9	NA	NA	NA	NA	NA	2020-06-29 15:39:00	2020-06-29 15:00:00	2020-06-30	260	4	0
898	1_5	34.2	5	2020-06-29 15:52:00	56	38	0.263	7.207	0.678	0	0	0	0	22	7	NA	NA	NA	NA	NA	2020-06-29 15:52:00	2020-06-29 15:00:00	2020-06-30	273	4	0
899	1_5	34.2	5	2020-06-29 16:05:00	55	38	0.258	7.465	0.69	0	0	0	0	1	1	NA	NA	NA	NA	NA	2020-06-29 16:05:00	2020-06-29 16:00:00	2020-06-30	286	5	0
900	1_5	34.2	5	2020-06-29 16:18:00	56	38	0.262	7.727	0.678	0	0	0	0	18	2	NA	NA	NA	NA	NA	2020-06-29 16:18:00	2020-06-29 16:00:00	2020-06-30	299	5	0
901	1_5	34.2	5	2020-06-29 16:31:00	54	37	0.252	7.979	0.687	0	0	0	0	24	3	NA	NA	NA	NA	NA	2020-06-29 16:31:00	2020-06-29 16:00:00	2020-06-30	312	5	0
902	1_5	34.2	5	2020-06-29 16:44:00	56	38	0.261	8.24	0.674	0	0	0	0	18	0	NA	NA	NA	NA	NA	2020-06-29 16:44:00	2020-06-29 16:00:00	2020-06-30	325	5	0
903	1_5	34.2	5	2020-06-29 16:57:00	66	47	0.312	8.552	0.706	0	0	0	0	174	36	NA	NA	NA	NA	NA	2020-06-29 16:57:00	2020-06-29 16:00:00	2020-06-30	338	5	0
904	1_5	34.2	5	2020-06-29 17:10:00	72	52	0.343	8.895	0.723	0	0	0	0	161	29	NA	NA	NA	NA	NA	2020-06-29 17:10:00	2020-06-29 17:00:00	2020-06-30	351	6	0
905	1_5	34.2	5	2020-06-29 17:23:00	69	50	0.327	9.222	0.729	0	0	0	0	185	17	NA	NA	NA	NA	NA	2020-06-29 17:23:00	2020-06-29 17:00:00	2020-06-30	364	6	0
906	1_5	34.2	5	2020-06-29 17:36:00	58	41	0.274	9.496	0.703	0	0	0	0	4	1	NA	NA	NA	NA	NA	2020-06-29 17:36:00	2020-06-29 17:00:00	2020-06-30	377	6	0
907	1_5	34.2	5	2020-06-29 17:49:00	60	41	0.283	9.779	0.676	0	0	0	0	73	12	NA	NA	NA	NA	NA	2020-06-29 17:49:00	2020-06-29 17:00:00	2020-06-30	390	6	0
908	1_5	34.2	5	2020-06-29 18:02:00	59	41	0.279	10.058	0.685	0	0	0	0	18	7	NA	NA	NA	NA	NA	2020-06-29 18:02:00	2020-06-29 18:00:00	2020-06-30	403	7	0
909	1_5	34.2	5	2020-06-29 18:15:00	71	51	0.335	10.393	0.721	0	0	0	0	239	88	NA	NA	NA	NA	NA	2020-06-29 18:15:00	2020-06-29 18:00:00	2020-06-30	416	7	0
910	1_5	34.2	5	2020-06-29 18:28:00	84	59	0.396	10.789	0.705	0	0	0	0	461	228	NA	NA	NA	NA	NA	2020-06-29 18:28:00	2020-06-29 18:00:00	2020-06-30	429	7	0
911	1_5	34.2	5	2020-06-29 18:41:00	85	61	0.403	11.192	0.71	0	0	0	0	283	126	NA	NA	NA	NA	NA	2020-06-29 18:41:00	2020-06-29 18:00:00	2020-06-30	442	7	0
912	1_5	34.2	5	2020-06-29 18:54:00	91	66	0.431	11.623	0.726	0	0	0	0	727	443	NA	NA	NA	NA	NA	2020-06-29 18:54:00	2020-06-29 18:00:00	2020-06-30	455	7	0
913	1_5	32.8	5	2020-06-29 19:07:00	115	84	0.545	12.168	0.736	0	0	0	0	1781	1289	NA	NA	NA	NA	NA	2020-06-29 19:07:00	2020-06-29 19:00:00	2020-06-30	468	8	0
914	1_5	32.5	5	2020-06-29 19:20:00	112	80	0.529	12.697	0.715	0.02	0.02	0.01	0.01	1871	1322	NA	NA	NA	NA	NA	2020-06-29 19:20:00	2020-06-29 19:00:00	2020-06-30	481	8	0
915	1_5	32.7	5	2020-06-29 19:33:00	98	72	0.466	13.163	0.735	0	0.02	0	0.01	1693	1220	NA	NA	NA	NA	NA	2020-06-29 19:33:00	2020-06-29 19:00:00	2020-06-30	494	8	0
916	1_5	32.8	5	2020-06-29 19:46:00	105	77	0.498	13.661	0.737	0.07	0.09	0	0.01	1279	863	NA	NA	NA	NA	NA	2020-06-29 19:46:00	2020-06-29 19:00:00	2020-06-30	507	8	0
917	1_5	32.8	5	2020-06-29 19:59:00	117	86	0.557	14.218	0.736	0.01	0.1	0.17	0.18	1157	781	NA	NA	NA	NA	NA	2020-06-29 19:59:00	2020-06-29 19:00:00	2020-06-30	520	8	0
918	1_5	33.2	5	2020-06-29 20:12:00	104	75	0.492	14.71	0.718	0	0.1	0	0.18	1277	873	NA	NA	NA	NA	NA	2020-06-29 20:12:00	2020-06-29 20:00:00	2020-06-30	533	9	0
919	1_5	33	5	2020-06-29 20:25:00	101	73	0.479	15.189	0.726	0	0.1	0.02	0.2	1358	936	NA	NA	NA	NA	NA	2020-06-29 20:25:00	2020-06-29 20:00:00	2020-06-30	546	9	0
920	1_5	33.1	5	2020-06-29 20:38:00	111	78	0.525	15.714	0.703	0	0.1	0.15	0.35	1222	827	NA	NA	NA	NA	NA	2020-06-29 20:38:00	2020-06-29 20:00:00	2020-06-30	559	9	0
921	1_5	33.3	5	2020-06-29 20:51:00	102	73	0.484	16.198	0.719	0	0.1	0.03	0.38	1172	776	NA	NA	NA	NA	NA	2020-06-29 20:51:00	2020-06-29 20:00:00	2020-06-30	572	9	0
922	1_5	32.9	5	2020-06-29 21:04:00	107	77	0.505	16.703	0.726	0.03	0.13	0.09	0.47	960	598	NA	NA	NA	NA	NA	2020-06-29 21:04:00	2020-06-29 21:00:00	2020-06-30	585	10	0
923	1_5	32.7	5	2020-06-29 21:17:00	110	81	0.521	17.224	0.735	0	0.13	0.05	0.52	1085	686	NA	NA	NA	NA	NA	2020-06-29 21:17:00	2020-06-29 21:00:00	2020-06-30	598	10	0
924	1_5	32.3	5	2020-06-29 21:30:00	107	78	0.508	17.732	0.723	0.02	0.15	0.02	0.54	915	572	NA	NA	NA	NA	NA	2020-06-29 21:30:00	2020-06-29 21:00:00	2020-06-30	611	10	0
925	1_5	32.3	5	2020-06-29 21:43:00	102	73	0.483	18.215	0.71	0	0.15	0.01	0.55	583	324	NA	NA	NA	NA	NA	2020-06-29 21:43:00	2020-06-29 21:00:00	2020-06-30	624	10	0
926	1_5	32.5	5	2020-06-29 21:56:00	86	62	0.409	18.624	0.717	0	0.15	0	0.55	522	260	NA	NA	NA	NA	NA	2020-06-29 21:56:00	2020-06-29 21:00:00	2020-06-30	637	10	0
927	1_5	32.5	5	2020-06-29 22:09:00	63	44	0.296	18.92	0.692	0	0.15	0	0.55	125	15	NA	NA	NA	NA	NA	2020-06-29 22:09:00	2020-06-29 22:00:00	2020-06-30	650	11	0
928	1_5	31.7	5	2020-06-29 22:22:00	89	65	0.424	19.344	0.722	0	0.15	0.0599999999999999	0.61	712	410	NA	NA	NA	NA	NA	2020-06-29 22:22:00	2020-06-29 22:00:00	2020-06-30	663	11	0
929	1_5	32.4	5	2020-06-29 22:35:00	76	55	0.359	19.703	0.721	0	0.15	0.05	0.66	505	300	NA	NA	NA	NA	NA	2020-06-29 22:35:00	2020-06-29 22:00:00	2020-06-30	676	11	0
930	1_5	32.4	5	2020-06-29 22:48:00	60	41	0.281	19.984	0.681	0	0.15	0	0.66	92	3	NA	NA	NA	NA	NA	2020-06-29 22:48:00	2020-06-29 22:00:00	2020-06-30	689	11	0
931	1_5	32.4	5	2020-06-29 23:01:00	62	44	0.294	20.278	0.708	0	0.15	0	0.66	13	1	NA	NA	NA	NA	NA	2020-06-29 23:01:00	2020-06-29 23:00:00	2020-06-30	702	12	0
932	1_5	32.4	5	2020-06-29 23:14:00	93	66	0.439	20.717	0.716	0	0.15	0.0299999999999999	0.69	638	397	NA	NA	NA	NA	NA	2020-06-29 23:14:00	2020-06-29 23:00:00	2020-06-30	715	12	0
933	1_5	32.5	5	2020-06-29 23:27:00	78	56	0.371	21.088	0.721	0.02	0.17	0.0600000000000001	0.75	679	386	NA	NA	NA	NA	NA	2020-06-29 23:27:00	2020-06-29 23:00:00	2020-06-30	728	12	0
934	1_5	32.5	5	2020-06-29 23:40:00	79	59	0.376	21.464	0.745	0	0.17	0.02	0.77	463	235	NA	NA	NA	NA	NA	2020-06-29 23:40:00	2020-06-29 23:00:00	2020-06-30	741	12	0
935	1_5	32.5	5	2020-06-29 23:53:00	61	43	0.288	21.752	0.705	0	0.17	0	0.77	32	3	NA	NA	NA	NA	NA	2020-06-29 23:53:00	2020-06-29 23:00:00	2020-06-30	754	12	0
936	1_5	32.5	5	2020-06-30 00:06:00	57	38	0.267	22.019	0.668	0	0.17	0	0.77	14	1	NA	NA	NA	NA	NA	2020-06-30 00:06:00	2020-06-30 00:00:00	2020-06-30	767	13	0
937	1_5	32.5	5	2020-06-30 00:19:00	59	42	0.277	22.296	0.714	0	0.17	0.02	0.79	82	36	NA	NA	NA	NA	NA	2020-06-30 00:19:00	2020-06-30 00:00:00	2020-06-30	780	13	0
938	1_5	32.5	5	2020-06-30 00:32:00	58	40	0.274	22.57	0.686	0	0.17	0	0.79	38	2	NA	NA	NA	NA	NA	2020-06-30 00:32:00	2020-06-30 00:00:00	2020-06-30	793	13	0
939	1_5	32.5	5	2020-06-30 00:45:00	59	40	0.275	22.845	0.677	0	0.17	0	0.79	24	1	NA	NA	NA	NA	NA	2020-06-30 00:45:00	2020-06-30 00:00:00	2020-06-30	806	13	0
940	1_5	32.5	5	2020-06-30 00:58:00	64	45	0.304	23.149	0.704	0	0.17	0	0.79	381	194	NA	NA	NA	NA	NA	2020-06-30 00:58:00	2020-06-30 00:00:00	2020-06-30	819	13	0
941	1_5	32.5	5	2020-06-30 01:11:00	67	46	0.315	23.464	0.693	0	0.17	0	0.79	117	9	NA	NA	NA	NA	NA	2020-06-30 01:11:00	2020-06-30 01:00:00	2020-06-30	832	14	0
942	1_5	32.5	5	2020-06-30 01:24:00	69	49	0.327	23.791	0.702	0	0.17	0.01	0.8	185	53	NA	NA	NA	NA	NA	2020-06-30 01:24:00	2020-06-30 01:00:00	2020-06-30	845	14	0
943	1_5	32.5	5	2020-06-30 01:37:00	60	41	0.282	24.073	0.681	0	0.17	0	0.8	72	0	NA	NA	NA	NA	NA	2020-06-30 01:37:00	2020-06-30 01:00:00	2020-06-30	858	14	0
944	1_5	32.5	5	2020-06-30 01:50:00	84	60	0.396	24.469	0.711	0.06	0.23	0	0.8	204	58	NA	NA	NA	NA	NA	2020-06-30 01:50:00	2020-06-30 01:00:00	2020-06-30	871	14	0
945	1_5	32.5	5	2020-06-30 02:03:00	66	48	0.313	24.782	0.727	0	0.23	0	0.8	49	3	NA	NA	NA	NA	NA	2020-06-30 02:03:00	2020-06-30 02:00:00	2020-06-30	884	15	0
946	1_5	32.5	5	2020-06-30 02:16:00	63	46	0.3	25.082	0.724	0.00999999999999998	0.24	0	0.8	76	41	NA	NA	NA	NA	NA	2020-06-30 02:16:00	2020-06-30 02:00:00	2020-06-30	897	15	0
947	1_5	32.4	5	2020-06-30 02:29:00	66	48	0.312	25.394	0.739	0.03	0.27	0.0299999999999999	0.83	617	388	NA	NA	NA	NA	NA	2020-06-30 02:29:00	2020-06-30 02:00:00	2020-06-30	910	15	0
948	1_5	32.3	5	2020-06-30 02:42:00	92	69	0.44	25.834	0.746	0.02	0.29	0.0600000000000001	0.89	756	460	NA	NA	NA	NA	NA	2020-06-30 02:42:00	2020-06-30 02:00:00	2020-06-30	923	15	0
949	1_5	32.3	5	2020-06-30 02:55:00	57	40	0.267	26.101	0.7	0	0.29	0	0.89	174	40	NA	NA	NA	NA	NA	2020-06-30 02:55:00	2020-06-30 02:00:00	2020-06-30	936	15	0
950	1_5	33.1	5	2020-06-30 03:08:00	85	62	0.405	26.506	0.722	0.01	0.3	0.03	0.92	789	481	NA	NA	NA	NA	NA	2020-06-30 03:08:00	2020-06-30 03:00:00	2020-06-30	949	16	0
951	1_5	33.1	5	2020-06-30 03:21:00	65	48	0.311	26.817	0.735	0	0.3	0	0.92	330	170	NA	NA	NA	NA	NA	2020-06-30 03:21:00	2020-06-30 03:00:00	2020-06-30	962	16	0
952	1_5	33.1	5	2020-06-30 03:34:00	70	49	0.328	27.145	0.709	0	0.3	0	0.92	92	3	NA	NA	NA	NA	NA	2020-06-30 03:34:00	2020-06-30 03:00:00	2020-06-30	975	16	0
953	1_5	33.1	5	2020-06-30 03:47:00	65	46	0.308	27.453	0.704	0	0.3	0	0.92	26	3	NA	NA	NA	NA	NA	2020-06-30 03:47:00	2020-06-30 03:00:00	2020-06-30	988	16	0
954	1_5	33.1	5	2020-06-30 04:00:00	75	56	0.357	27.81	0.742	0.03	0.33	0.0199999999999999	0.94	525	289	NA	NA	NA	NA	NA	2020-06-30 04:00:00	2020-06-30 04:00:00	2020-06-30	1001	17	0
955	1_5	32.3	5	2020-06-30 04:13:00	106	77	0.503	28.313	0.721	0.02	0.35	0.0700000000000001	1.01	1086	716	NA	NA	NA	NA	NA	2020-06-30 04:13:00	2020-06-30 04:00:00	2020-06-30	1014	17	0
956	1_5	31.9	5	2020-06-30 04:26:00	64	46	0.305	28.618	0.722	0.02	0.37	0.02	1.03	703	432	NA	NA	NA	NA	NA	2020-06-30 04:26:00	2020-06-30 04:00:00	2020-06-30	1027	17	0
957	1_5	31.9	5	2020-06-30 04:39:00	65	44	0.305	28.923	0.685	0	0.37	0	1.03	192	48	NA	NA	NA	NA	NA	2020-06-30 04:39:00	2020-06-30 04:00:00	2020-06-30	1040	17	0
958	1_5	31.9	5	2020-06-30 04:52:00	58	39	0.271	29.194	0.678	0	0.37	0	1.03	111	4	NA	NA	NA	NA	NA	2020-06-30 04:52:00	2020-06-30 04:00:00	2020-06-30	1053	17	0
959	1_5	31.9	5	2020-06-30 05:05:00	60	44	0.287	29.481	0.738	0	0.37	0	1.03	459	250	NA	NA	NA	NA	NA	2020-06-30 05:05:00	2020-06-30 05:00:00	2020-06-30	1066	18	0
960	1_5	31.9	5	2020-06-30 05:18:00	103	75	0.489	29.97	0.732	0.02	0.39	0.05	1.08	894	571	NA	NA	NA	NA	NA	2020-06-30 05:18:00	2020-06-30 05:00:00	2020-06-30	1079	18	0
961	1_5	31.9	5	2020-06-30 05:31:00	73	52	0.346	30.316	0.709	0.02	0.41	0	1.08	638	386	NA	NA	NA	NA	NA	2020-06-30 05:31:00	2020-06-30 05:00:00	2020-06-30	1092	18	0
962	1_5	31.9	5	2020-06-30 05:44:00	68	50	0.324	30.64	0.731	0	0.41	0	1.08	157	28	NA	NA	NA	NA	NA	2020-06-30 05:44:00	2020-06-30 05:00:00	2020-06-30	1105	18	0
963	1_5	31.9	5	2020-06-30 05:57:00	60	42	0.282	30.922	0.701	0	0.41	0	1.08	2	0	NA	NA	NA	NA	NA	2020-06-30 05:57:00	2020-06-30 05:00:00	2020-06-30	1118	18	0
964	1_5	31.9	5	2020-06-30 06:10:00	66	46	0.311	31.233	0.706	0	0.41	0	1.08	294	166	NA	NA	NA	NA	NA	2020-06-30 06:10:00	2020-06-30 06:00:00	2020-06-30	1131	19	0
965	1_5	31.9	5	2020-06-30 06:23:00	53	37	0.25	31.483	0.7	0	0.41	0	1.08	18	1	NA	NA	NA	NA	NA	2020-06-30 06:23:00	2020-06-30 06:00:00	2020-06-30	1144	19	0
966	1_5	31.9	5	2020-06-30 06:36:00	58	40	0.271	31.754	0.691	0	0.41	0	1.08	16	1	NA	NA	NA	NA	NA	2020-06-30 06:36:00	2020-06-30 06:00:00	2020-06-30	1157	19	0
967	1_5	31.9	5	2020-06-30 06:49:00	55	40	0.262	32.016	0.721	0	0.41	0	1.08	48	1	NA	NA	NA	NA	NA	2020-06-30 06:49:00	2020-06-30 06:00:00	2020-06-30	1170	19	0
968	1_5	31.9	5	2020-06-30 07:02:00	61	42	0.289	32.305	0.69	0	0.41	0	1.08	72	5	NA	NA	NA	NA	NA	2020-06-30 07:02:00	2020-06-30 07:00:00	2020-07-01	1183	20	1
969	1_5	31.9	5	2020-06-30 07:15:00	70	46	0.326	32.631	0.668	0	0.41	0	1.08	49	3	NA	NA	NA	NA	NA	2020-06-30 07:15:00	2020-06-30 07:00:00	2020-07-01	1196	20	1
970	1_5	31.9	5	2020-06-30 07:28:00	74	51	0.348	32.979	0.696	0	0.41	0	1.08	4	1	NA	NA	NA	NA	NA	2020-06-30 07:28:00	2020-06-30 07:00:00	2020-07-01	1209	20	1
971	1_5	31.9	5	2020-06-30 07:41:00	72	53	0.343	33.322	0.732	0	0.41	0	1.08	177	63	NA	NA	NA	NA	NA	2020-06-30 07:41:00	2020-06-30 07:00:00	2020-07-01	1222	20	1
972	1_5	31.9	5	2020-06-30 07:54:00	59	42	0.281	33.603	0.715	0	0.41	0	1.08	139	0	NA	NA	NA	NA	NA	2020-06-30 07:54:00	2020-06-30 07:00:00	2020-07-01	1235	20	1
973	1_5	31.9	5	2020-06-30 08:07:00	53	39	0.253	33.856	0.724	0	0.41	0	1.08	100	1	NA	NA	NA	NA	NA	2020-06-30 08:07:00	2020-06-30 08:00:00	2020-07-01	1248	21	1
974	1_5	31.9	5	2020-06-30 08:20:00	57	42	0.269	34.125	0.733	0	0.41	0	1.08	66	3	NA	NA	NA	NA	NA	2020-06-30 08:20:00	2020-06-30 08:00:00	2020-07-01	1261	21	1
975	1_5	31.9	5	2020-06-30 08:33:00	60	44	0.284	34.409	0.729	0	0.41	0	1.08	97	0	NA	NA	NA	NA	NA	2020-06-30 08:33:00	2020-06-30 08:00:00	2020-07-01	1274	21	1
976	1_5	31.9	5	2020-06-30 08:46:00	60	43	0.285	34.694	0.711	0	0.41	0	1.08	99	0	NA	NA	NA	NA	NA	2020-06-30 08:46:00	2020-06-30 08:00:00	2020-07-01	1287	21	1
977	1_5	31.9	5	2020-06-30 08:59:00	80	60	0.383	35.077	0.748	0	0.41	0	1.08	165	25	NA	NA	NA	NA	NA	2020-06-30 08:59:00	2020-06-30 08:00:00	2020-07-01	1300	21	1
978	1_5	31.9	5	2020-06-30 09:12:00	71	51	0.335	35.412	0.718	0	0.41	0	1.08	93	2	NA	NA	NA	NA	NA	2020-06-30 09:12:00	2020-06-30 09:00:00	2020-07-01	1313	22	1
979	1_5	31.9	5	2020-06-30 09:25:00	69	47	0.323	35.735	0.69	0	0.41	0	1.08	78	2	NA	NA	NA	NA	NA	2020-06-30 09:25:00	2020-06-30 09:00:00	2020-07-01	1326	22	1
980	1_5	31.9	5	2020-06-30 09:38:00	62	44	0.295	36.03	0.71	0	0.41	0	1.08	88	11	NA	NA	NA	NA	NA	2020-06-30 09:38:00	2020-06-30 09:00:00	2020-07-01	1339	22	1
981	1_5	31.9	5	2020-06-30 09:51:00	92	68	0.436	36.466	0.745	0.05	0.46	0.02	1.1	612	349	NA	NA	NA	NA	NA	2020-06-30 09:51:00	2020-06-30 09:00:00	2020-07-01	1352	22	1
982	1_5	31.9	5	2020-06-30 10:04:00	72	55	0.346	36.812	0.755	0	0.46	0.02	1.12	592	324	NA	NA	NA	NA	NA	2020-06-30 10:04:00	2020-06-30 10:00:00	2020-07-01	1365	23	1
983	1_5	31.9	5	2020-06-30 10:17:00	74	54	0.35	37.162	0.733	0	0.46	0	1.12	136	19	NA	NA	NA	NA	NA	2020-06-30 10:17:00	2020-06-30 10:00:00	2020-07-01	1378	23	1
984	1_5	31.9	5	2020-06-30 10:30:00	60	44	0.287	37.449	0.726	0	0.46	0	1.12	26	6	NA	NA	NA	NA	NA	2020-06-30 10:30:00	2020-06-30 10:00:00	2020-07-01	1391	23	1
985	1_5	31.9	5	2020-06-30 10:43:00	60	44	0.287	37.736	0.727	0	0.46	0	1.12	10	2	NA	NA	NA	NA	NA	2020-06-30 10:43:00	2020-06-30 10:00:00	2020-07-01	1404	23	1
986	1_5	31.9	5	2020-06-30 10:56:00	58	40	0.274	38.01	0.689	0	0.46	0	1.12	47	3	NA	NA	NA	NA	NA	2020-06-30 10:56:00	2020-06-30 10:00:00	2020-07-01	1417	23	1
987	1_5	31.9	5	2020-06-30 11:09:00	51	37	0.243	38.253	0.711	0	0.46	0	1.12	109	35	NA	NA	NA	NA	NA	2020-06-30 11:09:00	2020-06-30 11:00:00	2020-07-01	1430	24	1
988	1_5	31.9	5	2020-06-30 11:22:00	50	35	0.236	38.489	0.704	0	0.46	0	1.12	103	2	NA	NA	NA	NA	NA	2020-06-30 11:22:00	2020-06-30 11:00:00	2020-07-01	1443	24	1
989	1_5	31.9	5	2020-06-30 11:35:00	58	40	0.275	38.764	0.694	0	0.46	0	1.12	47	0	NA	NA	NA	NA	NA	2020-06-30 11:35:00	2020-06-30 11:00:00	2020-07-01	1456	24	1
990	1_5	31.9	5	2020-06-30 11:48:00	62	43	0.292	39.056	0.698	0	0.46	0	1.12	12	2	NA	NA	NA	NA	NA	2020-06-30 11:48:00	2020-06-30 11:00:00	2020-07-01	1469	24	1
991	1_5	31.9	5	2020-06-30 12:01:00	55	39	0.262	39.318	0.712	0	0.46	0	1.12	25	6	NA	NA	NA	NA	NA	2020-06-30 12:01:00	2020-06-30 12:00:00	2020-07-01	1482	25	1
992	1_5	31.9	5	2020-06-30 12:14:00	57	40	0.27	39.588	0.7	0.08	0.54	0.00999999999999979	1.13	119	54	NA	NA	NA	NA	NA	2020-06-30 12:14:00	2020-06-30 12:00:00	2020-07-01	1495	25	1
993	1_5	31.9	5	2020-06-30 12:27:00	59	43	0.281	39.869	0.719	0	0.54	0	1.13	212	36	NA	NA	NA	NA	NA	2020-06-30 12:27:00	2020-06-30 12:00:00	2020-07-01	1508	25	1
994	1_5	31.9	5	2020-06-30 12:40:00	61	45	0.291	40.16	0.746	0	0.54	0	1.13	51	0	NA	NA	NA	NA	NA	2020-06-30 12:40:00	2020-06-30 12:00:00	2020-07-01	1521	25	1
995	1_5	31.9	5	2020-06-30 12:53:00	52	37	0.247	40.407	0.719	0	0.54	0	1.13	63	5	NA	NA	NA	NA	NA	2020-06-30 12:53:00	2020-06-30 12:00:00	2020-07-01	1534	25	1
996	1_5	31.9	5	2020-06-30 13:06:00	63	46	0.297	40.704	0.732	0	0.54	0	1.13	40	1	NA	NA	NA	NA	NA	2020-06-30 13:06:00	2020-06-30 13:00:00	2020-07-01	1547	26	1
997	1_5	31.9	5	2020-06-30 13:19:00	63	45	0.3	41.004	0.718	0	0.54	0	1.13	39	2	NA	NA	NA	NA	NA	2020-06-30 13:19:00	2020-06-30 13:00:00	2020-07-01	1560	26	1
998	1_5	31.9	5	2020-06-30 13:32:00	57	41	0.271	41.275	0.724	0	0.54	0	1.13	33	2	NA	NA	NA	NA	NA	2020-06-30 13:32:00	2020-06-30 13:00:00	2020-07-01	1573	26	1
999	1_5	31.9	5	2020-06-30 13:45:00	60	43	0.282	41.557	0.714	0	0.54	0	1.13	10	1	NA	NA	NA	NA	NA	2020-06-30 13:45:00	2020-06-30 13:00:00	2020-07-01	1586	26	1
1000	1_5	31.9	5	2020-06-30 13:58:00	68	49	0.324	41.881	0.72	0.01	0.55	0	1.13	119	14	NA	NA	NA	NA	NA	2020-06-30 13:58:00	2020-06-30 13:00:00	2020-07-01	1599	26	1
1001	1_5	31.9	5	2020-06-30 14:11:00	81	61	0.387	42.268	0.749	0.01	0.56	0.0900000000000001	1.22	706	413	NA	NA	NA	NA	NA	2020-06-30 14:11:00	2020-06-30 14:00:00	2020-07-01	1612	27	1
1002	1_5	31.9	5	2020-06-30 14:24:00	70	51	0.332	42.6	0.726	0	0.56	0.01	1.23	792	494	NA	NA	NA	NA	NA	2020-06-30 14:24:00	2020-06-30 14:00:00	2020-07-01	1625	27	1
1003	1_5	31.9	5	2020-06-30 14:37:00	75	55	0.355	42.955	0.735	0	0.56	0	1.23	297	87	NA	NA	NA	NA	NA	2020-06-30 14:37:00	2020-06-30 14:00:00	2020-07-01	1638	27	1
1004	1_5	31.9	5	2020-06-30 14:50:00	66	47	0.311	43.266	0.706	0	0.56	0	1.23	50	10	NA	NA	NA	NA	NA	2020-06-30 14:50:00	2020-06-30 14:00:00	2020-07-01	1651	27	1
1005	1_5	31.9	5	2020-06-30 15:03:00	62	44	0.294	43.56	0.703	0	0.56	0	1.23	8	1	NA	NA	NA	NA	NA	2020-06-30 15:03:00	2020-06-30 15:00:00	2020-07-01	1664	28	1
1006	1_5	31.9	5	2020-06-30 15:16:00	67	47	0.316	43.876	0.705	0	0.56	0	1.23	18	7	NA	NA	NA	NA	NA	2020-06-30 15:16:00	2020-06-30 15:00:00	2020-07-01	1677	28	1
1007	1_5	31.9	5	2020-06-30 15:29:00	60	42	0.283	44.159	0.7	0	0.56	0	1.23	22	3	NA	NA	NA	NA	NA	2020-06-30 15:29:00	2020-06-30 15:00:00	2020-07-01	1690	28	1
1008	1_5	31.9	5	2020-06-30 15:42:00	57	40	0.269	44.428	0.698	0	0.56	0	1.23	31	0	NA	NA	NA	NA	NA	2020-06-30 15:42:00	2020-06-30 15:00:00	2020-07-01	1703	28	1
1009	1_5	31.9	5	2020-06-30 15:55:00	54	38	0.256	44.684	0.694	0	0.56	0	1.23	6	0	NA	NA	NA	NA	NA	2020-06-30 15:55:00	2020-06-30 15:00:00	2020-07-01	1716	28	1
1010	1_5	31.9	5	2020-06-30 16:08:00	54	39	0.257	44.941	0.713	0	0.56	0	1.23	26	1	NA	NA	NA	NA	NA	2020-06-30 16:08:00	2020-06-30 16:00:00	2020-07-01	1729	29	1
1011	1_5	31.9	5	2020-06-30 16:21:00	65	48	0.309	45.25	0.739	0	0.56	0	1.23	293	57	NA	NA	NA	NA	NA	2020-06-30 16:21:00	2020-06-30 16:00:00	2020-07-01	1742	29	1
1012	1_5	31.9	5	2020-06-30 16:34:00	80	60	0.383	45.633	0.744	0.0299999999999999	0.59	0	1.23	835	532	NA	NA	NA	NA	NA	2020-06-30 16:34:00	2020-06-30 16:00:00	2020-07-01	1755	29	1
1013	1_5	31.9	5	2020-06-30 16:47:00	67	51	0.319	45.952	0.755	0	0.59	0	1.23	163	25	NA	NA	NA	NA	NA	2020-06-30 16:47:00	2020-06-30 16:00:00	2020-07-01	1768	29	1
1014	1_5	31.9	5	2020-06-30 17:00:00	56	41	0.267	46.219	0.723	0	0.59	0	1.23	1	0	NA	NA	NA	NA	NA	2020-06-30 17:00:00	2020-06-30 17:00:00	2020-07-01	1781	30	1
1015	1_5	31.9	5	2020-06-30 17:13:00	57	40	0.27	46.489	0.702	0	0.59	0	1.23	21	2	NA	NA	NA	NA	NA	2020-06-30 17:13:00	2020-06-30 17:00:00	2020-07-01	1794	30	1
1016	1_5	31.9	5	2020-06-30 17:26:00	58	40	0.271	46.76	0.688	0	0.59	0	1.23	42	2	NA	NA	NA	NA	NA	2020-06-30 17:26:00	2020-06-30 17:00:00	2020-07-01	1807	30	1
1017	1_5	31.9	5	2020-06-30 17:39:00	57	40	0.268	47.028	0.697	0	0.59	0	1.23	87	5	NA	NA	NA	NA	NA	2020-06-30 17:39:00	2020-06-30 17:00:00	2020-07-01	1820	30	1
1018	1_5	31.9	5	2020-06-30 17:52:00	62	44	0.295	47.323	0.703	0	0.59	0	1.23	43	1	NA	NA	NA	NA	NA	2020-06-30 17:52:00	2020-06-30 17:00:00	2020-07-01	1833	30	1
1019	1_5	31.9	5	2020-06-30 18:05:00	64	47	0.306	47.629	0.737	0	0.59	0	1.23	409	236	NA	NA	NA	NA	NA	2020-06-30 18:05:00	2020-06-30 18:00:00	2020-07-01	1846	31	1
1020	1_5	31.7	5	2020-06-30 18:18:00	84	62	0.397	48.026	0.739	0.01	0.6	0	1.23	728	450	NA	NA	NA	NA	NA	2020-06-30 18:18:00	2020-06-30 18:00:00	2020-07-01	1859	31	1
1021	1_5	31.4	5	2020-06-30 18:31:00	89	65	0.425	48.451	0.731	0	0.6	0.05	1.28	697	429	NA	NA	NA	NA	NA	2020-06-30 18:31:00	2020-06-30 18:00:00	2020-07-01	1872	31	1
1022	1_5	31.4	5	2020-06-30 18:44:00	69	50	0.329	48.78	0.722	0	0.6	0.01	1.29	180	63	NA	NA	NA	NA	NA	2020-06-30 18:44:00	2020-06-30 18:00:00	2020-07-01	1885	31	1
1023	1_5	31.4	5	2020-06-30 18:57:00	63	45	0.298	49.078	0.705	0.03	0.63	0	1.29	199	62	NA	NA	NA	NA	NA	2020-06-30 18:57:00	2020-06-30 18:00:00	2020-07-01	1898	31	1
1024	1_5	31.4	5	2020-06-30 19:10:00	53	37	0.252	49.33	0.7	0	0.63	0	1.29	24	1	NA	NA	NA	NA	NA	2020-06-30 19:10:00	2020-06-30 19:00:00	2020-07-01	1911	32	1
1025	1_5	31.4	5	2020-06-30 19:23:00	82	61	0.392	49.722	0.741	0.03	0.66	0.02	1.31	789	527	NA	NA	NA	NA	NA	2020-06-30 19:23:00	2020-06-30 19:00:00	2020-07-01	1924	32	1
1026	1_5	31.9	5	2020-06-30 19:36:00	76	56	0.362	50.084	0.743	0	0.66	0.0999999999999999	1.41	287	137	NA	NA	NA	NA	NA	2020-06-30 19:36:00	2020-06-30 19:00:00	2020-07-01	1937	32	1
1027	1_5	31.9	5	2020-06-30 19:49:00	58	44	0.278	50.362	0.75	0	0.66	0	1.41	23	1	NA	NA	NA	NA	NA	2020-06-30 19:49:00	2020-06-30 19:00:00	2020-07-01	1950	32	1
1028	1_5	31.6	5	2020-06-30 20:02:00	85	67	0.411	50.773	0.787	0.1	0.76	0.02	1.43	746	435	NA	NA	NA	NA	NA	2020-06-30 20:02:00	2020-06-30 20:00:00	2020-07-01	1963	33	1
1029	1_5	31.6	5	2020-06-30 20:15:00	69	53	0.33	51.103	0.763	0	0.76	0.01	1.44	363	165	NA	NA	NA	NA	NA	2020-06-30 20:15:00	2020-06-30 20:00:00	2020-07-01	1976	33	1
1030	1_5	31.6	5	2020-06-30 20:28:00	62	46	0.296	51.399	0.74	0	0.76	0	1.44	50	9	NA	NA	NA	NA	NA	2020-06-30 20:28:00	2020-06-30 20:00:00	2020-07-01	1989	33	1
1031	1_5	31.6	5	2020-06-30 20:41:00	58	42	0.274	51.673	0.721	0	0.76	0	1.44	23	1	NA	NA	NA	NA	NA	2020-06-30 20:41:00	2020-06-30 20:00:00	2020-07-01	2002	33	1
1032	1_5	31.6	5	2020-06-30 20:54:00	59	42	0.277	51.95	0.711	0	0.76	0	1.44	111	2	NA	NA	NA	NA	NA	2020-06-30 20:54:00	2020-06-30 20:00:00	2020-07-01	2015	33	1
1033	1_5	31.6	5	2020-06-30 21:07:00	59	42	0.281	52.231	0.714	0	0.76	0	1.44	28	2	NA	NA	NA	NA	NA	2020-06-30 21:07:00	2020-06-30 21:00:00	2020-07-01	2028	34	1
1034	1_5	31.6	5	2020-06-30 21:20:00	56	40	0.267	52.498	0.708	0	0.76	0	1.44	4	1	NA	NA	NA	NA	NA	2020-06-30 21:20:00	2020-06-30 21:00:00	2020-07-01	2041	34	1
1035	1_5	31.6	5	2020-06-30 21:33:00	58	41	0.272	52.77	0.704	0	0.76	0	1.44	135	42	NA	NA	NA	NA	NA	2020-06-30 21:33:00	2020-06-30 21:00:00	2020-07-01	2054	34	1
1036	1_5	31.6	5	2020-06-30 21:46:00	78	57	0.371	53.141	0.732	0	0.76	0	1.44	633	358	NA	NA	NA	NA	NA	2020-06-30 21:46:00	2020-06-30 21:00:00	2020-07-01	2067	34	1
1037	1_5	31.6	5	2020-06-30 21:59:00	60	43	0.283	53.424	0.715	0	0.76	0	1.44	208	49	NA	NA	NA	NA	NA	2020-06-30 21:59:00	2020-06-30 21:00:00	2020-07-01	2080	34	1
1038	1_5	31.6	5	2020-06-30 22:12:00	66	49	0.316	53.74	0.733	0.05	0.81	0	1.44	399	192	NA	NA	NA	NA	NA	2020-06-30 22:12:00	2020-06-30 22:00:00	2020-07-01	2093	35	1
1039	1_5	31.6	5	2020-06-30 22:25:00	62	44	0.293	54.033	0.717	0.0099999999999999	0.82	0.0800000000000001	1.52	199	114	NA	NA	NA	NA	NA	2020-06-30 22:25:00	2020-06-30 22:00:00	2020-07-01	2106	35	1
1040	1_5	31.6	5	2020-06-30 22:38:00	51	37	0.24	54.273	0.729	0	0.82	0	1.52	48	4	NA	NA	NA	NA	NA	2020-06-30 22:38:00	2020-06-30 22:00:00	2020-07-01	2119	35	1
1041	1_5	31.6	5	2020-06-30 22:51:00	51	37	0.241	54.514	0.727	0	0.82	0	1.52	11	1	NA	NA	NA	NA	NA	2020-06-30 22:51:00	2020-06-30 22:00:00	2020-07-01	2132	35	1
1042	1_5	31.6	5	2020-06-30 23:04:00	86	64	0.412	54.926	0.745	0.0900000000000001	0.91	0.01	1.53	174	65	NA	NA	NA	NA	NA	2020-06-30 23:04:00	2020-06-30 23:00:00	2020-07-01	2145	36	1
1043	1_5	31.6	5	2020-06-30 23:17:00	60	45	0.287	55.213	0.746	0.01	0.92	0	1.53	86	7	NA	NA	NA	NA	NA	2020-06-30 23:17:00	2020-06-30 23:00:00	2020-07-01	2158	36	1
1044	1_5	31.6	5	2020-06-30 23:30:00	59	43	0.279	55.492	0.739	0	0.92	0	1.53	27	0	NA	NA	NA	NA	NA	2020-06-30 23:30:00	2020-06-30 23:00:00	2020-07-01	2171	36	1
1045	1_5	31.6	5	2020-06-30 23:43:00	79	59	0.375	55.867	0.749	0.07	0.99	0.02	1.55	116	57	NA	NA	NA	NA	NA	2020-06-30 23:43:00	2020-06-30 23:00:00	2020-07-01	2184	36	1
1046	1_5	31.6	5	2020-06-30 23:56:00	51	37	0.242	56.109	0.734	0	0.99	0	1.55	32	2	NA	NA	NA	NA	NA	2020-06-30 23:56:00	2020-06-30 23:00:00	2020-07-01	2197	36	1
1047	1_5	31.6	5	2020-07-01 00:09:00	54	42	0.261	56.37	0.768	0	0.99	0	1.55	50	33	NA	NA	NA	NA	NA	2020-07-01 00:09:00	2020-07-01 00:00:00	2020-07-01	2210	37	1
1048	1_5	31.6	5	2020-07-01 00:22:00	63	47	0.3	56.67	0.745	0.01	1	0	1.55	33	5	NA	NA	NA	NA	NA	2020-07-01 00:22:00	2020-07-01 00:00:00	2020-07-01	2223	37	1
1049	1_5	31.6	5	2020-07-01 00:35:00	58	41	0.273	56.943	0.714	0	1	0	1.55	42	6	NA	NA	NA	NA	NA	2020-07-01 00:35:00	2020-07-01 00:00:00	2020-07-01	2236	37	1
1050	1_5	31.6	5	2020-07-01 00:48:00	58	42	0.277	57.22	0.726	0	1	0	1.55	33	3	NA	NA	NA	NA	NA	2020-07-01 00:48:00	2020-07-01 00:00:00	2020-07-01	2249	37	1
1051	1_5	31.6	5	2020-07-01 01:01:00	99	74	0.474	57.694	0.748	0	1	0	1.55	223	117	NA	NA	NA	NA	NA	2020-07-01 01:01:00	2020-07-01 01:00:00	2020-07-01	2262	38	1
1052	1_5	31.6	5	2020-07-01 01:14:00	62	45	0.294	57.988	0.73	0	1	0	1.55	152	19	NA	NA	NA	NA	NA	2020-07-01 01:14:00	2020-07-01 01:00:00	2020-07-01	2275	38	1
1053	1_5	31.6	5	2020-07-01 01:27:00	60	42	0.282	58.27	0.71	0	1	0	1.55	45	4	NA	NA	NA	NA	NA	2020-07-01 01:27:00	2020-07-01 01:00:00	2020-07-01	2288	38	1
1054	1_5	31.6	5	2020-07-01 01:40:00	63	45	0.296	58.566	0.711	0.01	1.01	0.12	1.67	297	165	NA	NA	NA	NA	NA	2020-07-01 01:40:00	2020-07-01 01:00:00	2020-07-01	2301	38	1
1055	1_5	31.6	5	2020-07-01 01:53:00	98	72	0.464	59.03	0.738	0	1.01	0.03	1.7	538	279	NA	NA	NA	NA	NA	2020-07-01 01:53:00	2020-07-01 01:00:00	2020-07-01	2314	38	1
1056	1_5	31.6	5	2020-07-01 02:06:00	68	49	0.32	59.35	0.718	0	1.01	0	1.7	211	14	NA	NA	NA	NA	NA	2020-07-01 02:06:00	2020-07-01 02:00:00	2020-07-01	2327	39	1
1057	1_5	31.6	5	2020-07-01 02:19:00	60	43	0.285	59.635	0.709	0	1.01	0	1.7	6	0	NA	NA	NA	NA	NA	2020-07-01 02:19:00	2020-07-01 02:00:00	2020-07-01	2340	39	1
1058	1_5	31.6	5	2020-07-01 02:32:00	60	42	0.283	59.918	0.7	0	1.01	0	1.7	42	3	NA	NA	NA	NA	NA	2020-07-01 02:32:00	2020-07-01 02:00:00	2020-07-01	2353	39	1
1059	1_5	31.6	5	2020-07-01 02:45:00	56	39	0.262	60.18	0.692	0	1.01	0	1.7	126	34	NA	NA	NA	NA	NA	2020-07-01 02:45:00	2020-07-01 02:00:00	2020-07-01	2366	39	1
1060	1_5	31.6	5	2020-07-01 02:58:00	66	47	0.311	60.491	0.708	0	1.01	0	1.7	231	113	NA	NA	NA	NA	NA	2020-07-01 02:58:00	2020-07-01 02:00:00	2020-07-01	2379	39	1
1061	1_5	31.6	5	2020-07-01 03:11:00	53	36	0.248	60.739	0.687	0	1.01	0	1.7	4	1	NA	NA	NA	NA	NA	2020-07-01 03:11:00	2020-07-01 03:00:00	2020-07-01	2392	40	1
1062	1_5	31.6	5	2020-07-01 03:24:00	55	37	0.256	60.995	0.678	0	1.01	0	1.7	31	2	NA	NA	NA	NA	NA	2020-07-01 03:24:00	2020-07-01 03:00:00	2020-07-01	2405	40	1
1063	1_5	31.7	5	2020-07-01 03:37:00	97	71	0.46	61.455	0.737	0.02	1.03	0.01	1.71	441	192	NA	NA	NA	NA	NA	2020-07-01 03:37:00	2020-07-01 03:00:00	2020-07-01	2418	40	1
1064	1_5	31.7	5	2020-07-01 03:50:00	80	58	0.38	61.835	0.724	0.04	1.07	0	1.71	696	403	NA	NA	NA	NA	NA	2020-07-01 03:50:00	2020-07-01 03:00:00	2020-07-01	2431	40	1
1065	1_5	31.7	5	2020-07-01 04:03:00	92	70	0.441	62.276	0.755	0.04	1.11	0.1	1.81	673	370	NA	NA	NA	NA	NA	2020-07-01 04:03:00	2020-07-01 04:00:00	2020-07-01	2444	41	1
1066	1_5	31.7	5	2020-07-01 04:16:00	66	49	0.316	62.592	0.739	0	1.11	0	1.81	244	96	NA	NA	NA	NA	NA	2020-07-01 04:16:00	2020-07-01 04:00:00	2020-07-01	2457	41	1
1067	1_5	31.7	5	2020-07-01 04:29:00	50	35	0.237	62.829	0.706	0	1.11	0	1.81	75	31	NA	NA	NA	NA	NA	2020-07-01 04:29:00	2020-07-01 04:00:00	2020-07-01	2470	41	1
1068	1_5	32.2	5	2020-07-01 04:42:00	101	76	0.481	63.31	0.75	0.0499999999999998	1.16	0.0699999999999998	1.88	1032	679	NA	NA	NA	NA	NA	2020-07-01 04:42:00	2020-07-01 04:00:00	2020-07-01	2483	41	1
1069	1_5	32.2	5	2020-07-01 04:55:00	94	72	0.449	63.759	0.765	0	1.16	0.0600000000000001	1.94	912	572	NA	NA	NA	NA	NA	2020-07-01 04:55:00	2020-07-01 04:00:00	2020-07-01	2496	41	1
1070	1_5	31.2	5	2020-07-01 05:08:00	87	64	0.415	64.174	0.738	0.0700000000000001	1.23	0	1.94	922	594	NA	NA	NA	NA	NA	2020-07-01 05:08:00	2020-07-01 05:00:00	2020-07-01	2509	42	1
1071	1_5	31.7	5	2020-07-01 05:21:00	67	49	0.317	64.491	0.738	0	1.23	0.27	2.21	533	255	NA	NA	NA	NA	NA	2020-07-01 05:21:00	2020-07-01 05:00:00	2020-07-01	2522	42	1
1072	1_5	31.7	5	2020-07-01 05:34:00	70	52	0.332	64.823	0.75	0	1.23	0	2.21	316	115	NA	NA	NA	NA	NA	2020-07-01 05:34:00	2020-07-01 05:00:00	2020-07-01	2535	42	1
1073	1_5	31.7	5	2020-07-01 05:47:00	61	45	0.29	65.113	0.745	0	1.23	0	2.21	112	8	NA	NA	NA	NA	NA	2020-07-01 05:47:00	2020-07-01 05:00:00	2020-07-01	2548	42	1
1074	1_5	31.7	5	2020-07-01 06:00:00	58	41	0.273	65.386	0.707	0	1.23	0	2.21	42	2	NA	NA	NA	NA	NA	2020-07-01 06:00:00	2020-07-01 06:00:00	2020-07-01	2561	43	1
1075	1_5	31.7	5	2020-07-01 06:13:00	60	43	0.282	65.668	0.714	0	1.23	0	2.21	27	0	NA	NA	NA	NA	NA	2020-07-01 06:13:00	2020-07-01 06:00:00	2020-07-01	2574	43	1
1076	1_5	31.7	5	2020-07-01 06:26:00	56	40	0.266	65.934	0.707	0	1.23	0	2.21	34	2	NA	NA	NA	NA	NA	2020-07-01 06:26:00	2020-07-01 06:00:00	2020-07-01	2587	43	1
1077	1_5	31.7	5	2020-07-01 06:39:00	54	37	0.254	66.188	0.693	0	1.23	0	2.21	121	56	NA	NA	NA	NA	NA	2020-07-01 06:39:00	2020-07-01 06:00:00	2020-07-01	2600	43	1
1078	1_5	31.7	5	2020-07-01 06:52:00	60	43	0.286	66.474	0.716	0.04	1.27	0	2.21	377	197	NA	NA	NA	NA	NA	2020-07-01 06:52:00	2020-07-01 06:00:00	2020-07-01	2613	43	1
1079	1_5	31.7	5	2020-07-01 07:05:00	57	43	0.272	66.746	0.758	0	1.27	0	2.21	73	8	NA	NA	NA	NA	NA	2020-07-01 07:05:00	2020-07-01 07:00:00	2020-07-02	2626	44	2
1080	1_5	31.7	5	2020-07-01 07:18:00	65	48	0.31	67.056	0.736	0	1.27	0	2.21	16	0	NA	NA	NA	NA	NA	2020-07-01 07:18:00	2020-07-01 07:00:00	2020-07-02	2639	44	2
1081	1_5	31.7	5	2020-07-01 07:31:00	62	45	0.294	67.35	0.719	0.01	1.28	0	2.21	22	0	NA	NA	NA	NA	NA	2020-07-01 07:31:00	2020-07-01 07:00:00	2020-07-02	2652	44	2
1082	1_5	31.7	5	2020-07-01 07:44:00	56	39	0.263	67.613	0.706	0	1.28	0	2.21	43	0	NA	NA	NA	NA	NA	2020-07-01 07:44:00	2020-07-01 07:00:00	2020-07-02	2665	44	2
1083	1_5	31.7	5	2020-07-01 07:57:00	71	51	0.335	67.948	0.727	0	1.28	0	2.21	147	13	NA	NA	NA	NA	NA	2020-07-01 07:57:00	2020-07-01 07:00:00	2020-07-02	2678	44	2
1084	1_5	31.7	5	2020-07-01 08:10:00	59	42	0.278	68.226	0.719	0	1.28	0	2.21	12	0	NA	NA	NA	NA	NA	2020-07-01 08:10:00	2020-07-01 08:00:00	2020-07-02	2691	45	2
1085	1_5	31.7	5	2020-07-01 08:23:00	55	39	0.26	68.486	0.698	0	1.28	0	2.21	49	0	NA	NA	NA	NA	NA	2020-07-01 08:23:00	2020-07-01 08:00:00	2020-07-02	2704	45	2
1086	1_5	31.7	5	2020-07-01 08:36:00	55	39	0.26	68.746	0.699	0	1.28	0	2.21	28	0	NA	NA	NA	NA	NA	2020-07-01 08:36:00	2020-07-01 08:00:00	2020-07-02	2717	45	2
1087	1_5	31.7	5	2020-07-01 08:49:00	87	64	0.414	69.16	0.731	0.05	1.33	0	2.21	180	65	NA	NA	NA	NA	NA	2020-07-01 08:49:00	2020-07-01 08:00:00	2020-07-02	2730	45	2
1088	1_5	31.7	5	2020-07-01 09:02:00	56	41	0.266	69.426	0.721	0	1.33	0	2.21	44	4	NA	NA	NA	NA	NA	2020-07-01 09:02:00	2020-07-01 09:00:00	2020-07-02	2743	46	2
1089	1_5	31.7	5	2020-07-01 09:15:00	62	46	0.294	69.72	0.746	0	1.33	0	2.21	7	4	NA	NA	NA	NA	NA	2020-07-01 09:15:00	2020-07-01 09:00:00	2020-07-02	2756	46	2
1090	1_5	31.7	5	2020-07-01 09:28:00	62	45	0.292	70.012	0.726	0	1.33	0	2.21	8	1	NA	NA	NA	NA	NA	2020-07-01 09:28:00	2020-07-01 09:00:00	2020-07-02	2769	46	2
1091	1_5	31.7	5	2020-07-01 09:41:00	65	48	0.31	70.322	0.736	0	1.33	0	2.21	24	4	NA	NA	NA	NA	NA	2020-07-01 09:41:00	2020-07-01 09:00:00	2020-07-02	2782	46	2
1092	1_5	31.7	5	2020-07-01 09:54:00	58	41	0.274	70.596	0.711	0	1.33	0	2.21	20	1	NA	NA	NA	NA	NA	2020-07-01 09:54:00	2020-07-01 09:00:00	2020-07-02	2795	46	2
1093	1_5	31.7	5	2020-07-01 10:07:00	53	37	0.25	70.846	0.709	0	1.33	0	2.21	30	2	NA	NA	NA	NA	NA	2020-07-01 10:07:00	2020-07-01 10:00:00	2020-07-02	2808	47	2
1094	1_5	31.7	5	2020-07-01 10:20:00	50	35	0.238	71.084	0.7	0	1.33	0	2.21	9	1	NA	NA	NA	NA	NA	2020-07-01 10:20:00	2020-07-01 10:00:00	2020-07-02	2821	47	2
1095	1_5	31.7	5	2020-07-01 10:33:00	66	47	0.311	71.395	0.72	0.0599999999999998	1.39	0	2.21	265	92	NA	NA	NA	NA	NA	2020-07-01 10:33:00	2020-07-01 10:00:00	2020-07-02	2834	47	2
1096	1_6	28.6	6	2020-06-29 11:19:00	119	89	0.568	0	0.744	0	0	0	0	1044	682	NA	NA	NA	NA	NA	2020-06-29 11:19:00	2020-06-29 11:00:00	2020-06-30	0	0	0
1097	1_6	28.6	6	2020-06-29 11:32:00	110	81	0.525	0.525	0.738	0	0	0	0	663	381	NA	NA	NA	NA	NA	2020-06-29 11:32:00	2020-06-29 11:00:00	2020-06-30	13	0	0
1098	1_6	28.6	6	2020-06-29 11:45:00	102	76	0.487	1.012	0.744	0	0	0	0	370	137	NA	NA	NA	NA	NA	2020-06-29 11:45:00	2020-06-29 11:00:00	2020-06-30	26	0	0
1099	1_6	28.6	6	2020-06-29 11:58:00	109	80	0.519	1.531	0.731	0	0	0	0	520	289	NA	NA	NA	NA	NA	2020-06-29 11:58:00	2020-06-29 11:00:00	2020-06-30	39	0	0
1100	1_6	28.6	6	2020-06-29 12:11:00	109	81	0.52	2.051	0.74	0	0	0	0	212	32	NA	NA	NA	NA	NA	2020-06-29 12:11:00	2020-06-29 12:00:00	2020-06-30	52	1	0
1101	1_6	28.6	6	2020-06-29 12:24:00	103	76	0.489	2.54	0.734	0	0	0	0	49	3	NA	NA	NA	NA	NA	2020-06-29 12:24:00	2020-06-29 12:00:00	2020-06-30	65	1	0
1102	1_6	28.6	6	2020-06-29 12:37:00	105	76	0.498	3.038	0.722	0	0	0	0	278	133	NA	NA	NA	NA	NA	2020-06-29 12:37:00	2020-06-29 12:00:00	2020-06-30	78	1	0
1103	1_6	28.6	6	2020-06-29 12:50:00	105	77	0.498	3.536	0.735	0	0	0	0	833	460	NA	NA	NA	NA	NA	2020-06-29 12:50:00	2020-06-29 12:00:00	2020-06-30	91	1	0
1104	1_6	28.6	6	2020-06-29 13:03:00	101	74	0.479	4.015	0.733	0	0	0	0	343	100	NA	NA	NA	NA	NA	2020-06-29 13:03:00	2020-06-29 13:00:00	2020-06-30	104	2	0
1105	1_6	28.6	6	2020-06-29 13:16:00	97	70	0.459	4.474	0.718	0	0	0	0	78	10	NA	NA	NA	NA	NA	2020-06-29 13:16:00	2020-06-29 13:00:00	2020-06-30	117	2	0
1106	1_6	28.6	6	2020-06-29 13:29:00	90	65	0.426	4.9	0.722	0	0	0.01	0.01	19	6	NA	NA	NA	NA	NA	2020-06-29 13:29:00	2020-06-29 13:00:00	2020-06-30	130	2	0
1107	1_6	28.6	6	2020-06-29 13:42:00	86	59	0.403	5.303	0.688	0	0	0	0.01	16	0	NA	NA	NA	NA	NA	2020-06-29 13:42:00	2020-06-29 13:00:00	2020-06-30	143	2	0
1108	1_6	28.6	6	2020-06-29 13:55:00	82	58	0.387	5.69	0.708	0	0	0	0.01	21	0	NA	NA	NA	NA	NA	2020-06-29 13:55:00	2020-06-29 13:00:00	2020-06-30	156	2	0
1109	1_6	28.6	6	2020-06-29 14:08:00	82	58	0.387	6.077	0.705	0	0	0	0.01	22	1	NA	NA	NA	NA	NA	2020-06-29 14:08:00	2020-06-29 14:00:00	2020-06-30	169	3	0
1110	1_6	28.6	6	2020-06-29 14:21:00	86	61	0.406	6.483	0.712	0	0	0	0.01	35	3	NA	NA	NA	NA	NA	2020-06-29 14:21:00	2020-06-29 14:00:00	2020-06-30	182	3	0
1111	1_6	28.6	6	2020-06-29 14:34:00	80	55	0.376	6.859	0.689	0	0	0	0.01	7	0	NA	NA	NA	NA	NA	2020-06-29 14:34:00	2020-06-29 14:00:00	2020-06-30	195	3	0
1112	1_6	28.6	6	2020-06-29 14:47:00	78	55	0.369	7.228	0.702	0	0	0	0.01	100	16	NA	NA	NA	NA	NA	2020-06-29 14:47:00	2020-06-29 14:00:00	2020-06-30	208	3	0
1113	1_6	28.6	6	2020-06-29 15:00:00	117	85	0.557	7.785	0.727	0	0	0	0.01	415	186	NA	NA	NA	NA	NA	2020-06-29 15:00:00	2020-06-29 15:00:00	2020-06-30	221	4	0
1114	1_6	28.6	6	2020-06-29 15:13:00	98	73	0.469	8.254	0.743	0	0	0	0.01	113	9	NA	NA	NA	NA	NA	2020-06-29 15:13:00	2020-06-29 15:00:00	2020-06-30	234	4	0
1115	1_6	28.6	6	2020-06-29 15:26:00	91	63	0.429	8.683	0.694	0	0	0	0.01	12	3	NA	NA	NA	NA	NA	2020-06-29 15:26:00	2020-06-29 15:00:00	2020-06-30	247	4	0
1116	1_6	28.6	6	2020-06-29 15:39:00	83	59	0.392	9.075	0.718	0	0	0	0.01	17	3	NA	NA	NA	NA	NA	2020-06-29 15:39:00	2020-06-29 15:00:00	2020-06-30	260	4	0
1117	1_6	28.6	6	2020-06-29 15:52:00	83	59	0.393	9.468	0.709	0	0	0	0.01	21	0	NA	NA	NA	NA	NA	2020-06-29 15:52:00	2020-06-29 15:00:00	2020-06-30	273	4	0
1118	1_6	28.6	6	2020-06-29 16:05:00	83	58	0.39	9.858	0.705	0	0	0	0.01	8	0	NA	NA	NA	NA	NA	2020-06-29 16:05:00	2020-06-29 16:00:00	2020-06-30	286	5	0
1119	1_6	28.6	6	2020-06-29 16:18:00	83	59	0.393	10.251	0.71	0	0	0	0.01	17	8	NA	NA	NA	NA	NA	2020-06-29 16:18:00	2020-06-29 16:00:00	2020-06-30	299	5	0
1120	1_6	28.6	6	2020-06-29 16:31:00	84	60	0.398	10.649	0.713	0	0	0	0.01	7	1	NA	NA	NA	NA	NA	2020-06-29 16:31:00	2020-06-29 16:00:00	2020-06-30	312	5	0
1121	1_6	28.6	6	2020-06-29 16:44:00	86	63	0.407	11.056	0.73	0	0	0.01	0.02	159	38	NA	NA	NA	NA	NA	2020-06-29 16:44:00	2020-06-29 16:00:00	2020-06-30	325	5	0
1122	1_6	28.6	6	2020-06-29 16:57:00	86	62	0.406	11.462	0.724	0	0	0	0.02	30	4	NA	NA	NA	NA	NA	2020-06-29 16:57:00	2020-06-29 16:00:00	2020-06-30	338	5	0
1123	1_6	28.6	6	2020-06-29 17:10:00	84	59	0.397	11.859	0.696	0	0	0	0.02	22	2	NA	NA	NA	NA	NA	2020-06-29 17:10:00	2020-06-29 17:00:00	2020-06-30	351	6	0
1124	1_6	28.6	6	2020-06-29 17:23:00	80	57	0.38	12.239	0.709	0	0	0	0.02	21	0	NA	NA	NA	NA	NA	2020-06-29 17:23:00	2020-06-29 17:00:00	2020-06-30	364	6	0
1125	1_6	28.6	6	2020-06-29 17:36:00	104	77	0.495	12.734	0.746	0	0	0	0.02	963	633	NA	NA	NA	NA	NA	2020-06-29 17:36:00	2020-06-29 17:00:00	2020-06-30	377	6	0
1126	1_6	28.6	6	2020-06-29 17:49:00	107	76	0.504	13.238	0.718	0	0	0.02	0.04	871	580	NA	NA	NA	NA	NA	2020-06-29 17:49:00	2020-06-29 17:00:00	2020-06-30	390	6	0
1127	1_6	28.6	6	2020-06-29 18:02:00	99	72	0.471	13.709	0.73	0	0	0	0.04	664	413	NA	NA	NA	NA	NA	2020-06-29 18:02:00	2020-06-29 18:00:00	2020-06-30	403	7	0
1128	1_6	28.6	6	2020-06-29 18:15:00	102	72	0.48	14.189	0.711	0	0	0	0.04	117	30	NA	NA	NA	NA	NA	2020-06-29 18:15:00	2020-06-29 18:00:00	2020-06-30	416	7	0
1129	1_6	28.6	6	2020-06-29 18:28:00	95	68	0.451	14.64	0.713	0	0	0	0.04	39	12	NA	NA	NA	NA	NA	2020-06-29 18:28:00	2020-06-29 18:00:00	2020-06-30	429	7	0
1130	1_6	28.6	6	2020-06-29 18:41:00	106	76	0.5	15.14	0.723	0	0	0	0.04	252	29	NA	NA	NA	NA	NA	2020-06-29 18:41:00	2020-06-29 18:00:00	2020-06-30	442	7	0
1131	1_6	28.6	6	2020-06-29 18:54:00	130	95	0.619	15.759	0.733	0	0	0	0.04	1308	885	NA	NA	NA	NA	NA	2020-06-29 18:54:00	2020-06-29 18:00:00	2020-06-30	455	7	0
1132	1_6	28.6	6	2020-06-29 19:07:00	129	95	0.615	16.374	0.733	0	0	0	0.04	1701	1217	NA	NA	NA	NA	NA	2020-06-29 19:07:00	2020-06-29 19:00:00	2020-06-30	468	8	0
1133	1_6	24.4	6	2020-06-29 19:20:00	120	87	0.57	16.944	0.722	0.02	0.02	0.03	0.07	1857	1353	NA	NA	NA	NA	NA	2020-06-29 19:20:00	2020-06-29 19:00:00	2020-06-30	481	8	0
1134	1_6	24.4	6	2020-06-29 19:33:00	123	87	0.58	17.524	0.712	0.01	0.03	0	0.07	1459	1046	NA	NA	NA	NA	NA	2020-06-29 19:33:00	2020-06-29 19:00:00	2020-06-30	494	8	0
1135	1_6	24.4	6	2020-06-29 19:46:00	130	96	0.619	18.143	0.736	0	0.03	0	0.07	1558	1082	NA	NA	NA	NA	NA	2020-06-29 19:46:00	2020-06-29 19:00:00	2020-06-30	507	8	0
1136	1_6	24.4	6	2020-06-29 19:59:00	128	96	0.61	18.753	0.75	0.04	0.07	0	0.07	1418	1019	NA	NA	NA	NA	NA	2020-06-29 19:59:00	2020-06-29 19:00:00	2020-06-30	520	8	0
1137	1_6	24.4	6	2020-06-29 20:12:00	132	99	0.631	19.384	0.745	0.06	0.13	0	0.07	1484	1021	NA	NA	NA	NA	NA	2020-06-29 20:12:00	2020-06-29 20:00:00	2020-06-30	533	9	0
1138	1_6	24.4	6	2020-06-29 20:25:00	111	88	0.534	19.918	0.79	0.01	0.14	0	0.07	1182	831	NA	NA	NA	NA	NA	2020-06-29 20:25:00	2020-06-29 20:00:00	2020-06-30	546	9	0
1139	1_6	24.4	6	2020-06-29 20:38:00	109	82	0.522	20.44	0.753	0	0.14	0	0.07	1034	638	NA	NA	NA	NA	NA	2020-06-29 20:38:00	2020-06-29 20:00:00	2020-06-30	559	9	0
1140	1_6	24.4	6	2020-06-29 20:51:00	110	82	0.524	20.964	0.749	0	0.14	0.01	0.08	1475	1014	NA	NA	NA	NA	NA	2020-06-29 20:51:00	2020-06-29 20:00:00	2020-06-30	572	9	0
1141	1_6	24.4	6	2020-06-29 21:04:00	104	78	0.495	21.459	0.75	0.00999999999999998	0.15	0.03	0.11	784	428	NA	NA	NA	NA	NA	2020-06-29 21:04:00	2020-06-29 21:00:00	2020-06-30	585	10	0
1142	1_6	24.4	6	2020-06-29 21:17:00	130	98	0.621	22.08	0.754	0.06	0.21	0	0.11	1037	651	NA	NA	NA	NA	NA	2020-06-29 21:17:00	2020-06-29 21:00:00	2020-06-30	598	10	0
1143	1_6	24.4	6	2020-06-29 21:30:00	114	85	0.544	22.624	0.743	0.01	0.22	0.08	0.19	1034	689	NA	NA	NA	NA	NA	2020-06-29 21:30:00	2020-06-29 21:00:00	2020-06-30	611	10	0
1144	1_6	24.4	6	2020-06-29 21:43:00	103	75	0.487	23.111	0.729	0	0.22	0	0.19	278	72	NA	NA	NA	NA	NA	2020-06-29 21:43:00	2020-06-29 21:00:00	2020-06-30	624	10	0
1145	1_6	24.4	6	2020-06-29 21:56:00	102	73	0.482	23.593	0.713	0	0.22	0	0.19	47	6	NA	NA	NA	NA	NA	2020-06-29 21:56:00	2020-06-29 21:00:00	2020-06-30	637	10	0
1146	1_6	24.4	6	2020-06-29 22:09:00	93	66	0.441	24.034	0.701	0	0.22	0	0.19	48	0	NA	NA	NA	NA	NA	2020-06-29 22:09:00	2020-06-29 22:00:00	2020-06-30	650	11	0
1147	1_6	25.1	6	2020-06-29 22:22:00	122	88	0.577	24.611	0.723	0	0.22	0.01	0.2	849	527	NA	NA	NA	NA	NA	2020-06-29 22:22:00	2020-06-29 22:00:00	2020-06-30	663	11	0
1148	1_6	25.1	6	2020-06-29 22:35:00	107	81	0.511	25.122	0.755	0.04	0.26	0.13	0.33	1302	921	NA	NA	NA	NA	NA	2020-06-29 22:35:00	2020-06-29 22:00:00	2020-06-30	676	11	0
1149	1_6	25.1	6	2020-06-29 22:48:00	107	79	0.509	25.631	0.741	0	0.26	0.09	0.42	552	319	NA	NA	NA	NA	NA	2020-06-29 22:48:00	2020-06-29 22:00:00	2020-06-30	689	11	0
1150	1_6	25.1	6	2020-06-29 23:01:00	98	71	0.463	26.094	0.726	0	0.26	0	0.42	182	28	NA	NA	NA	NA	NA	2020-06-29 23:01:00	2020-06-29 23:00:00	2020-06-30	702	12	0
1151	1_6	25.1	6	2020-06-29 23:14:00	99	70	0.469	26.563	0.708	0	0.26	0	0.42	75	13	NA	NA	NA	NA	NA	2020-06-29 23:14:00	2020-06-29 23:00:00	2020-06-30	715	12	0
1152	1_6	25.1	6	2020-06-29 23:27:00	115	84	0.546	27.109	0.731	0.02	0.28	0.01	0.43	868	527	NA	NA	NA	NA	NA	2020-06-29 23:27:00	2020-06-29 23:00:00	2020-06-30	728	12	0
1153	1_6	25.1	6	2020-06-29 23:40:00	110	82	0.523	27.632	0.746	0.05	0.33	0.04	0.47	927	605	NA	NA	NA	NA	NA	2020-06-29 23:40:00	2020-06-29 23:00:00	2020-06-30	741	12	0
1154	1_6	25.1	6	2020-06-29 23:53:00	119	90	0.568	28.2	0.761	0.04	0.37	0.01	0.48	782	489	NA	NA	NA	NA	NA	2020-06-29 23:53:00	2020-06-29 23:00:00	2020-06-30	754	12	0
1155	1_6	25.1	6	2020-06-30 00:06:00	101	76	0.483	28.683	0.747	0	0.37	0	0.48	79	32	NA	NA	NA	NA	NA	2020-06-30 00:06:00	2020-06-30 00:00:00	2020-06-30	767	13	0
1156	1_6	25.1	6	2020-06-30 00:19:00	96	71	0.456	29.139	0.739	0	0.37	0	0.48	13	4	NA	NA	NA	NA	NA	2020-06-30 00:19:00	2020-06-30 00:00:00	2020-06-30	780	13	0
1157	1_6	25.1	6	2020-06-30 00:32:00	126	94	0.602	29.741	0.744	0.08	0.45	0.15	0.63	636	404	NA	NA	NA	NA	NA	2020-06-30 00:32:00	2020-06-30 00:00:00	2020-06-30	793	13	0
1158	1_6	25.3	6	2020-06-30 00:45:00	114	86	0.544	30.285	0.755	0.03	0.48	0.07	0.7	931	601	NA	NA	NA	NA	NA	2020-06-30 00:45:00	2020-06-30 00:00:00	2020-06-30	806	13	0
1159	1_6	24.3	6	2020-06-30 00:58:00	104	79	0.498	30.783	0.753	0	0.48	0.02	0.72	1204	725	NA	NA	NA	NA	NA	2020-06-30 00:58:00	2020-06-30 00:00:00	2020-06-30	819	13	0
1160	1_6	24.3	6	2020-06-30 01:11:00	99	76	0.473	31.256	0.769	0.01	0.49	0.1	0.82	231	76	NA	NA	NA	NA	NA	2020-06-30 01:11:00	2020-06-30 01:00:00	2020-06-30	832	14	0
1161	1_6	24.3	6	2020-06-30 01:24:00	103	74	0.486	31.742	0.724	0	0.49	0	0.82	32	2	NA	NA	NA	NA	NA	2020-06-30 01:24:00	2020-06-30 01:00:00	2020-06-30	845	14	0
1162	1_6	24.3	6	2020-06-30 01:37:00	132	97	0.629	32.371	0.735	0.0600000000000001	0.55	0.01	0.83	914	579	NA	NA	NA	NA	NA	2020-06-30 01:37:00	2020-06-30 01:00:00	2020-06-30	858	14	0
1163	1_6	24.3	6	2020-06-30 01:50:00	114	86	0.546	32.917	0.753	0.0299999999999999	0.58	0.09	0.92	806	468	NA	NA	NA	NA	NA	2020-06-30 01:50:00	2020-06-30 01:00:00	2020-06-30	871	14	0
1164	1_6	24.3	6	2020-06-30 02:03:00	94	70	0.446	33.363	0.745	0	0.58	0	0.92	17	0	NA	NA	NA	NA	NA	2020-06-30 02:03:00	2020-06-30 02:00:00	2020-06-30	884	15	0
1165	1_6	24.3	6	2020-06-30 02:16:00	90	67	0.429	33.792	0.744	0	0.58	0	0.92	23	1	NA	NA	NA	NA	NA	2020-06-30 02:16:00	2020-06-30 02:00:00	2020-06-30	897	15	0
1166	1_6	24.3	6	2020-06-30 02:29:00	94	67	0.444	34.236	0.715	0	0.58	0	0.92	28	7	NA	NA	NA	NA	NA	2020-06-30 02:29:00	2020-06-30 02:00:00	2020-06-30	910	15	0
1167	1_6	24.3	6	2020-06-30 02:42:00	102	75	0.484	34.72	0.736	0.02	0.6	0	0.92	212	94	NA	NA	NA	NA	NA	2020-06-30 02:42:00	2020-06-30 02:00:00	2020-06-30	923	15	0
1168	1_6	24.3	6	2020-06-30 02:55:00	86	62	0.409	35.129	0.724	0	0.6	0	0.92	17	0	NA	NA	NA	NA	NA	2020-06-30 02:55:00	2020-06-30 02:00:00	2020-06-30	936	15	0
1169	1_6	24.3	6	2020-06-30 03:08:00	96	70	0.456	35.585	0.732	0.04	0.64	0	0.92	275	122	NA	NA	NA	NA	NA	2020-06-30 03:08:00	2020-06-30 03:00:00	2020-06-30	949	16	0
1170	1_6	24.3	6	2020-06-30 03:21:00	94	70	0.446	36.031	0.749	0	0.64	0	0.92	19	1	NA	NA	NA	NA	NA	2020-06-30 03:21:00	2020-06-30 03:00:00	2020-06-30	962	16	0
1171	1_6	24.3	6	2020-06-30 03:34:00	97	68	0.459	36.49	0.703	0	0.64	0	0.92	16	0	NA	NA	NA	NA	NA	2020-06-30 03:34:00	2020-06-30 03:00:00	2020-06-30	975	16	0
1172	1_6	24.3	6	2020-06-30 03:47:00	99	70	0.466	36.956	0.703	0	0.64	0.01	0.93	84	30	NA	NA	NA	NA	NA	2020-06-30 03:47:00	2020-06-30 03:00:00	2020-06-30	988	16	0
1173	1_6	24.3	6	2020-06-30 04:00:00	105	78	0.499	37.455	0.746	0.09	0.73	0	0.93	410	195	NA	NA	NA	NA	NA	2020-06-30 04:00:00	2020-06-30 04:00:00	2020-06-30	1001	17	0
1174	1_6	24.3	6	2020-06-30 04:13:00	113	89	0.545	38	0.788	0.03	0.76	0.15	1.08	954	647	NA	NA	NA	NA	NA	2020-06-30 04:13:00	2020-06-30 04:00:00	2020-06-30	1014	17	0
1175	1_6	25.7	6	2020-06-30 04:26:00	113	88	0.542	38.542	0.784	0.07	0.83	0.0999999999999999	1.18	1008	634	NA	NA	NA	NA	NA	2020-06-30 04:26:00	2020-06-30 04:00:00	2020-06-30	1027	17	0
1176	1_6	25.7	6	2020-06-30 04:39:00	129	98	0.618	39.16	0.756	0.05	0.88	0.01	1.19	563	292	NA	NA	NA	NA	NA	2020-06-30 04:39:00	2020-06-30 04:00:00	2020-06-30	1040	17	0
1177	1_6	25.7	6	2020-06-30 04:52:00	89	69	0.428	39.588	0.772	0.01	0.89	0	1.19	55	12	NA	NA	NA	NA	NA	2020-06-30 04:52:00	2020-06-30 04:00:00	2020-06-30	1053	17	0
1178	1_6	25.7	6	2020-06-30 05:05:00	94	71	0.449	40.037	0.762	0	0.89	0	1.19	42	14	NA	NA	NA	NA	NA	2020-06-30 05:05:00	2020-06-30 05:00:00	2020-06-30	1066	18	0
1179	1_6	25.7	6	2020-06-30 05:18:00	117	90	0.56	40.597	0.769	0.02	0.91	0.05	1.24	974	664	NA	NA	NA	NA	NA	2020-06-30 05:18:00	2020-06-30 05:00:00	2020-06-30	1079	18	0
1180	1_6	25.7	6	2020-06-30 05:31:00	116	89	0.556	41.153	0.767	0.0499999999999999	0.96	0.0900000000000001	1.33	1213	756	NA	NA	NA	NA	NA	2020-06-30 05:31:00	2020-06-30 05:00:00	2020-06-30	1092	18	0
1181	1_6	25.7	6	2020-06-30 05:44:00	104	77	0.493	41.646	0.745	0	0.96	0	1.33	805	458	NA	NA	NA	NA	NA	2020-06-30 05:44:00	2020-06-30 05:00:00	2020-06-30	1105	18	0
1182	1_6	25.7	6	2020-06-30 05:57:00	105	77	0.5	42.146	0.73	0	0.96	0	1.33	668	335	NA	NA	NA	NA	NA	2020-06-30 05:57:00	2020-06-30 05:00:00	2020-06-30	1118	18	0
1183	1_6	25.7	6	2020-06-30 06:10:00	97	72	0.463	42.609	0.737	0	0.96	0.02	1.35	836	473	NA	NA	NA	NA	NA	2020-06-30 06:10:00	2020-06-30 06:00:00	2020-06-30	1131	19	0
1184	1_6	25.7	6	2020-06-30 06:23:00	96	70	0.457	43.066	0.729	0	0.96	0	1.35	143	29	NA	NA	NA	NA	NA	2020-06-30 06:23:00	2020-06-30 06:00:00	2020-06-30	1144	19	0
1185	1_6	25.7	6	2020-06-30 06:36:00	98	71	0.464	43.53	0.721	0	0.96	0	1.35	50	1	NA	NA	NA	NA	NA	2020-06-30 06:36:00	2020-06-30 06:00:00	2020-06-30	1157	19	0
1186	1_6	25.7	6	2020-06-30 06:49:00	96	69	0.455	43.985	0.714	0	0.96	0	1.35	28	2	NA	NA	NA	NA	NA	2020-06-30 06:49:00	2020-06-30 06:00:00	2020-06-30	1170	19	0
1187	1_6	25.7	6	2020-06-30 07:02:00	94	66	0.442	44.427	0.706	0	0.96	0	1.35	8	0	NA	NA	NA	NA	NA	2020-06-30 07:02:00	2020-06-30 07:00:00	2020-07-01	1183	20	1
1188	1_6	25.7	6	2020-06-30 07:15:00	93	65	0.437	44.864	0.7	0	0.96	0	1.35	8	5	NA	NA	NA	NA	NA	2020-06-30 07:15:00	2020-06-30 07:00:00	2020-07-01	1196	20	1
1189	1_6	25.7	6	2020-06-30 07:28:00	90	63	0.425	45.289	0.7	0	0.96	0	1.35	19	4	NA	NA	NA	NA	NA	2020-06-30 07:28:00	2020-06-30 07:00:00	2020-07-01	1209	20	1
1190	1_6	25.7	6	2020-06-30 07:41:00	90	64	0.427	45.716	0.714	0	0.96	0	1.35	17	3	NA	NA	NA	NA	NA	2020-06-30 07:41:00	2020-06-30 07:00:00	2020-07-01	1222	20	1
1191	1_6	25.7	6	2020-06-30 07:54:00	83	59	0.392	46.108	0.707	0	0.96	0	1.35	22	3	NA	NA	NA	NA	NA	2020-06-30 07:54:00	2020-06-30 07:00:00	2020-07-01	1235	20	1
1192	1_6	25.7	6	2020-06-30 08:07:00	92	71	0.441	46.549	0.765	0	0.96	0	1.35	163	78	NA	NA	NA	NA	NA	2020-06-30 08:07:00	2020-06-30 08:00:00	2020-07-01	1248	21	1
1193	1_6	25.7	6	2020-06-30 08:20:00	83	60	0.393	46.942	0.725	0	0.96	0	1.35	4	1	NA	NA	NA	NA	NA	2020-06-30 08:20:00	2020-06-30 08:00:00	2020-07-01	1261	21	1
1194	1_6	25.7	6	2020-06-30 08:33:00	88	65	0.418	47.36	0.735	0	0.96	0	1.35	20	4	NA	NA	NA	NA	NA	2020-06-30 08:33:00	2020-06-30 08:00:00	2020-07-01	1274	21	1
1195	1_6	25.7	6	2020-06-30 08:46:00	84	60	0.395	47.755	0.714	0	0.96	0	1.35	42	12	NA	NA	NA	NA	NA	2020-06-30 08:46:00	2020-06-30 08:00:00	2020-07-01	1287	21	1
1196	1_6	25.7	6	2020-06-30 08:59:00	93	67	0.438	48.193	0.718	0	0.96	0	1.35	19	5	NA	NA	NA	NA	NA	2020-06-30 08:59:00	2020-06-30 08:00:00	2020-07-01	1300	21	1
1197	1_6	25.7	6	2020-06-30 09:12:00	87	62	0.412	48.605	0.714	0	0.96	0	1.35	8	4	NA	NA	NA	NA	NA	2020-06-30 09:12:00	2020-06-30 09:00:00	2020-07-01	1313	22	1
1198	1_6	25.7	6	2020-06-30 09:25:00	84	61	0.399	49.004	0.726	0	0.96	0	1.35	15	9	NA	NA	NA	NA	NA	2020-06-30 09:25:00	2020-06-30 09:00:00	2020-07-01	1326	22	1
1199	1_6	25.7	6	2020-06-30 09:38:00	86	62	0.408	49.412	0.723	0	0.96	0	1.35	19	5	NA	NA	NA	NA	NA	2020-06-30 09:38:00	2020-06-30 09:00:00	2020-07-01	1339	22	1
1200	1_6	25.7	6	2020-06-30 09:51:00	99	76	0.473	49.885	0.767	0	0.96	0.0599999999999998	1.41	463	238	NA	NA	NA	NA	NA	2020-06-30 09:51:00	2020-06-30 09:00:00	2020-07-01	1352	22	1
1201	1_6	25.7	6	2020-06-30 10:04:00	91	72	0.44	50.325	0.786	0	0.96	0.02	1.43	152	55	NA	NA	NA	NA	NA	2020-06-30 10:04:00	2020-06-30 10:00:00	2020-07-01	1365	23	1
1202	1_6	25.7	6	2020-06-30 10:17:00	93	69	0.441	50.766	0.742	0	0.96	0	1.43	31	3	NA	NA	NA	NA	NA	2020-06-30 10:17:00	2020-06-30 10:00:00	2020-07-01	1378	23	1
1203	1_6	25.7	6	2020-06-30 10:30:00	90	65	0.425	51.191	0.725	0	0.96	0	1.43	13	2	NA	NA	NA	NA	NA	2020-06-30 10:30:00	2020-06-30 10:00:00	2020-07-01	1391	23	1
1204	1_6	25.7	6	2020-06-30 10:43:00	88	64	0.417	51.608	0.733	0	0.96	0	1.43	151	36	NA	NA	NA	NA	NA	2020-06-30 10:43:00	2020-06-30 10:00:00	2020-07-01	1404	23	1
1205	1_6	25.7	6	2020-06-30 10:56:00	95	70	0.453	52.061	0.741	0	0.96	0	1.43	607	322	NA	NA	NA	NA	NA	2020-06-30 10:56:00	2020-06-30 10:00:00	2020-07-01	1417	23	1
1206	1_6	25.6	6	2020-06-30 11:09:00	95	71	0.454	52.515	0.742	0	0.96	0	1.43	441	217	NA	NA	NA	NA	NA	2020-06-30 11:09:00	2020-06-30 11:00:00	2020-07-01	1430	24	1
1207	1_6	25.6	6	2020-06-30 11:22:00	88	64	0.418	52.933	0.723	0	0.96	0	1.43	65	20	NA	NA	NA	NA	NA	2020-06-30 11:22:00	2020-06-30 11:00:00	2020-07-01	1443	24	1
1208	1_6	25.6	6	2020-06-30 11:35:00	88	63	0.416	53.349	0.712	0	0.96	0	1.43	2	0	NA	NA	NA	NA	NA	2020-06-30 11:35:00	2020-06-30 11:00:00	2020-07-01	1456	24	1
1209	1_6	25.6	6	2020-06-30 11:48:00	89	63	0.422	53.771	0.708	0	0.96	0	1.43	22	11	NA	NA	NA	NA	NA	2020-06-30 11:48:00	2020-06-30 11:00:00	2020-07-01	1469	24	1
1210	1_6	25.6	6	2020-06-30 12:01:00	81	58	0.384	54.155	0.711	0	0.96	0	1.43	24	4	NA	NA	NA	NA	NA	2020-06-30 12:01:00	2020-06-30 12:00:00	2020-07-01	1482	25	1
1211	1_6	25.6	6	2020-06-30 12:14:00	83	60	0.395	54.55	0.716	0	0.96	0	1.43	19	4	NA	NA	NA	NA	NA	2020-06-30 12:14:00	2020-06-30 12:00:00	2020-07-01	1495	25	1
1212	1_6	25.6	6	2020-06-30 12:27:00	82	58	0.386	54.936	0.712	0	0.96	0	1.43	26	8	NA	NA	NA	NA	NA	2020-06-30 12:27:00	2020-06-30 12:00:00	2020-07-01	1508	25	1
1213	1_6	25.6	6	2020-06-30 12:40:00	76	54	0.359	55.295	0.716	0	0.96	0	1.43	4	1	NA	NA	NA	NA	NA	2020-06-30 12:40:00	2020-06-30 12:00:00	2020-07-01	1521	25	1
1214	1_6	25.6	6	2020-06-30 12:53:00	85	63	0.404	55.699	0.744	0	0.96	0	1.43	139	57	NA	NA	NA	NA	NA	2020-06-30 12:53:00	2020-06-30 12:00:00	2020-07-01	1534	25	1
1215	1_6	25.6	6	2020-06-30 13:06:00	92	69	0.437	56.136	0.755	0.01	0.97	0.01	1.44	360	147	NA	NA	NA	NA	NA	2020-06-30 13:06:00	2020-06-30 13:00:00	2020-07-01	1547	26	1
1216	1_6	25.6	6	2020-06-30 13:19:00	89	70	0.427	56.563	0.784	0	0.97	0.01	1.45	110	24	NA	NA	NA	NA	NA	2020-06-30 13:19:00	2020-06-30 13:00:00	2020-07-01	1560	26	1
1217	1_6	25.6	6	2020-06-30 13:32:00	84	62	0.399	56.962	0.741	0	0.97	0	1.45	20	0	NA	NA	NA	NA	NA	2020-06-30 13:32:00	2020-06-30 13:00:00	2020-07-01	1573	26	1
1218	1_6	25.6	6	2020-06-30 13:45:00	82	60	0.39	57.352	0.728	0	0.97	0	1.45	1	0	NA	NA	NA	NA	NA	2020-06-30 13:45:00	2020-06-30 13:00:00	2020-07-01	1586	26	1
1219	1_6	25.6	6	2020-06-30 13:58:00	78	56	0.368	57.72	0.723	0.02	0.99	0.01	1.46	172	74	NA	NA	NA	NA	NA	2020-06-30 13:58:00	2020-06-30 13:00:00	2020-07-01	1599	26	1
1220	1_6	25.6	6	2020-06-30 14:11:00	78	57	0.368	58.088	0.732	0	0.99	0	1.46	28	1	NA	NA	NA	NA	NA	2020-06-30 14:11:00	2020-06-30 14:00:00	2020-07-01	1612	27	1
1221	1_6	25.6	6	2020-06-30 14:24:00	84	63	0.401	58.489	0.746	0	0.99	0	1.46	24	5	NA	NA	NA	NA	NA	2020-06-30 14:24:00	2020-06-30 14:00:00	2020-07-01	1625	27	1
1222	1_6	25.6	6	2020-06-30 14:37:00	82	60	0.389	58.878	0.732	0	0.99	0	1.46	41	7	NA	NA	NA	NA	NA	2020-06-30 14:37:00	2020-06-30 14:00:00	2020-07-01	1638	27	1
1223	1_6	25.6	6	2020-06-30 14:50:00	78	56	0.371	59.249	0.721	0	0.99	0	1.46	66	15	NA	NA	NA	NA	NA	2020-06-30 14:50:00	2020-06-30 14:00:00	2020-07-01	1651	27	1
1224	1_6	25.6	6	2020-06-30 15:03:00	80	59	0.38	59.629	0.738	0	0.99	0	1.46	241	120	NA	NA	NA	NA	NA	2020-06-30 15:03:00	2020-06-30 15:00:00	2020-07-01	1664	28	1
1225	1_6	25.6	6	2020-06-30 15:16:00	90	67	0.428	60.057	0.752	0	0.99	0	1.46	93	6	NA	NA	NA	NA	NA	2020-06-30 15:16:00	2020-06-30 15:00:00	2020-07-01	1677	28	1
1226	1_6	25.6	6	2020-06-30 15:29:00	88	64	0.416	60.473	0.732	0	0.99	0	1.46	145	38	NA	NA	NA	NA	NA	2020-06-30 15:29:00	2020-06-30 15:00:00	2020-07-01	1690	28	1
1227	1_6	25.2	6	2020-06-30 15:42:00	125	94	0.598	61.071	0.751	0	0.99	0.0800000000000001	1.54	531	297	NA	NA	NA	NA	NA	2020-06-30 15:42:00	2020-06-30 15:00:00	2020-07-01	1703	28	1
1228	1_6	25	6	2020-06-30 15:55:00	95	70	0.45	61.521	0.737	0	0.99	0.01	1.55	549	309	NA	NA	NA	NA	NA	2020-06-30 15:55:00	2020-06-30 15:00:00	2020-07-01	1716	28	1
1229	1_6	25	6	2020-06-30 16:08:00	89	66	0.426	61.947	0.74	0	0.99	0	1.55	103	17	NA	NA	NA	NA	NA	2020-06-30 16:08:00	2020-06-30 16:00:00	2020-07-01	1729	29	1
1230	1_6	25	6	2020-06-30 16:21:00	84	60	0.399	62.346	0.713	0	0.99	0	1.55	9	0	NA	NA	NA	NA	NA	2020-06-30 16:21:00	2020-06-30 16:00:00	2020-07-01	1742	29	1
1231	1_6	25	6	2020-06-30 16:34:00	81	58	0.385	62.731	0.71	0	0.99	0	1.55	4	4	NA	NA	NA	NA	NA	2020-06-30 16:34:00	2020-06-30 16:00:00	2020-07-01	1755	29	1
1232	1_6	25	6	2020-06-30 16:47:00	77	55	0.365	63.096	0.711	0	0.99	0.01	1.56	49	2	NA	NA	NA	NA	NA	2020-06-30 16:47:00	2020-06-30 16:00:00	2020-07-01	1768	29	1
1233	1_6	25	6	2020-06-30 17:00:00	77	56	0.366	63.462	0.719	0.01	1	0	1.56	24	0	NA	NA	NA	NA	NA	2020-06-30 17:00:00	2020-06-30 17:00:00	2020-07-01	1781	30	1
1234	1_6	25	6	2020-06-30 17:13:00	79	58	0.377	63.839	0.729	0	1	0	1.56	71	37	NA	NA	NA	NA	NA	2020-06-30 17:13:00	2020-06-30 17:00:00	2020-07-01	1794	30	1
1235	1_6	25	6	2020-06-30 17:26:00	84	60	0.397	64.236	0.712	0	1	0	1.56	50	18	NA	NA	NA	NA	NA	2020-06-30 17:26:00	2020-06-30 17:00:00	2020-07-01	1807	30	1
1236	1_6	25	6	2020-06-30 17:39:00	91	68	0.434	64.67	0.741	0	1	0	1.56	131	35	NA	NA	NA	NA	NA	2020-06-30 17:39:00	2020-06-30 17:00:00	2020-07-01	1820	30	1
1237	1_6	25	6	2020-06-30 17:52:00	103	77	0.491	65.161	0.744	0.04	1.04	0.15	1.71	464	253	NA	NA	NA	NA	NA	2020-06-30 17:52:00	2020-06-30 17:00:00	2020-07-01	1833	30	1
1238	1_6	25	6	2020-06-30 18:05:00	89	68	0.427	65.588	0.756	0	1.04	0	1.71	36	2	NA	NA	NA	NA	NA	2020-06-30 18:05:00	2020-06-30 18:00:00	2020-07-01	1846	31	1
1239	1_6	25	6	2020-06-30 18:18:00	92	68	0.436	66.024	0.741	0.01	1.05	0	1.71	49	10	NA	NA	NA	NA	NA	2020-06-30 18:18:00	2020-06-30 18:00:00	2020-07-01	1859	31	1
1240	1_6	25	6	2020-06-30 18:31:00	103	77	0.49	66.514	0.749	0	1.05	0	1.71	286	73	NA	NA	NA	NA	NA	2020-06-30 18:31:00	2020-06-30 18:00:00	2020-07-01	1872	31	1
1241	1_6	25	6	2020-06-30 18:44:00	121	89	0.575	67.089	0.737	0.05	1.1	0	1.71	1172	801	NA	NA	NA	NA	NA	2020-06-30 18:44:00	2020-06-30 18:00:00	2020-07-01	1885	31	1
1242	1_6	25	6	2020-06-30 18:57:00	115	87	0.548	67.637	0.755	0.0299999999999998	1.13	0	1.71	1016	675	NA	NA	NA	NA	NA	2020-06-30 18:57:00	2020-06-30 18:00:00	2020-07-01	1898	31	1
1243	1_6	25	6	2020-06-30 19:10:00	114	88	0.548	68.185	0.77	0.05	1.18	0.05	1.76	711	452	NA	NA	NA	NA	NA	2020-06-30 19:10:00	2020-06-30 19:00:00	2020-07-01	1911	32	1
1244	1_6	25	6	2020-06-30 19:23:00	101	78	0.486	68.671	0.774	0.03	1.21	0.02	1.78	603	351	NA	NA	NA	NA	NA	2020-06-30 19:23:00	2020-06-30 19:00:00	2020-07-01	1924	32	1
1245	1_6	25	6	2020-06-30 19:36:00	113	87	0.543	69.214	0.771	0	1.21	0	1.78	466	225	NA	NA	NA	NA	NA	2020-06-30 19:36:00	2020-06-30 19:00:00	2020-07-01	1937	32	1
1246	1_6	25	6	2020-06-30 19:49:00	94	71	0.447	69.661	0.757	0	1.21	0.05	1.83	330	139	NA	NA	NA	NA	NA	2020-06-30 19:49:00	2020-06-30 19:00:00	2020-07-01	1950	32	1
1247	1_6	25	6	2020-06-30 20:02:00	88	64	0.417	70.078	0.725	0	1.21	0	1.83	13	1	NA	NA	NA	NA	NA	2020-06-30 20:02:00	2020-06-30 20:00:00	2020-07-01	1963	33	1
1248	1_6	25	6	2020-06-30 20:15:00	122	92	0.582	70.66	0.751	0.0800000000000001	1.29	0.02	1.85	615	350	NA	NA	NA	NA	NA	2020-06-30 20:15:00	2020-06-30 20:00:00	2020-07-01	1976	33	1
1249	1_6	25	6	2020-06-30 20:28:00	112	88	0.538	71.198	0.783	0.0600000000000001	1.35	0.22	2.07	636	346	NA	NA	NA	NA	NA	2020-06-30 20:28:00	2020-06-30 20:00:00	2020-07-01	1989	33	1
1250	1_6	25	6	2020-06-30 20:41:00	98	77	0.472	71.67	0.785	0	1.35	0	2.07	150	12	NA	NA	NA	NA	NA	2020-06-30 20:41:00	2020-06-30 20:00:00	2020-07-01	2002	33	1
1251	1_6	25	6	2020-06-30 20:54:00	93	69	0.443	72.113	0.744	0	1.35	0	2.07	74	0	NA	NA	NA	NA	NA	2020-06-30 20:54:00	2020-06-30 20:00:00	2020-07-01	2015	33	1
1252	1_6	25	6	2020-06-30 21:07:00	131	99	0.625	72.738	0.756	0	1.35	0	2.07	572	313	NA	NA	NA	NA	NA	2020-06-30 21:07:00	2020-06-30 21:00:00	2020-07-01	2028	34	1
1253	1_6	25	6	2020-06-30 21:20:00	99	75	0.471	73.209	0.758	0	1.35	0	2.07	153	15	NA	NA	NA	NA	NA	2020-06-30 21:20:00	2020-06-30 21:00:00	2020-07-01	2041	34	1
1254	1_6	25	6	2020-06-30 21:33:00	87	64	0.415	73.624	0.732	0	1.35	0	2.07	19	4	NA	NA	NA	NA	NA	2020-06-30 21:33:00	2020-06-30 21:00:00	2020-07-01	2054	34	1
1255	1_6	25	6	2020-06-30 21:46:00	99	73	0.47	74.094	0.739	0	1.35	0	2.07	380	211	NA	NA	NA	NA	NA	2020-06-30 21:46:00	2020-06-30 21:00:00	2020-07-01	2067	34	1
1256	1_6	25	6	2020-06-30 21:59:00	96	71	0.457	74.551	0.743	0	1.35	0.0100000000000002	2.08	380	208	NA	NA	NA	NA	NA	2020-06-30 21:59:00	2020-06-30 21:00:00	2020-07-01	2080	34	1
1257	1_6	25.1	6	2020-06-30 22:12:00	102	76	0.486	75.037	0.739	0.02	1.37	0.12	2.2	848	484	NA	NA	NA	NA	NA	2020-06-30 22:12:00	2020-06-30 22:00:00	2020-07-01	2093	35	1
1258	1_6	25.1	6	2020-06-30 22:25:00	95	72	0.453	75.49	0.758	0	1.37	0	2.2	434	223	NA	NA	NA	NA	NA	2020-06-30 22:25:00	2020-06-30 22:00:00	2020-07-01	2106	35	1
1259	1_6	25.1	6	2020-06-30 22:38:00	91	68	0.435	75.925	0.741	0	1.37	0	2.2	9	0	NA	NA	NA	NA	NA	2020-06-30 22:38:00	2020-06-30 22:00:00	2020-07-01	2119	35	1
1260	1_6	25.1	6	2020-06-30 22:51:00	92	66	0.434	76.359	0.716	0	1.37	0	2.2	42	6	NA	NA	NA	NA	NA	2020-06-30 22:51:00	2020-06-30 22:00:00	2020-07-01	2132	35	1
1261	1_6	25.1	6	2020-06-30 23:04:00	85	61	0.404	76.763	0.714	0	1.37	0	2.2	25	0	NA	NA	NA	NA	NA	2020-06-30 23:04:00	2020-06-30 23:00:00	2020-07-01	2145	36	1
1262	1_6	25.1	6	2020-06-30 23:17:00	97	72	0.463	77.226	0.739	0.0699999999999998	1.44	0.02	2.22	568	280	NA	NA	NA	NA	NA	2020-06-30 23:17:00	2020-06-30 23:00:00	2020-07-01	2158	36	1
1263	1_6	25.1	6	2020-06-30 23:30:00	94	73	0.453	77.679	0.778	0.15	1.59	0	2.22	265	120	NA	NA	NA	NA	NA	2020-06-30 23:30:00	2020-06-30 23:00:00	2020-07-01	2171	36	1
1264	1_6	25.1	6	2020-06-30 23:43:00	83	64	0.399	78.078	0.767	0	1.59	0.0199999999999996	2.24	259	140	NA	NA	NA	NA	NA	2020-06-30 23:43:00	2020-06-30 23:00:00	2020-07-01	2184	36	1
1265	1_6	25.1	6	2020-06-30 23:56:00	132	103	0.633	78.711	0.786	0.01	1.6	0.0700000000000003	2.31	690	403	NA	NA	NA	NA	NA	2020-06-30 23:56:00	2020-06-30 23:00:00	2020-07-01	2197	36	1
1266	1_6	25.1	6	2020-07-01 00:09:00	97	76	0.467	79.178	0.784	0	1.6	0.00999999999999979	2.32	757	470	NA	NA	NA	NA	NA	2020-07-01 00:09:00	2020-07-01 00:00:00	2020-07-01	2210	37	1
1267	1_6	25.1	6	2020-07-01 00:22:00	93	71	0.446	79.624	0.758	0	1.6	0	2.32	125	10	NA	NA	NA	NA	NA	2020-07-01 00:22:00	2020-07-01 00:00:00	2020-07-01	2223	37	1
1268	1_6	25.1	6	2020-07-01 00:35:00	90	67	0.428	80.052	0.742	0.01	1.61	0	2.32	4	0	NA	NA	NA	NA	NA	2020-07-01 00:35:00	2020-07-01 00:00:00	2020-07-01	2236	37	1
1269	1_6	25.1	6	2020-07-01 00:48:00	94	68	0.445	80.497	0.726	0	1.61	0	2.32	4	0	NA	NA	NA	NA	NA	2020-07-01 00:48:00	2020-07-01 00:00:00	2020-07-01	2249	37	1
1270	1_6	25.1	6	2020-07-01 01:01:00	84	61	0.4	80.897	0.722	0	1.61	0.0100000000000002	2.33	31	8	NA	NA	NA	NA	NA	2020-07-01 01:01:00	2020-07-01 01:00:00	2020-07-01	2262	38	1
1271	1_6	25.1	6	2020-07-01 01:14:00	91	66	0.433	81.33	0.727	0	1.61	0	2.33	101	18	NA	NA	NA	NA	NA	2020-07-01 01:14:00	2020-07-01 01:00:00	2020-07-01	2275	38	1
1272	1_6	25.1	6	2020-07-01 01:27:00	96	72	0.458	81.788	0.751	0.0199999999999998	1.63	0	2.33	263	147	NA	NA	NA	NA	NA	2020-07-01 01:27:00	2020-07-01 01:00:00	2020-07-01	2288	38	1
1273	1_6	25.1	6	2020-07-01 01:40:00	96	73	0.459	82.247	0.761	0	1.63	0	2.33	143	20	NA	NA	NA	NA	NA	2020-07-01 01:40:00	2020-07-01 01:00:00	2020-07-01	2301	38	1
1274	1_6	25.1	6	2020-07-01 01:53:00	92	67	0.435	82.682	0.732	0	1.63	0	2.33	16	1	NA	NA	NA	NA	NA	2020-07-01 01:53:00	2020-07-01 01:00:00	2020-07-01	2314	38	1
1275	1_6	25.2	6	2020-07-01 02:06:00	112	83	0.533	83.215	0.738	0.0800000000000001	1.71	0.0600000000000001	2.39	508	282	NA	NA	NA	NA	NA	2020-07-01 02:06:00	2020-07-01 02:00:00	2020-07-01	2327	39	1
1276	1_6	25.2	6	2020-07-01 02:19:00	85	64	0.406	83.621	0.75	0	1.71	0	2.39	26	7	NA	NA	NA	NA	NA	2020-07-01 02:19:00	2020-07-01 02:00:00	2020-07-01	2340	39	1
1277	1_6	25.2	6	2020-07-01 02:32:00	124	96	0.597	84.218	0.773	0.0700000000000001	1.78	0.0699999999999998	2.46	492	277	NA	NA	NA	NA	NA	2020-07-01 02:32:00	2020-07-01 02:00:00	2020-07-01	2353	39	1
1278	1_6	25.2	6	2020-07-01 02:45:00	105	82	0.504	84.722	0.78	0.0900000000000001	1.87	0.12	2.58	661	395	NA	NA	NA	NA	NA	2020-07-01 02:45:00	2020-07-01 02:00:00	2020-07-01	2366	39	1
1279	1_6	25.2	6	2020-07-01 02:58:00	93	74	0.449	85.171	0.789	0	1.87	0	2.58	72	11	NA	NA	NA	NA	NA	2020-07-01 02:58:00	2020-07-01 02:00:00	2020-07-01	2379	39	1
1280	1_6	25.2	6	2020-07-01 03:11:00	130	100	0.624	85.795	0.769	0.0799999999999998	1.95	0	2.58	137	43	NA	NA	NA	NA	NA	2020-07-01 03:11:00	2020-07-01 03:00:00	2020-07-01	2392	40	1
1281	1_6	25.2	6	2020-07-01 03:24:00	85	66	0.409	86.204	0.769	0.01	1.96	0	2.58	39	1	NA	NA	NA	NA	NA	2020-07-01 03:24:00	2020-07-01 03:00:00	2020-07-01	2405	40	1
1282	1_6	25.2	6	2020-07-01 03:37:00	103	78	0.491	86.695	0.765	0.11	2.07	0.0600000000000001	2.64	244	124	NA	NA	NA	NA	NA	2020-07-01 03:37:00	2020-07-01 03:00:00	2020-07-01	2418	40	1
1283	1_6	25.2	6	2020-07-01 03:50:00	89	69	0.429	87.124	0.773	0.0100000000000002	2.08	0	2.64	191	59	NA	NA	NA	NA	NA	2020-07-01 03:50:00	2020-07-01 03:00:00	2020-07-01	2431	40	1
1284	1_6	25.2	6	2020-07-01 04:03:00	88	67	0.422	87.546	0.756	0.00999999999999979	2.09	0	2.64	29	9	NA	NA	NA	NA	NA	2020-07-01 04:03:00	2020-07-01 04:00:00	2020-07-01	2444	41	1
1285	1_6	25.2	6	2020-07-01 04:16:00	96	73	0.457	88.003	0.759	0	2.09	0.02	2.66	141	56	NA	NA	NA	NA	NA	2020-07-01 04:16:00	2020-07-01 04:00:00	2020-07-01	2457	41	1
1286	1_6	25.2	6	2020-07-01 04:29:00	88	67	0.423	88.426	0.756	0	2.09	0.00999999999999979	2.67	89	23	NA	NA	NA	NA	NA	2020-07-01 04:29:00	2020-07-01 04:00:00	2020-07-01	2470	41	1
1287	1_6	25.2	6	2020-07-01 04:42:00	112	85	0.534	88.96	0.756	0	2.09	0.29	2.96	1174	765	NA	NA	NA	NA	NA	2020-07-01 04:42:00	2020-07-01 04:00:00	2020-07-01	2483	41	1
1288	1_6	25.8	6	2020-07-01 04:55:00	118	89	0.564	89.524	0.755	0	2.09	0.0600000000000001	3.02	1214	811	NA	NA	NA	NA	NA	2020-07-01 04:55:00	2020-07-01 04:00:00	2020-07-01	2496	41	1
1289	1_6	24.4	6	2020-07-01 05:08:00	112	85	0.536	90.06	0.752	0.0300000000000002	2.12	0.00999999999999979	3.03	1244	812	NA	NA	NA	NA	NA	2020-07-01 05:08:00	2020-07-01 05:00:00	2020-07-01	2509	42	1
1290	1_6	24.4	6	2020-07-01 05:21:00	107	81	0.512	90.572	0.76	0	2.12	0	3.03	1237	808	NA	NA	NA	NA	NA	2020-07-01 05:21:00	2020-07-01 05:00:00	2020-07-01	2522	42	1
1291	1_6	25.5	6	2020-07-01 05:34:00	108	80	0.514	91.086	0.742	0	2.12	0	3.03	891	562	NA	NA	NA	NA	NA	2020-07-01 05:34:00	2020-07-01 05:00:00	2020-07-01	2535	42	1
1292	1_6	25.5	6	2020-07-01 05:47:00	108	80	0.514	91.6	0.741	0	2.12	0.0100000000000002	3.04	800	481	NA	NA	NA	NA	NA	2020-07-01 05:47:00	2020-07-01 05:00:00	2020-07-01	2548	42	1
1293	1_6	25.5	6	2020-07-01 06:00:00	91	67	0.433	92.033	0.732	0	2.12	0	3.04	136	59	NA	NA	NA	NA	NA	2020-07-01 06:00:00	2020-07-01 06:00:00	2020-07-01	2561	43	1
1294	1_6	25.2	6	2020-07-01 06:13:00	94	69	0.448	92.481	0.733	0.02	2.14	0	3.04	718	399	NA	NA	NA	NA	NA	2020-07-01 06:13:00	2020-07-01 06:00:00	2020-07-01	2574	43	1
1295	1_6	25.2	6	2020-07-01 06:26:00	95	72	0.455	92.936	0.759	0	2.14	0	3.04	118	4	NA	NA	NA	NA	NA	2020-07-01 06:26:00	2020-07-01 06:00:00	2020-07-01	2587	43	1
1296	1_6	25.2	6	2020-07-01 06:39:00	89	65	0.421	93.357	0.729	0	2.14	0	3.04	34	0	NA	NA	NA	NA	NA	2020-07-01 06:39:00	2020-07-01 06:00:00	2020-07-01	2600	43	1
1297	1_6	25.2	6	2020-07-01 06:52:00	81	58	0.384	93.741	0.719	0	2.14	0	3.04	23	0	NA	NA	NA	NA	NA	2020-07-01 06:52:00	2020-07-01 06:00:00	2020-07-01	2613	43	1
1298	1_6	25.2	6	2020-07-01 07:05:00	83	60	0.394	94.135	0.72	0	2.14	0	3.04	23	5	NA	NA	NA	NA	NA	2020-07-01 07:05:00	2020-07-01 07:00:00	2020-07-02	2626	44	2
1299	1_6	25.2	6	2020-07-01 07:18:00	83	60	0.396	94.531	0.722	0	2.14	0	3.04	38	7	NA	NA	NA	NA	NA	2020-07-01 07:18:00	2020-07-01 07:00:00	2020-07-02	2639	44	2
1300	1_6	25.2	6	2020-07-01 07:31:00	84	60	0.396	94.927	0.719	0	2.14	0	3.04	32	12	NA	NA	NA	NA	NA	2020-07-01 07:31:00	2020-07-01 07:00:00	2020-07-02	2652	44	2
1301	1_6	25.2	6	2020-07-01 07:44:00	86	61	0.406	95.333	0.717	0	2.14	0	3.04	1	1	NA	NA	NA	NA	NA	2020-07-01 07:44:00	2020-07-01 07:00:00	2020-07-02	2665	44	2
1302	1_6	25.2	6	2020-07-01 07:57:00	87	63	0.412	95.745	0.723	0	2.14	0	3.04	96	4	NA	NA	NA	NA	NA	2020-07-01 07:57:00	2020-07-01 07:00:00	2020-07-02	2678	44	2
1303	1_6	25.2	6	2020-07-01 08:10:00	88	65	0.42	96.165	0.738	0	2.14	0	3.04	125	25	NA	NA	NA	NA	NA	2020-07-01 08:10:00	2020-07-01 08:00:00	2020-07-02	2691	45	2
1304	1_6	25.2	6	2020-07-01 08:23:00	85	61	0.405	96.57	0.718	0	2.14	0	3.04	12	1	NA	NA	NA	NA	NA	2020-07-01 08:23:00	2020-07-01 08:00:00	2020-07-02	2704	45	2
1305	1_6	25.2	6	2020-07-01 08:36:00	81	57	0.381	96.951	0.713	0	2.14	0	3.04	22	1	NA	NA	NA	NA	NA	2020-07-01 08:36:00	2020-07-01 08:00:00	2020-07-02	2717	45	2
1306	1_6	25.2	6	2020-07-01 08:49:00	77	55	0.364	97.315	0.709	0	2.14	0	3.04	8	0	NA	NA	NA	NA	NA	2020-07-01 08:49:00	2020-07-01 08:00:00	2020-07-02	2730	45	2
1307	1_6	25.2	6	2020-07-01 09:02:00	75	53	0.355	97.67	0.712	0	2.14	0	3.04	92	45	NA	NA	NA	NA	NA	2020-07-01 09:02:00	2020-07-01 09:00:00	2020-07-02	2743	46	2
1308	1_6	25.2	6	2020-07-01 09:15:00	81	59	0.383	98.053	0.736	0	2.14	0	3.04	129	47	NA	NA	NA	NA	NA	2020-07-01 09:15:00	2020-07-01 09:00:00	2020-07-02	2756	46	2
1309	1_6	25.2	6	2020-07-01 09:28:00	82	59	0.387	98.44	0.717	0	2.14	0	3.04	11	2	NA	NA	NA	NA	NA	2020-07-01 09:28:00	2020-07-01 09:00:00	2020-07-02	2769	46	2
1310	1_6	25.2	6	2020-07-01 09:41:00	84	60	0.399	98.839	0.712	0	2.14	0	3.04	0	0	NA	NA	NA	NA	NA	2020-07-01 09:41:00	2020-07-01 09:00:00	2020-07-02	2782	46	2
1311	1_6	25.2	6	2020-07-01 09:54:00	85	60	0.401	99.24	0.709	0	2.14	0	3.04	34	6	NA	NA	NA	NA	NA	2020-07-01 09:54:00	2020-07-01 09:00:00	2020-07-02	2795	46	2
1312	1_6	25.2	6	2020-07-01 10:07:00	81	58	0.384	99.624	0.709	0	2.14	0	3.04	37	2	NA	NA	NA	NA	NA	2020-07-01 10:07:00	2020-07-01 10:00:00	2020-07-02	2808	47	2
1313	1_6	25.2	6	2020-07-01 10:20:00	86	64	0.411	100.035	0.743	0	2.14	0	3.04	118	18	NA	NA	NA	NA	NA	2020-07-01 10:20:00	2020-07-01 10:00:00	2020-07-02	2821	47	2
1314	1_6	25.2	6	2020-07-01 10:33:00	88	65	0.42	100.455	0.741	0	2.14	0	3.04	170	27	NA	NA	NA	NA	NA	2020-07-01 10:33:00	2020-07-01 10:00:00	2020-07-02	2834	47	2
1315	1_7	30.9	7	2020-06-29 11:19:00	134	102	0.64	0	0.762	0	0	0	0	1791	1291	NA	NA	NA	NA	NA	2020-06-29 11:19:00	2020-06-29 11:00:00	2020-06-30	0	0	0
1316	1_7	31	7	2020-06-29 11:32:00	133	100	0.634	0.634	0.755	0	0	0	0	1682	1187	NA	NA	NA	NA	NA	2020-06-29 11:32:00	2020-06-29 11:00:00	2020-06-30	13	0	0
1317	1_7	30.3	7	2020-06-29 11:45:00	135	101	0.645	1.279	0.745	0	0	0	0	1794	1262	NA	NA	NA	NA	NA	2020-06-29 11:45:00	2020-06-29 11:00:00	2020-06-30	26	0	0
1318	1_7	30.5	7	2020-06-29 11:58:00	130	96	0.62	1.899	0.738	0.01	0.01	0	0	1862	1323	NA	NA	NA	NA	NA	2020-06-29 11:58:00	2020-06-29 11:00:00	2020-06-30	39	0	0
1319	1_7	30.8	7	2020-06-29 12:11:00	135	101	0.645	2.544	0.747	0	0.01	0	0	1742	1228	NA	NA	NA	NA	NA	2020-06-29 12:11:00	2020-06-29 12:00:00	2020-06-30	52	1	0
1320	1_7	30.2	7	2020-06-29 12:24:00	131	97	0.623	3.167	0.739	0.01	0.02	0.02	0.02	1533	1028	NA	NA	NA	NA	NA	2020-06-29 12:24:00	2020-06-29 12:00:00	2020-06-30	65	1	0
1321	1_7	30.4	7	2020-06-29 12:37:00	133	99	0.632	3.799	0.747	0.06	0.08	0	0.02	1672	1140	NA	NA	NA	NA	NA	2020-06-29 12:37:00	2020-06-29 12:00:00	2020-06-30	78	1	0
1322	1_7	30.4	7	2020-06-29 12:50:00	128	97	0.611	4.41	0.758	0	0.08	0	0.02	1364	918	NA	NA	NA	NA	NA	2020-06-29 12:50:00	2020-06-29 12:00:00	2020-06-30	91	1	0
1323	1_7	30	7	2020-06-29 13:03:00	135	101	0.642	5.052	0.751	0	0.08	0	0.02	1790	1259	NA	NA	NA	NA	NA	2020-06-29 13:03:00	2020-06-29 13:00:00	2020-06-30	104	2	0
1324	1_7	30.5	7	2020-06-29 13:16:00	128	93	0.609	5.661	0.726	0	0.08	0	0.02	1349	920	NA	NA	NA	NA	NA	2020-06-29 13:16:00	2020-06-29 13:00:00	2020-06-30	117	2	0
1325	1_7	29.6	7	2020-06-29 13:29:00	124	93	0.591	6.252	0.749	0	0.08	0.15	0.17	1311	873	NA	NA	NA	NA	NA	2020-06-29 13:29:00	2020-06-29 13:00:00	2020-06-30	130	2	0
1326	1_7	30.5	7	2020-06-29 13:42:00	122	90	0.58	6.832	0.734	0.05	0.13	0.07	0.24	1438	985	NA	NA	NA	NA	NA	2020-06-29 13:42:00	2020-06-29 13:00:00	2020-06-30	143	2	0
1327	1_7	30.5	7	2020-06-29 13:55:00	125	94	0.598	7.43	0.751	0	0.13	0.06	0.3	1139	739	NA	NA	NA	NA	NA	2020-06-29 13:55:00	2020-06-29 13:00:00	2020-06-30	156	2	0
1328	1_7	30.6	7	2020-06-29 14:08:00	138	102	0.658	8.088	0.742	0.00999999999999998	0.14	0.02	0.32	1558	1101	NA	NA	NA	NA	NA	2020-06-29 14:08:00	2020-06-29 14:00:00	2020-06-30	169	3	0
1329	1_7	31	7	2020-06-29 14:21:00	132	98	0.63	8.718	0.739	0	0.14	0.03	0.35	1200	759	NA	NA	NA	NA	NA	2020-06-29 14:21:00	2020-06-29 14:00:00	2020-06-30	182	3	0
1330	1_7	30.5	7	2020-06-29 14:34:00	134	95	0.633	9.351	0.713	0.01	0.15	0.06	0.41	1035	659	NA	NA	NA	NA	NA	2020-06-29 14:34:00	2020-06-29 14:00:00	2020-06-30	195	3	0
1331	1_7	30.5	7	2020-06-29 14:47:00	114	84	0.543	9.894	0.734	0.01	0.16	0	0.41	71	2	NA	NA	NA	NA	NA	2020-06-29 14:47:00	2020-06-29 14:00:00	2020-06-30	208	3	0
1332	1_7	30.9	7	2020-06-29 15:00:00	112	82	0.53	10.424	0.731	0.00999999999999998	0.17	0.01	0.42	615	367	NA	NA	NA	NA	NA	2020-06-29 15:00:00	2020-06-29 15:00:00	2020-06-30	221	4	0
1333	1_7	31.1	7	2020-06-29 15:13:00	130	96	0.619	11.043	0.738	0	0.17	0.04	0.46	845	531	NA	NA	NA	NA	NA	2020-06-29 15:13:00	2020-06-29 15:00:00	2020-06-30	234	4	0
1334	1_7	31.1	7	2020-06-29 15:26:00	111	81	0.527	11.57	0.735	0	0.17	0	0.46	91	6	NA	NA	NA	NA	NA	2020-06-29 15:26:00	2020-06-29 15:00:00	2020-06-30	247	4	0
1335	1_7	31.1	7	2020-06-29 15:39:00	100	72	0.474	12.044	0.72	0	0.17	0	0.46	15	0	NA	NA	NA	NA	NA	2020-06-29 15:39:00	2020-06-29 15:00:00	2020-06-30	260	4	0
1336	1_7	31.1	7	2020-06-29 15:52:00	93	67	0.441	12.485	0.715	0.13	0.3	0	0.46	53	23	NA	NA	NA	NA	NA	2020-06-29 15:52:00	2020-06-29 15:00:00	2020-06-30	273	4	0
1337	1_7	31.1	7	2020-06-29 16:05:00	101	72	0.478	12.963	0.712	0	0.3	0	0.46	0	0	NA	NA	NA	NA	NA	2020-06-29 16:05:00	2020-06-29 16:00:00	2020-06-30	286	5	0
1338	1_7	31	7	2020-06-29 16:18:00	99	72	0.468	13.431	0.732	0	0.3	0.03	0.49	326	189	NA	NA	NA	NA	NA	2020-06-29 16:18:00	2020-06-29 16:00:00	2020-06-30	299	5	0
1339	1_7	31.1	7	2020-06-29 16:31:00	123	94	0.588	14.019	0.761	0	0.3	0.0599999999999999	0.55	1243	834	NA	NA	NA	NA	NA	2020-06-29 16:31:00	2020-06-29 16:00:00	2020-06-30	312	5	0
1340	1_7	31.1	7	2020-06-29 16:44:00	124	96	0.594	14.613	0.771	0	0.3	0.0800000000000001	0.63	1053	701	NA	NA	NA	NA	NA	2020-06-29 16:44:00	2020-06-29 16:00:00	2020-06-30	325	5	0
1341	1_7	31.1	7	2020-06-29 16:57:00	120	93	0.577	15.19	0.769	0	0.3	0.0199999999999999	0.65	418	228	NA	NA	NA	NA	NA	2020-06-29 16:57:00	2020-06-29 16:00:00	2020-06-30	338	5	0
1342	1_7	31.1	7	2020-06-29 17:10:00	101	74	0.479	15.669	0.738	0	0.3	0.02	0.67	74	0	NA	NA	NA	NA	NA	2020-06-29 17:10:00	2020-06-29 17:00:00	2020-06-30	351	6	0
1343	1_7	31.1	7	2020-06-29 17:23:00	98	70	0.463	16.132	0.715	0	0.3	0	0.67	6	0	NA	NA	NA	NA	NA	2020-06-29 17:23:00	2020-06-29 17:00:00	2020-06-30	364	6	0
1344	1_7	31.1	7	2020-06-29 17:36:00	102	74	0.485	16.617	0.727	0	0.3	0	0.67	16	3	NA	NA	NA	NA	NA	2020-06-29 17:36:00	2020-06-29 17:00:00	2020-06-30	377	6	0
1345	1_7	31.1	7	2020-06-29 17:49:00	87	62	0.413	17.03	0.711	0	0.3	0	0.67	2	1	NA	NA	NA	NA	NA	2020-06-29 17:49:00	2020-06-29 17:00:00	2020-06-30	390	6	0
1346	1_7	31.1	7	2020-06-29 18:02:00	99	70	0.468	17.498	0.706	0	0.3	0.0600000000000001	0.73	5	1	NA	NA	NA	NA	NA	2020-06-29 18:02:00	2020-06-29 18:00:00	2020-06-30	403	7	0
1347	1_7	31	7	2020-06-29 18:15:00	104	77	0.497	17.995	0.742	0.02	0.32	0.04	0.77	359	199	NA	NA	NA	NA	NA	2020-06-29 18:15:00	2020-06-29 18:00:00	2020-06-30	416	7	0
1348	1_7	31	7	2020-06-29 18:28:00	134	103	0.642	18.637	0.766	0	0.32	0.0299999999999999	0.8	1274	877	NA	NA	NA	NA	NA	2020-06-29 18:28:00	2020-06-29 18:00:00	2020-06-30	429	7	0
1349	1_7	31	7	2020-06-29 18:41:00	136	102	0.648	19.285	0.749	0.02	0.34	0.04	0.84	1491	1045	NA	NA	NA	NA	NA	2020-06-29 18:41:00	2020-06-29 18:00:00	2020-06-30	442	7	0
1350	1_7	30.8	7	2020-06-29 18:54:00	131	97	0.625	19.91	0.742	0	0.34	0.02	0.86	1202	787	NA	NA	NA	NA	NA	2020-06-29 18:54:00	2020-06-29 18:00:00	2020-06-30	455	7	0
1351	1_7	30.8	7	2020-06-29 19:07:00	138	104	0.659	20.569	0.752	0	0.34	0.03	0.89	1147	736	NA	NA	NA	NA	NA	2020-06-29 19:07:00	2020-06-29 19:00:00	2020-06-30	468	8	0
1352	1_7	30.6	7	2020-06-29 19:20:00	126	94	0.602	21.171	0.745	0.02	0.36	0.0099999999999999	0.9	1241	867	NA	NA	NA	NA	NA	2020-06-29 19:20:00	2020-06-29 19:00:00	2020-06-30	481	8	0
1353	1_7	30.6	7	2020-06-29 19:33:00	134	104	0.643	21.814	0.773	0.04	0.4	0.01	0.91	815	461	NA	NA	NA	NA	NA	2020-06-29 19:33:00	2020-06-29 19:00:00	2020-06-30	494	8	0
1354	1_7	30.4	7	2020-06-29 19:46:00	126	95	0.601	22.415	0.758	0	0.4	0.03	0.94	1405	939	NA	NA	NA	NA	NA	2020-06-29 19:46:00	2020-06-29 19:00:00	2020-06-30	507	8	0
1355	1_7	30.7	7	2020-06-29 19:59:00	146	112	0.7	23.115	0.766	0.05	0.45	0.03	0.97	1453	971	NA	NA	NA	NA	NA	2020-06-29 19:59:00	2020-06-29 19:00:00	2020-06-30	520	8	0
1356	1_7	30.9	7	2020-06-29 20:12:00	141	108	0.677	23.792	0.767	0.03	0.48	0.02	0.99	1588	1128	NA	NA	NA	NA	NA	2020-06-29 20:12:00	2020-06-29 20:00:00	2020-06-30	533	9	0
1357	1_7	31.1	7	2020-06-29 20:25:00	128	99	0.613	24.405	0.779	0	0.48	0	0.99	1704	1229	NA	NA	NA	NA	NA	2020-06-29 20:25:00	2020-06-29 20:00:00	2020-06-30	546	9	0
1358	1_7	30.5	7	2020-06-29 20:38:00	137	103	0.653	25.058	0.755	0	0.48	0.05	1.04	1803	1266	NA	NA	NA	NA	NA	2020-06-29 20:38:00	2020-06-29 20:00:00	2020-06-30	559	9	0
1359	1_7	30.5	7	2020-06-29 20:51:00	131	99	0.624	25.682	0.755	0.02	0.5	0	1.04	811	469	NA	NA	NA	NA	NA	2020-06-29 20:51:00	2020-06-29 20:00:00	2020-06-30	572	9	0
1360	1_7	30.6	7	2020-06-29 21:04:00	130	95	0.619	26.301	0.733	0	0.5	0.02	1.06	1854	1315	NA	NA	NA	NA	NA	2020-06-29 21:04:00	2020-06-29 21:00:00	2020-06-30	585	10	0
1361	1_7	30.2	7	2020-06-29 21:17:00	134	97	0.634	26.935	0.722	0	0.5	0.01	1.07	961	571	NA	NA	NA	NA	NA	2020-06-29 21:17:00	2020-06-29 21:00:00	2020-06-30	598	10	0
1362	1_7	30.2	7	2020-06-29 21:30:00	120	88	0.57	27.505	0.729	0.01	0.51	0.0299999999999998	1.1	543	346	NA	NA	NA	NA	NA	2020-06-29 21:30:00	2020-06-29 21:00:00	2020-06-30	611	10	0
1363	1_7	30.2	7	2020-06-29 21:43:00	101	70	0.474	27.979	0.698	0	0.51	0	1.1	18	0	NA	NA	NA	NA	NA	2020-06-29 21:43:00	2020-06-29 21:00:00	2020-06-30	624	10	0
1364	1_7	30.2	7	2020-06-29 21:56:00	101	70	0.477	28.456	0.69	0	0.51	0	1.1	13	0	NA	NA	NA	NA	NA	2020-06-29 21:56:00	2020-06-29 21:00:00	2020-06-30	637	10	0
1365	1_7	30.2	7	2020-06-29 22:09:00	95	66	0.448	28.904	0.699	0	0.51	0.01	1.11	27	8	NA	NA	NA	NA	NA	2020-06-29 22:09:00	2020-06-29 22:00:00	2020-06-30	650	11	0
1366	1_7	30.2	7	2020-06-29 22:22:00	113	81	0.535	29.439	0.72	0.11	0.62	0.02	1.13	327	188	NA	NA	NA	NA	NA	2020-06-29 22:22:00	2020-06-29 22:00:00	2020-06-30	663	11	0
1367	1_7	30.6	7	2020-06-29 22:35:00	130	98	0.62	30.059	0.753	0.02	0.64	0.2	1.33	1545	1053	NA	NA	NA	NA	NA	2020-06-29 22:35:00	2020-06-29 22:00:00	2020-06-30	676	11	0
1368	1_7	30.6	7	2020-06-29 22:48:00	122	93	0.582	30.641	0.768	0.0599999999999999	0.7	0.0399999999999998	1.37	966	607	NA	NA	NA	NA	NA	2020-06-29 22:48:00	2020-06-29 22:00:00	2020-06-30	689	11	0
1369	1_7	30.5	7	2020-06-29 23:01:00	123	96	0.592	31.233	0.775	0	0.7	0.0600000000000001	1.43	919	592	NA	NA	NA	NA	NA	2020-06-29 23:01:00	2020-06-29 23:00:00	2020-06-30	702	12	0
1370	1_7	30.5	7	2020-06-29 23:14:00	112	83	0.532	31.765	0.742	0	0.7	0.01	1.44	48	0	NA	NA	NA	NA	NA	2020-06-29 23:14:00	2020-06-29 23:00:00	2020-06-30	715	12	0
1371	1_7	30.5	7	2020-06-29 23:27:00	100	72	0.475	32.24	0.714	0	0.7	0.0700000000000001	1.51	18	2	NA	NA	NA	NA	NA	2020-06-29 23:27:00	2020-06-29 23:00:00	2020-06-30	728	12	0
1372	1_7	30.5	7	2020-06-29 23:40:00	98	72	0.464	32.704	0.732	0	0.7	0.0700000000000001	1.58	9	1	NA	NA	NA	NA	NA	2020-06-29 23:40:00	2020-06-29 23:00:00	2020-06-30	741	12	0
1373	1_7	30.5	7	2020-06-29 23:53:00	99	71	0.468	33.172	0.717	0	0.7	0.0699999999999998	1.65	0	0	NA	NA	NA	NA	NA	2020-06-29 23:53:00	2020-06-29 23:00:00	2020-06-30	754	12	0
1374	1_7	30.5	7	2020-06-30 00:06:00	112	80	0.531	33.703	0.714	0	0.7	0.01	1.66	17	3	NA	NA	NA	NA	NA	2020-06-30 00:06:00	2020-06-30 00:00:00	2020-06-30	767	13	0
1375	1_7	31.2	7	2020-06-30 00:19:00	108	81	0.514	34.217	0.75	0.0800000000000001	0.78	0.14	1.8	494	282	NA	NA	NA	NA	NA	2020-06-30 00:19:00	2020-06-30 00:00:00	2020-06-30	780	13	0
1376	1_7	31.2	7	2020-06-30 00:32:00	115	90	0.555	34.772	0.78	0.01	0.79	0	1.8	88	20	NA	NA	NA	NA	NA	2020-06-30 00:32:00	2020-06-30 00:00:00	2020-06-30	793	13	0
1377	1_7	31.2	7	2020-06-30 00:45:00	104	76	0.493	35.265	0.73	0	0.79	0.0499999999999998	1.85	12	2	NA	NA	NA	NA	NA	2020-06-30 00:45:00	2020-06-30 00:00:00	2020-06-30	806	13	0
1378	1_7	31.2	7	2020-06-30 00:58:00	106	77	0.503	35.768	0.722	0	0.79	0	1.85	10	1	NA	NA	NA	NA	NA	2020-06-30 00:58:00	2020-06-30 00:00:00	2020-06-30	819	13	0
1379	1_7	31.2	7	2020-06-30 01:11:00	98	71	0.463	36.231	0.73	0	0.79	0.0700000000000001	1.92	4	1	NA	NA	NA	NA	NA	2020-06-30 01:11:00	2020-06-30 01:00:00	2020-06-30	832	14	0
1380	1_7	31.2	7	2020-06-30 01:24:00	112	81	0.529	36.76	0.729	0.09	0.88	0.0699999999999998	1.99	216	72	NA	NA	NA	NA	NA	2020-06-30 01:24:00	2020-06-30 01:00:00	2020-06-30	845	14	0
1381	1_7	30.4	7	2020-06-30 01:37:00	121	93	0.58	37.34	0.771	0.01	0.89	0.0900000000000003	2.08	862	561	NA	NA	NA	NA	NA	2020-06-30 01:37:00	2020-06-30 01:00:00	2020-06-30	858	14	0
1382	1_7	30.7	7	2020-06-30 01:50:00	143	106	0.682	38.022	0.74	0	0.89	0.1	2.18	1412	958	NA	NA	NA	NA	NA	2020-06-30 01:50:00	2020-06-30 01:00:00	2020-06-30	871	14	0
1383	1_7	31.1	7	2020-06-30 02:03:00	125	95	0.597	38.619	0.757	0.03	0.92	0.0499999999999998	2.23	1327	934	NA	NA	NA	NA	NA	2020-06-30 02:03:00	2020-06-30 02:00:00	2020-06-30	884	15	0
1384	1_7	29.4	7	2020-06-30 02:16:00	118	89	0.562	39.181	0.758	0	0.92	0.0600000000000001	2.29	1146	765	NA	NA	NA	NA	NA	2020-06-30 02:16:00	2020-06-30 02:00:00	2020-06-30	897	15	0
1385	1_7	30.5	7	2020-06-30 02:29:00	124	93	0.592	39.773	0.752	0	0.92	0.04	2.33	1923	1370	NA	NA	NA	NA	NA	2020-06-30 02:29:00	2020-06-30 02:00:00	2020-06-30	910	15	0
1386	1_7	30.5	7	2020-06-30 02:42:00	122	92	0.583	40.356	0.749	0.0199999999999999	0.94	0.0299999999999998	2.36	1096	725	NA	NA	NA	NA	NA	2020-06-30 02:42:00	2020-06-30 02:00:00	2020-06-30	923	15	0
1387	1_7	31.2	7	2020-06-30 02:55:00	117	88	0.56	40.916	0.75	0.03	0.97	0.0300000000000002	2.39	1009	674	NA	NA	NA	NA	NA	2020-06-30 02:55:00	2020-06-30 02:00:00	2020-06-30	936	15	0
1388	1_7	31.2	7	2020-06-30 03:08:00	127	95	0.605	41.521	0.752	0	0.97	0.0600000000000001	2.45	1073	711	NA	NA	NA	NA	NA	2020-06-30 03:08:00	2020-06-30 03:00:00	2020-06-30	949	16	0
1389	1_7	31.2	7	2020-06-30 03:21:00	116	87	0.553	42.074	0.747	0	0.97	0.00999999999999979	2.46	582	322	NA	NA	NA	NA	NA	2020-06-30 03:21:00	2020-06-30 03:00:00	2020-06-30	962	16	0
1390	1_7	31.2	7	2020-06-30 03:34:00	111	81	0.528	42.602	0.733	0	0.97	0	2.46	225	63	NA	NA	NA	NA	NA	2020-06-30 03:34:00	2020-06-30 03:00:00	2020-06-30	975	16	0
1391	1_7	31.2	7	2020-06-30 03:47:00	102	73	0.483	43.085	0.716	0	0.97	0.0600000000000001	2.52	159	0	NA	NA	NA	NA	NA	2020-06-30 03:47:00	2020-06-30 03:00:00	2020-06-30	988	16	0
1392	1_7	31.2	7	2020-06-30 04:00:00	95	67	0.448	43.533	0.71	0	0.97	0	2.52	220	15	NA	NA	NA	NA	NA	2020-06-30 04:00:00	2020-06-30 04:00:00	2020-06-30	1001	17	0
1393	1_7	31.2	7	2020-06-30 04:13:00	95	67	0.449	43.982	0.708	0	0.97	0.0699999999999998	2.59	342	90	NA	NA	NA	NA	NA	2020-06-30 04:13:00	2020-06-30 04:00:00	2020-06-30	1014	17	0
1394	1_7	31.4	7	2020-06-30 04:26:00	124	92	0.589	44.571	0.741	0.0700000000000001	1.04	0.0600000000000001	2.65	1186	786	NA	NA	NA	NA	NA	2020-06-30 04:26:00	2020-06-30 04:00:00	2020-06-30	1027	17	0
1395	1_7	31.4	7	2020-06-30 04:39:00	136	101	0.646	45.217	0.748	0	1.04	0.02	2.67	1487	1025	NA	NA	NA	NA	NA	2020-06-30 04:39:00	2020-06-30 04:00:00	2020-06-30	1040	17	0
1396	1_7	31.4	7	2020-06-30 04:52:00	146	111	0.699	45.916	0.758	0.03	1.07	0.0499999999999998	2.72	1708	1207	NA	NA	NA	NA	NA	2020-06-30 04:52:00	2020-06-30 04:00:00	2020-06-30	1053	17	0
1397	1_7	30.8	7	2020-06-30 05:05:00	117	90	0.561	46.477	0.767	0.02	1.09	0.0600000000000001	2.78	1217	830	NA	NA	NA	NA	NA	2020-06-30 05:05:00	2020-06-30 05:00:00	2020-06-30	1066	18	0
1398	1_7	30.2	7	2020-06-30 05:18:00	124	94	0.593	47.07	0.754	0	1.09	0.0300000000000002	2.81	1040	684	NA	NA	NA	NA	NA	2020-06-30 05:18:00	2020-06-30 05:00:00	2020-06-30	1079	18	0
1399	1_7	30.2	7	2020-06-30 05:31:00	111	83	0.53	47.6	0.747	0	1.09	0.0499999999999998	2.86	644	321	NA	NA	NA	NA	NA	2020-06-30 05:31:00	2020-06-30 05:00:00	2020-06-30	1092	18	0
1400	1_7	30.2	7	2020-06-30 05:44:00	111	83	0.528	48.128	0.747	0	1.09	0.04	2.9	586	323	NA	NA	NA	NA	NA	2020-06-30 05:44:00	2020-06-30 05:00:00	2020-06-30	1105	18	0
1401	1_7	30.2	7	2020-06-30 05:57:00	103	75	0.491	48.619	0.725	0	1.09	0	2.9	173	6	NA	NA	NA	NA	NA	2020-06-30 05:57:00	2020-06-30 05:00:00	2020-06-30	1118	18	0
1402	1_7	30.2	7	2020-06-30 06:10:00	101	72	0.477	49.096	0.715	0	1.09	0	2.9	14	0	NA	NA	NA	NA	NA	2020-06-30 06:10:00	2020-06-30 06:00:00	2020-06-30	1131	19	0
1403	1_7	30.2	7	2020-06-30 06:23:00	93	67	0.44	49.536	0.722	0	1.09	0.0500000000000003	2.95	11	0	NA	NA	NA	NA	NA	2020-06-30 06:23:00	2020-06-30 06:00:00	2020-06-30	1144	19	0
1404	1_7	30.2	7	2020-06-30 06:36:00	97	71	0.459	49.995	0.729	0.0599999999999998	1.15	0	2.95	9	0	NA	NA	NA	NA	NA	2020-06-30 06:36:00	2020-06-30 06:00:00	2020-06-30	1157	19	0
1405	1_7	30.2	7	2020-06-30 06:49:00	95	67	0.449	50.444	0.709	0.02	1.17	0	2.95	13	0	NA	NA	NA	NA	NA	2020-06-30 06:49:00	2020-06-30 06:00:00	2020-06-30	1170	19	0
1406	1_7	30.2	7	2020-06-30 07:02:00	100	69	0.471	50.915	0.688	0	1.17	0	2.95	23	0	NA	NA	NA	NA	NA	2020-06-30 07:02:00	2020-06-30 07:00:00	2020-07-01	1183	20	1
1407	1_7	30.2	7	2020-06-30 07:15:00	92	64	0.434	51.349	0.692	0	1.17	0.0699999999999998	3.02	15	0	NA	NA	NA	NA	NA	2020-06-30 07:15:00	2020-06-30 07:00:00	2020-07-01	1196	20	1
1408	1_7	30.2	7	2020-06-30 07:28:00	97	69	0.458	51.807	0.719	0	1.17	0.00999999999999979	3.03	100	33	NA	NA	NA	NA	NA	2020-06-30 07:28:00	2020-06-30 07:00:00	2020-07-01	1209	20	1
1409	1_7	30.2	7	2020-06-30 07:41:00	112	83	0.535	52.342	0.741	0	1.17	0.0600000000000001	3.09	562	332	NA	NA	NA	NA	NA	2020-06-30 07:41:00	2020-06-30 07:00:00	2020-07-01	1222	20	1
1410	1_7	30.2	7	2020-06-30 07:54:00	114	84	0.544	52.886	0.739	0	1.17	0.0100000000000002	3.1	798	551	NA	NA	NA	NA	NA	2020-06-30 07:54:00	2020-06-30 07:00:00	2020-07-01	1235	20	1
1411	1_7	30.2	7	2020-06-30 08:07:00	111	83	0.528	53.414	0.749	0	1.17	0.02	3.12	434	207	NA	NA	NA	NA	NA	2020-06-30 08:07:00	2020-06-30 08:00:00	2020-07-01	1248	21	1
1412	1_7	30.2	7	2020-06-30 08:20:00	109	81	0.519	53.933	0.739	0	1.17	0	3.12	293	130	NA	NA	NA	NA	NA	2020-06-30 08:20:00	2020-06-30 08:00:00	2020-07-01	1261	21	1
1413	1_7	30.2	7	2020-06-30 08:33:00	99	72	0.47	54.403	0.734	0	1.17	0	3.12	7	0	NA	NA	NA	NA	NA	2020-06-30 08:33:00	2020-06-30 08:00:00	2020-07-01	1274	21	1
1414	1_7	30.2	7	2020-06-30 08:46:00	87	61	0.411	54.814	0.7	0	1.17	0.00999999999999979	3.13	9	0	NA	NA	NA	NA	NA	2020-06-30 08:46:00	2020-06-30 08:00:00	2020-07-01	1287	21	1
1415	1_7	30.2	7	2020-06-30 08:59:00	86	62	0.406	55.22	0.723	0	1.17	0	3.13	1	1	NA	NA	NA	NA	NA	2020-06-30 08:59:00	2020-06-30 08:00:00	2020-07-01	1300	21	1
1416	1_7	30.2	7	2020-06-30 09:12:00	91	64	0.428	55.648	0.705	0	1.17	0	3.13	3	0	NA	NA	NA	NA	NA	2020-06-30 09:12:00	2020-06-30 09:00:00	2020-07-01	1313	22	1
1417	1_7	30.2	7	2020-06-30 09:25:00	90	65	0.425	56.073	0.724	0	1.17	0	3.13	63	2	NA	NA	NA	NA	NA	2020-06-30 09:25:00	2020-06-30 09:00:00	2020-07-01	1326	22	1
1418	1_7	30.2	7	2020-06-30 09:38:00	89	64	0.422	56.495	0.718	0	1.17	0.0700000000000003	3.2	15	5	NA	NA	NA	NA	NA	2020-06-30 09:38:00	2020-06-30 09:00:00	2020-07-01	1339	22	1
1419	1_7	30.2	7	2020-06-30 09:51:00	94	66	0.442	56.937	0.708	0	1.17	0	3.2	10	1	NA	NA	NA	NA	NA	2020-06-30 09:51:00	2020-06-30 09:00:00	2020-07-01	1352	22	1
1420	1_7	30.2	7	2020-06-30 10:04:00	85	62	0.405	57.342	0.725	0	1.17	0	3.2	17	1	NA	NA	NA	NA	NA	2020-06-30 10:04:00	2020-06-30 10:00:00	2020-07-01	1365	23	1
1421	1_7	30.2	7	2020-06-30 10:17:00	91	68	0.434	57.776	0.749	0	1.17	0.00999999999999979	3.21	177	78	NA	NA	NA	NA	NA	2020-06-30 10:17:00	2020-06-30 10:00:00	2020-07-01	1378	23	1
1422	1_7	30.2	7	2020-06-30 10:30:00	99	74	0.474	58.25	0.749	0	1.17	0.04	3.25	196	91	NA	NA	NA	NA	NA	2020-06-30 10:30:00	2020-06-30 10:00:00	2020-07-01	1391	23	1
1423	1_7	30.2	7	2020-06-30 10:43:00	94	69	0.446	58.696	0.737	0	1.17	0	3.25	9	1	NA	NA	NA	NA	NA	2020-06-30 10:43:00	2020-06-30 10:00:00	2020-07-01	1404	23	1
1424	1_7	30.2	7	2020-06-30 10:56:00	84	60	0.398	59.094	0.712	0	1.17	0.00999999999999979	3.26	1	0	NA	NA	NA	NA	NA	2020-06-30 10:56:00	2020-06-30 10:00:00	2020-07-01	1417	23	1
1425	1_7	30.2	7	2020-06-30 11:09:00	90	66	0.429	59.523	0.731	0	1.17	0	3.26	4	1	NA	NA	NA	NA	NA	2020-06-30 11:09:00	2020-06-30 11:00:00	2020-07-01	1430	24	1
1426	1_7	30.2	7	2020-06-30 11:22:00	92	67	0.439	59.962	0.729	0.21	1.38	0	3.26	8	0	NA	NA	NA	NA	NA	2020-06-30 11:22:00	2020-06-30 11:00:00	2020-07-01	1443	24	1
1427	1_7	30.2	7	2020-06-30 11:35:00	99	71	0.468	60.43	0.718	0	1.38	0.0100000000000002	3.27	4	0	NA	NA	NA	NA	NA	2020-06-30 11:35:00	2020-06-30 11:00:00	2020-07-01	1456	24	1
1428	1_7	30.2	7	2020-06-30 11:48:00	85	61	0.401	60.831	0.72	0	1.38	0	3.27	11	0	NA	NA	NA	NA	NA	2020-06-30 11:48:00	2020-06-30 11:00:00	2020-07-01	1469	24	1
1429	1_7	30.2	7	2020-06-30 12:01:00	91	67	0.432	61.263	0.738	0	1.38	0	3.27	110	29	NA	NA	NA	NA	NA	2020-06-30 12:01:00	2020-06-30 12:00:00	2020-07-01	1482	25	1
1430	1_7	30.2	7	2020-06-30 12:14:00	108	81	0.516	61.779	0.748	0	1.38	0.02	3.29	234	91	NA	NA	NA	NA	NA	2020-06-30 12:14:00	2020-06-30 12:00:00	2020-07-01	1495	25	1
1431	1_7	30.2	7	2020-06-30 12:27:00	88	63	0.416	62.195	0.718	0	1.38	0	3.29	25	2	NA	NA	NA	NA	NA	2020-06-30 12:27:00	2020-06-30 12:00:00	2020-07-01	1508	25	1
1432	1_7	30.2	7	2020-06-30 12:40:00	84	61	0.4	62.595	0.721	0	1.38	0	3.29	16	5	NA	NA	NA	NA	NA	2020-06-30 12:40:00	2020-06-30 12:00:00	2020-07-01	1521	25	1
1433	1_7	30.2	7	2020-06-30 12:53:00	84	61	0.4	62.995	0.721	0	1.38	0.00999999999999979	3.3	8	1	NA	NA	NA	NA	NA	2020-06-30 12:53:00	2020-06-30 12:00:00	2020-07-01	1534	25	1
1434	1_7	30.2	7	2020-06-30 13:06:00	90	66	0.429	63.424	0.736	0	1.38	0	3.3	45	10	NA	NA	NA	NA	NA	2020-06-30 13:06:00	2020-06-30 13:00:00	2020-07-01	1547	26	1
1435	1_7	30.2	7	2020-06-30 13:19:00	98	73	0.467	63.891	0.743	0	1.38	0.0100000000000002	3.31	154	71	NA	NA	NA	NA	NA	2020-06-30 13:19:00	2020-06-30 13:00:00	2020-07-01	1560	26	1
1436	1_7	30.2	7	2020-06-30 13:32:00	89	65	0.422	64.313	0.729	0	1.38	0	3.31	55	36	NA	NA	NA	NA	NA	2020-06-30 13:32:00	2020-06-30 13:00:00	2020-07-01	1573	26	1
1437	1_7	30.2	7	2020-06-30 13:45:00	87	63	0.414	64.727	0.725	0	1.38	0	3.31	13	0	NA	NA	NA	NA	NA	2020-06-30 13:45:00	2020-06-30 13:00:00	2020-07-01	1586	26	1
1438	1_7	30.2	7	2020-06-30 13:58:00	89	65	0.423	65.15	0.728	0	1.38	0	3.31	27	0	NA	NA	NA	NA	NA	2020-06-30 13:58:00	2020-06-30 13:00:00	2020-07-01	1599	26	1
1439	1_7	30.2	7	2020-06-30 14:11:00	88	64	0.419	65.569	0.724	0	1.38	0.00999999999999979	3.32	2	0	NA	NA	NA	NA	NA	2020-06-30 14:11:00	2020-06-30 14:00:00	2020-07-01	1612	27	1
1440	1_7	30.2	7	2020-06-30 14:24:00	109	83	0.521	66.09	0.759	0	1.38	0.0500000000000003	3.37	350	166	NA	NA	NA	NA	NA	2020-06-30 14:24:00	2020-06-30 14:00:00	2020-07-01	1625	27	1
1441	1_7	30.5	7	2020-06-30 14:37:00	110	83	0.525	66.615	0.755	0	1.38	0.0299999999999998	3.4	1006	660	NA	NA	NA	NA	NA	2020-06-30 14:37:00	2020-06-30 14:00:00	2020-07-01	1638	27	1
1442	1_7	30.6	7	2020-06-30 14:50:00	104	77	0.494	67.109	0.74	0	1.38	0.0100000000000002	3.41	362	237	NA	NA	NA	NA	NA	2020-06-30 14:50:00	2020-06-30 14:00:00	2020-07-01	1651	27	1
1443	1_7	30.6	7	2020-06-30 15:03:00	103	76	0.489	67.598	0.743	0	1.38	0	3.41	93	40	NA	NA	NA	NA	NA	2020-06-30 15:03:00	2020-06-30 15:00:00	2020-07-01	1664	28	1
1444	1_7	30.6	7	2020-06-30 15:16:00	96	69	0.455	68.053	0.717	0	1.38	0	3.41	3	0	NA	NA	NA	NA	NA	2020-06-30 15:16:00	2020-06-30 15:00:00	2020-07-01	1677	28	1
1445	1_7	30.6	7	2020-06-30 15:29:00	95	68	0.451	68.504	0.713	0	1.38	0	3.41	9	2	NA	NA	NA	NA	NA	2020-06-30 15:29:00	2020-06-30 15:00:00	2020-07-01	1690	28	1
1446	1_7	30.6	7	2020-06-30 15:42:00	89	63	0.422	68.926	0.705	0	1.38	0	3.41	34	1	NA	NA	NA	NA	NA	2020-06-30 15:42:00	2020-06-30 15:00:00	2020-07-01	1703	28	1
1447	1_7	30.6	7	2020-06-30 15:55:00	91	64	0.428	69.354	0.705	0	1.38	0	3.41	10	2	NA	NA	NA	NA	NA	2020-06-30 15:55:00	2020-06-30 15:00:00	2020-07-01	1716	28	1
1448	1_7	30.6	7	2020-06-30 16:08:00	111	82	0.527	69.881	0.736	0	1.38	0.02	3.43	115	12	NA	NA	NA	NA	NA	2020-06-30 16:08:00	2020-06-30 16:00:00	2020-07-01	1729	29	1
1449	1_7	30.6	7	2020-06-30 16:21:00	102	77	0.486	70.367	0.76	0	1.38	0.02	3.45	145	61	NA	NA	NA	NA	NA	2020-06-30 16:21:00	2020-06-30 16:00:00	2020-07-01	1742	29	1
1450	1_7	30.6	7	2020-06-30 16:34:00	100	74	0.478	70.845	0.739	0	1.38	0	3.45	8	2	NA	NA	NA	NA	NA	2020-06-30 16:34:00	2020-06-30 16:00:00	2020-07-01	1755	29	1
1451	1_7	30.6	7	2020-06-30 16:47:00	101	75	0.482	71.327	0.734	0	1.38	0.0199999999999996	3.47	13	0	NA	NA	NA	NA	NA	2020-06-30 16:47:00	2020-06-30 16:00:00	2020-07-01	1768	29	1
1452	1_7	30.6	7	2020-06-30 17:00:00	95	71	0.454	71.781	0.749	0	1.38	0	3.47	19	2	NA	NA	NA	NA	NA	2020-06-30 17:00:00	2020-06-30 17:00:00	2020-07-01	1781	30	1
1453	1_7	30.6	7	2020-06-30 17:13:00	96	73	0.461	72.242	0.756	0	1.38	0.0100000000000002	3.48	52	8	NA	NA	NA	NA	NA	2020-06-30 17:13:00	2020-06-30 17:00:00	2020-07-01	1794	30	1
1454	1_7	30.6	7	2020-06-30 17:26:00	115	89	0.553	72.795	0.777	0	1.38	0.0899999999999999	3.57	707	463	NA	NA	NA	NA	NA	2020-06-30 17:26:00	2020-06-30 17:00:00	2020-07-01	1807	30	1
1455	1_7	30.9	7	2020-06-30 17:39:00	116	91	0.558	73.353	0.781	0	1.38	0	3.57	635	368	NA	NA	NA	NA	NA	2020-06-30 17:39:00	2020-06-30 17:00:00	2020-07-01	1820	30	1
1456	1_7	30.9	7	2020-06-30 17:52:00	116	88	0.555	73.908	0.759	0	1.38	0.0900000000000003	3.66	417	241	NA	NA	NA	NA	NA	2020-06-30 17:52:00	2020-06-30 17:00:00	2020-07-01	1833	30	1
1457	1_7	30.9	7	2020-06-30 18:05:00	105	79	0.503	74.411	0.751	0	1.38	0	3.66	123	15	NA	NA	NA	NA	NA	2020-06-30 18:05:00	2020-06-30 18:00:00	2020-07-01	1846	31	1
1458	1_7	30.9	7	2020-06-30 18:18:00	100	73	0.476	74.887	0.735	0	1.38	0	3.66	94	28	NA	NA	NA	NA	NA	2020-06-30 18:18:00	2020-06-30 18:00:00	2020-07-01	1859	31	1
1459	1_7	30.9	7	2020-06-30 18:31:00	97	69	0.458	75.345	0.717	0	1.38	0	3.66	69	12	NA	NA	NA	NA	NA	2020-06-30 18:31:00	2020-06-30 18:00:00	2020-07-01	1872	31	1
1460	1_7	30.9	7	2020-06-30 18:44:00	110	84	0.527	75.872	0.758	0	1.38	0.0499999999999998	3.71	621	356	NA	NA	NA	NA	NA	2020-06-30 18:44:00	2020-06-30 18:00:00	2020-07-01	1885	31	1
1461	1_7	30.9	7	2020-06-30 18:57:00	130	96	0.618	76.49	0.744	0	1.38	0.0499999999999998	3.76	1367	980	NA	NA	NA	NA	NA	2020-06-30 18:57:00	2020-06-30 18:00:00	2020-07-01	1898	31	1
1462	1_7	30.9	7	2020-06-30 19:10:00	132	99	0.629	77.119	0.747	0	1.38	0.04	3.8	1313	908	NA	NA	NA	NA	NA	2020-06-30 19:10:00	2020-06-30 19:00:00	2020-07-01	1911	32	1
1463	1_7	30.9	7	2020-06-30 19:23:00	140	105	0.668	77.787	0.751	0.01	1.39	0.0100000000000002	3.81	1587	1126	NA	NA	NA	NA	NA	2020-06-30 19:23:00	2020-06-30 19:00:00	2020-07-01	1924	32	1
1464	1_7	30.6	7	2020-06-30 19:36:00	129	96	0.614	78.401	0.75	0.02	1.41	0.0499999999999998	3.86	1348	948	NA	NA	NA	NA	NA	2020-06-30 19:36:00	2020-06-30 19:00:00	2020-07-01	1937	32	1
1465	1_7	30.6	7	2020-06-30 19:49:00	133	100	0.633	79.034	0.753	0.01	1.42	0.0300000000000002	3.89	2127	1575	NA	NA	NA	NA	NA	2020-06-30 19:49:00	2020-06-30 19:00:00	2020-07-01	1950	32	1
1466	1_7	30.6	7	2020-06-30 20:02:00	125	93	0.597	79.631	0.743	0	1.42	0.00999999999999979	3.9	1688	1231	NA	NA	NA	NA	NA	2020-06-30 20:02:00	2020-06-30 20:00:00	2020-07-01	1963	33	1
1467	1_7	30.6	7	2020-06-30 20:15:00	126	94	0.602	80.233	0.742	0.04	1.46	0.0300000000000002	3.93	1277	861	NA	NA	NA	NA	NA	2020-06-30 20:15:00	2020-06-30 20:00:00	2020-07-01	1976	33	1
1468	1_7	30.6	7	2020-06-30 20:28:00	124	92	0.591	80.824	0.744	0	1.46	0.02	3.95	1572	1090	NA	NA	NA	NA	NA	2020-06-30 20:28:00	2020-06-30 20:00:00	2020-07-01	1989	33	1
1469	1_7	30.6	7	2020-06-30 20:41:00	134	100	0.639	81.463	0.75	0.02	1.48	0.0199999999999996	3.97	1284	876	NA	NA	NA	NA	NA	2020-06-30 20:41:00	2020-06-30 20:00:00	2020-07-01	2002	33	1
1470	1_7	30.6	7	2020-06-30 20:54:00	126	94	0.601	82.064	0.748	0	1.48	0.0200000000000005	3.99	1088	716	NA	NA	NA	NA	NA	2020-06-30 20:54:00	2020-06-30 20:00:00	2020-07-01	2015	33	1
1471	1_7	29.7	7	2020-06-30 21:07:00	116	86	0.552	82.616	0.746	0.01	1.49	0.0199999999999996	4.01	871	563	NA	NA	NA	NA	NA	2020-06-30 21:07:00	2020-06-30 21:00:00	2020-07-01	2028	34	1
1472	1_7	29.9	7	2020-06-30 21:20:00	120	90	0.573	83.189	0.749	0.21	1.7	0	4.01	847	535	NA	NA	NA	NA	NA	2020-06-30 21:20:00	2020-06-30 21:00:00	2020-07-01	2041	34	1
1473	1_7	30.7	7	2020-06-30 21:33:00	126	97	0.602	83.791	0.77	0.02	1.72	0.0200000000000005	4.03	1303	903	NA	NA	NA	NA	NA	2020-06-30 21:33:00	2020-06-30 21:00:00	2020-07-01	2054	34	1
1474	1_7	30.5	7	2020-06-30 21:46:00	123	94	0.59	84.381	0.759	0	1.72	0.0299999999999994	4.06	1511	1055	NA	NA	NA	NA	NA	2020-06-30 21:46:00	2020-06-30 21:00:00	2020-07-01	2067	34	1
1475	1_7	30.1	7	2020-06-30 21:59:00	128	96	0.612	84.993	0.747	0.02	1.74	0.0100000000000007	4.07	1413	989	NA	NA	NA	NA	NA	2020-06-30 21:59:00	2020-06-30 21:00:00	2020-07-01	2080	34	1
1476	1_7	30.1	7	2020-06-30 22:12:00	112	83	0.534	85.527	0.74	0	1.74	0.04	4.11	986	650	NA	NA	NA	NA	NA	2020-06-30 22:12:00	2020-06-30 22:00:00	2020-07-01	2093	35	1
1477	1_7	30.1	7	2020-06-30 22:25:00	114	84	0.542	86.069	0.736	0	1.74	0.00999999999999979	4.12	797	481	NA	NA	NA	NA	NA	2020-06-30 22:25:00	2020-06-30 22:00:00	2020-07-01	2106	35	1
1478	1_7	30.1	7	2020-06-30 22:38:00	115	84	0.545	86.614	0.731	0	1.74	0.0700000000000003	4.19	551	293	NA	NA	NA	NA	NA	2020-06-30 22:38:00	2020-06-30 22:00:00	2020-07-01	2119	35	1
1479	1_7	30.1	7	2020-06-30 22:51:00	112	80	0.528	87.142	0.713	0.01	1.75	0	4.19	328	157	NA	NA	NA	NA	NA	2020-06-30 22:51:00	2020-06-30 22:00:00	2020-07-01	2132	35	1
1480	1_7	30.1	7	2020-06-30 23:04:00	104	73	0.49	87.632	0.7	0	1.75	0	4.19	17	0	NA	NA	NA	NA	NA	2020-06-30 23:04:00	2020-06-30 23:00:00	2020-07-01	2145	36	1
1481	1_7	30.1	7	2020-06-30 23:17:00	85	60	0.403	88.035	0.706	0.03	1.78	0	4.19	267	141	NA	NA	NA	NA	NA	2020-06-30 23:17:00	2020-06-30 23:00:00	2020-07-01	2158	36	1
1482	1_7	30.1	7	2020-06-30 23:30:00	116	84	0.551	88.586	0.725	0.01	1.79	0.00999999999999979	4.2	1137	728	NA	NA	NA	NA	NA	2020-06-30 23:30:00	2020-06-30 23:00:00	2020-07-01	2171	36	1
1483	1_7	30.1	7	2020-06-30 23:43:00	122	89	0.578	89.164	0.727	0	1.79	0.00999999999999979	4.21	573	344	NA	NA	NA	NA	NA	2020-06-30 23:43:00	2020-06-30 23:00:00	2020-07-01	2184	36	1
1484	1_7	30.1	7	2020-06-30 23:56:00	99	70	0.467	89.631	0.709	0	1.79	0	4.21	17	0	NA	NA	NA	NA	NA	2020-06-30 23:56:00	2020-06-30 23:00:00	2020-07-01	2197	36	1
1485	1_7	30.1	7	2020-07-01 00:09:00	96	67	0.454	90.085	0.696	0	1.79	0.00999999999999979	4.22	0	0	NA	NA	NA	NA	NA	2020-07-01 00:09:00	2020-07-01 00:00:00	2020-07-01	2210	37	1
1486	1_7	30.1	7	2020-07-01 00:22:00	110	79	0.519	90.604	0.72	0.02	1.81	0.04	4.26	565	370	NA	NA	NA	NA	NA	2020-07-01 00:22:00	2020-07-01 00:00:00	2020-07-01	2223	37	1
1487	1_7	29.8	7	2020-07-01 00:35:00	116	84	0.552	91.156	0.725	0.04	1.85	0.00999999999999979	4.27	1016	649	NA	NA	NA	NA	NA	2020-07-01 00:35:00	2020-07-01 00:00:00	2020-07-01	2236	37	1
1488	1_7	29.8	7	2020-07-01 00:48:00	124	91	0.589	91.745	0.735	0	1.85	0.04	4.31	1471	1010	NA	NA	NA	NA	NA	2020-07-01 00:48:00	2020-07-01 00:00:00	2020-07-01	2249	37	1
1489	1_7	29.8	7	2020-07-01 01:01:00	126	92	0.599	92.344	0.725	0.01	1.86	0.0200000000000005	4.33	1141	732	NA	NA	NA	NA	NA	2020-07-01 01:01:00	2020-07-01 01:00:00	2020-07-01	2262	38	1
1490	1_7	29.8	7	2020-07-01 01:14:00	122	89	0.578	92.922	0.731	0	1.86	0.0300000000000002	4.36	1148	741	NA	NA	NA	NA	NA	2020-07-01 01:14:00	2020-07-01 01:00:00	2020-07-01	2275	38	1
1491	1_7	29.8	7	2020-07-01 01:27:00	129	94	0.611	93.533	0.73	0	1.86	0.00999999999999979	4.37	890	550	NA	NA	NA	NA	NA	2020-07-01 01:27:00	2020-07-01 01:00:00	2020-07-01	2288	38	1
1492	1_7	29.8	7	2020-07-01 01:40:00	115	84	0.547	94.08	0.726	0.0399999999999998	1.9	0.0199999999999996	4.39	1062	690	NA	NA	NA	NA	NA	2020-07-01 01:40:00	2020-07-01 01:00:00	2020-07-01	2301	38	1
1493	1_7	29.8	7	2020-07-01 01:53:00	111	80	0.525	94.605	0.722	0	1.9	0	4.39	105	13	NA	NA	NA	NA	NA	2020-07-01 01:53:00	2020-07-01 01:00:00	2020-07-01	2314	38	1
1494	1_7	29.8	7	2020-07-01 02:06:00	102	72	0.483	95.088	0.703	0	1.9	0.0100000000000007	4.4	6	2	NA	NA	NA	NA	NA	2020-07-01 02:06:00	2020-07-01 02:00:00	2020-07-01	2327	39	1
1495	1_7	29.8	7	2020-07-01 02:19:00	98	69	0.462	95.55	0.709	0	1.9	0	4.4	20	7	NA	NA	NA	NA	NA	2020-07-01 02:19:00	2020-07-01 02:00:00	2020-07-01	2340	39	1
1496	1_7	29.8	7	2020-07-01 02:32:00	97	68	0.458	96.008	0.705	0	1.9	0	4.4	8	1	NA	NA	NA	NA	NA	2020-07-01 02:32:00	2020-07-01 02:00:00	2020-07-01	2353	39	1
1497	1_7	29.8	7	2020-07-01 02:45:00	97	68	0.457	96.465	0.706	0	1.9	0	4.4	12	0	NA	NA	NA	NA	NA	2020-07-01 02:45:00	2020-07-01 02:00:00	2020-07-01	2366	39	1
1498	1_7	29.8	7	2020-07-01 02:58:00	89	62	0.421	96.886	0.697	0	1.9	0	4.4	10	0	NA	NA	NA	NA	NA	2020-07-01 02:58:00	2020-07-01 02:00:00	2020-07-01	2379	39	1
1499	1_7	29.8	7	2020-07-01 03:11:00	91	64	0.427	97.313	0.703	0	1.9	0	4.4	9	2	NA	NA	NA	NA	NA	2020-07-01 03:11:00	2020-07-01 03:00:00	2020-07-01	2392	40	1
1500	1_7	29.8	7	2020-07-01 03:24:00	88	62	0.414	97.727	0.703	0	1.9	0.00999999999999979	4.41	39	0	NA	NA	NA	NA	NA	2020-07-01 03:24:00	2020-07-01 03:00:00	2020-07-01	2405	40	1
1501	1_7	29.8	7	2020-07-01 03:37:00	105	76	0.496	98.223	0.729	0.01	1.91	0.0300000000000002	4.44	494	316	NA	NA	NA	NA	NA	2020-07-01 03:37:00	2020-07-01 03:00:00	2020-07-01	2418	40	1
1502	1_7	29.8	7	2020-07-01 03:50:00	121	89	0.577	98.8	0.733	0.03	1.94	0.0299999999999994	4.47	775	497	NA	NA	NA	NA	NA	2020-07-01 03:50:00	2020-07-01 03:00:00	2020-07-01	2431	40	1
1503	1_7	29.5	7	2020-07-01 04:03:00	131	95	0.62	99.42	0.726	0.01	1.95	0.0499999999999998	4.52	1598	1126	NA	NA	NA	NA	NA	2020-07-01 04:03:00	2020-07-01 04:00:00	2020-07-01	2444	41	1
1504	1_7	29.5	7	2020-07-01 04:16:00	129	94	0.614	100.034	0.726	0	1.95	0.0100000000000007	4.53	1348	913	NA	NA	NA	NA	NA	2020-07-01 04:16:00	2020-07-01 04:00:00	2020-07-01	2457	41	1
1505	1_7	29.5	7	2020-07-01 04:29:00	131	95	0.621	100.655	0.727	0.01	1.96	0.0599999999999996	4.59	1291	862	NA	NA	NA	NA	NA	2020-07-01 04:29:00	2020-07-01 04:00:00	2020-07-01	2470	41	1
1506	1_7	29.5	7	2020-07-01 04:42:00	124	90	0.59	101.245	0.727	0	1.96	0.00999999999999979	4.6	1445	1003	NA	NA	NA	NA	NA	2020-07-01 04:42:00	2020-07-01 04:00:00	2020-07-01	2483	41	1
1507	1_7	29.5	7	2020-07-01 04:55:00	134	98	0.635	101.88	0.73	0.01	1.97	0.0100000000000007	4.61	1271	892	NA	NA	NA	NA	NA	2020-07-01 04:55:00	2020-07-01 04:00:00	2020-07-01	2496	41	1
1508	1_7	29.5	7	2020-07-01 05:08:00	126	92	0.597	102.477	0.732	0	1.97	0	4.61	1452	1007	NA	NA	NA	NA	NA	2020-07-01 05:08:00	2020-07-01 05:00:00	2020-07-01	2509	42	1
1509	1_7	29.5	7	2020-07-01 05:21:00	130	94	0.617	103.094	0.722	0	1.97	0.0199999999999996	4.63	1056	718	NA	NA	NA	NA	NA	2020-07-01 05:21:00	2020-07-01 05:00:00	2020-07-01	2522	42	1
1510	1_7	29.5	7	2020-07-01 05:34:00	120	87	0.568	103.662	0.731	0.0499999999999998	2.02	0.0300000000000002	4.66	1684	1223	NA	NA	NA	NA	NA	2020-07-01 05:34:00	2020-07-01 05:00:00	2020-07-01	2535	42	1
1511	1_7	29.5	7	2020-07-01 05:47:00	113	82	0.535	104.197	0.731	0	2.02	0	4.66	863	533	NA	NA	NA	NA	NA	2020-07-01 05:47:00	2020-07-01 05:00:00	2020-07-01	2548	42	1
1512	1_7	29.7	7	2020-07-01 06:00:00	107	78	0.507	104.704	0.728	0	2.02	0.0199999999999996	4.68	931	575	NA	NA	NA	NA	NA	2020-07-01 06:00:00	2020-07-01 06:00:00	2020-07-01	2561	43	1
1513	1_7	29.7	7	2020-07-01 06:13:00	104	76	0.495	105.199	0.724	0	2.02	0	4.68	282	76	NA	NA	NA	NA	NA	2020-07-01 06:13:00	2020-07-01 06:00:00	2020-07-01	2574	43	1
1514	1_7	29.7	7	2020-07-01 06:26:00	112	80	0.531	105.73	0.711	0	2.02	0.04	4.72	308	120	NA	NA	NA	NA	NA	2020-07-01 06:26:00	2020-07-01 06:00:00	2020-07-01	2587	43	1
1515	1_7	29.7	7	2020-07-01 06:39:00	96	67	0.452	106.182	0.699	0	2.02	0	4.72	18	0	NA	NA	NA	NA	NA	2020-07-01 06:39:00	2020-07-01 06:00:00	2020-07-01	2600	43	1
1516	1_7	29.7	7	2020-07-01 06:52:00	91	65	0.43	106.612	0.708	0.16	2.18	0	4.72	5	0	NA	NA	NA	NA	NA	2020-07-01 06:52:00	2020-07-01 06:00:00	2020-07-01	2613	43	1
1517	1_7	29.7	7	2020-07-01 07:05:00	88	62	0.415	107.027	0.705	0.1	2.28	0	4.72	5	0	NA	NA	NA	NA	NA	2020-07-01 07:05:00	2020-07-01 07:00:00	2020-07-02	2626	44	2
1518	1_7	29.7	7	2020-07-01 07:18:00	86	61	0.408	107.435	0.704	0	2.28	0	4.72	4	0	NA	NA	NA	NA	NA	2020-07-01 07:18:00	2020-07-01 07:00:00	2020-07-02	2639	44	2
1519	1_7	29.7	7	2020-07-01 07:31:00	91	64	0.429	107.864	0.706	0.2	2.48	0	4.72	15	2	NA	NA	NA	NA	NA	2020-07-01 07:31:00	2020-07-01 07:00:00	2020-07-02	2652	44	2
1520	1_7	29.7	7	2020-07-01 07:44:00	86	60	0.405	108.269	0.703	0	2.48	0	4.72	18	0	NA	NA	NA	NA	NA	2020-07-01 07:44:00	2020-07-01 07:00:00	2020-07-02	2665	44	2
1521	1_7	29.7	7	2020-07-01 07:57:00	92	65	0.434	108.703	0.703	0	2.48	0	4.72	8	1	NA	NA	NA	NA	NA	2020-07-01 07:57:00	2020-07-01 07:00:00	2020-07-02	2678	44	2
1522	1_7	29.7	7	2020-07-01 08:10:00	86	61	0.405	109.108	0.714	0	2.48	0.00999999999999979	4.73	291	178	NA	NA	NA	NA	NA	2020-07-01 08:10:00	2020-07-01 08:00:00	2020-07-02	2691	45	2
1523	1_7	29.9	7	2020-07-01 08:23:00	120	85	0.566	109.674	0.711	0	2.48	0.0500000000000007	4.78	722	464	NA	NA	NA	NA	NA	2020-07-01 08:23:00	2020-07-01 08:00:00	2020-07-02	2704	45	2
1524	1_7	30.3	7	2020-07-01 08:36:00	120	87	0.569	110.243	0.721	0	2.48	0.0800000000000001	4.86	850	556	NA	NA	NA	NA	NA	2020-07-01 08:36:00	2020-07-01 08:00:00	2020-07-02	2717	45	2
1525	1_7	30.3	7	2020-07-01 08:49:00	101	73	0.48	110.723	0.721	0	2.48	0	4.86	140	7	NA	NA	NA	NA	NA	2020-07-01 08:49:00	2020-07-01 08:00:00	2020-07-02	2730	45	2
1526	1_7	30.3	7	2020-07-01 09:02:00	94	66	0.442	111.165	0.704	0	2.48	0	4.86	34	1	NA	NA	NA	NA	NA	2020-07-01 09:02:00	2020-07-01 09:00:00	2020-07-02	2743	46	2
1527	1_7	30.3	7	2020-07-01 09:15:00	87	61	0.411	111.576	0.702	0	2.48	0	4.86	9	0	NA	NA	NA	NA	NA	2020-07-01 09:15:00	2020-07-01 09:00:00	2020-07-02	2756	46	2
1528	1_7	30.3	7	2020-07-01 09:28:00	89	62	0.42	111.996	0.697	0	2.48	0	4.86	2	0	NA	NA	NA	NA	NA	2020-07-01 09:28:00	2020-07-01 09:00:00	2020-07-02	2769	46	2
1529	1_7	30.3	7	2020-07-01 09:41:00	90	64	0.425	112.421	0.708	0	2.48	0	4.86	6	0	NA	NA	NA	NA	NA	2020-07-01 09:41:00	2020-07-01 09:00:00	2020-07-02	2782	46	2
1530	1_7	30.3	7	2020-07-01 09:54:00	88	62	0.414	112.835	0.702	0	2.48	0	4.86	10	0	NA	NA	NA	NA	NA	2020-07-01 09:54:00	2020-07-01 09:00:00	2020-07-02	2795	46	2
1531	1_7	30.3	7	2020-07-01 10:07:00	85	60	0.403	113.238	0.7	0	2.48	0	4.86	26	3	NA	NA	NA	NA	NA	2020-07-01 10:07:00	2020-07-01 10:00:00	2020-07-02	2808	47	2
1532	1_7	30.3	7	2020-07-01 10:20:00	90	62	0.422	113.66	0.691	0	2.48	0	4.86	21	0	NA	NA	NA	NA	NA	2020-07-01 10:20:00	2020-07-01 10:00:00	2020-07-02	2821	47	2
1533	1_7	30.3	7	2020-07-01 10:33:00	97	71	0.461	114.121	0.731	0	2.48	0.00999999999999979	4.87	267	171	NA	NA	NA	NA	NA	2020-07-01 10:33:00	2020-07-01 10:00:00	2020-07-02	2834	47	2
1534	1_8	25.4	8	2020-06-29 11:19:00	126	93	0.599	0	0.736	0	0	0	0	1387	982	NA	NA	NA	NA	NA	2020-06-29 11:19:00	2020-06-29 11:00:00	2020-06-30	0	0	0
1535	1_8	25.4	8	2020-06-29 11:32:00	130	99	0.62	0.62	0.76	0	0	0	0	1185	795	NA	NA	NA	NA	NA	2020-06-29 11:32:00	2020-06-29 11:00:00	2020-06-30	13	0	0
1536	1_8	25.4	8	2020-06-29 11:45:00	136	106	0.652	1.272	0.778	0.01	0.01	0	0	1291	879	NA	NA	NA	NA	NA	2020-06-29 11:45:00	2020-06-29 11:00:00	2020-06-30	26	0	0
1537	1_8	25.4	8	2020-06-29 11:58:00	129	104	0.621	1.893	0.806	0	0.01	0.01	0.01	1427	1007	NA	NA	NA	NA	NA	2020-06-29 11:58:00	2020-06-29 11:00:00	2020-06-30	39	0	0
1538	1_8	25.4	8	2020-06-29 12:11:00	125	101	0.603	2.496	0.81	0	0.01	0	0.01	1387	967	NA	NA	NA	NA	NA	2020-06-29 12:11:00	2020-06-29 12:00:00	2020-06-30	52	1	0
1539	1_8	25.4	8	2020-06-29 12:24:00	118	94	0.568	3.064	0.801	0.03	0.04	0	0.01	1057	707	NA	NA	NA	NA	NA	2020-06-29 12:24:00	2020-06-29 12:00:00	2020-06-30	65	1	0
1540	1_8	25.4	8	2020-06-29 12:37:00	118	93	0.568	3.632	0.791	0	0.04	0.02	0.03	989	625	NA	NA	NA	NA	NA	2020-06-29 12:37:00	2020-06-29 12:00:00	2020-06-30	78	1	0
1541	1_8	25.4	8	2020-06-29 12:50:00	120	93	0.576	4.208	0.773	0.02	0.06	0	0.03	1249	846	NA	NA	NA	NA	NA	2020-06-29 12:50:00	2020-06-29 12:00:00	2020-06-30	91	1	0
1542	1_8	25.4	8	2020-06-29 13:03:00	123	93	0.588	4.796	0.753	0.01	0.07	0.02	0.05	944	591	NA	NA	NA	NA	NA	2020-06-29 13:03:00	2020-06-29 13:00:00	2020-06-30	104	2	0
1543	1_8	25.4	8	2020-06-29 13:16:00	124	95	0.594	5.39	0.768	0.03	0.1	0.01	0.06	820	507	NA	NA	NA	NA	NA	2020-06-29 13:16:00	2020-06-29 13:00:00	2020-06-30	117	2	0
1544	1_8	25.4	8	2020-06-29 13:29:00	123	97	0.593	5.983	0.784	0	0.1	0	0.06	722	398	NA	NA	NA	NA	NA	2020-06-29 13:29:00	2020-06-29 13:00:00	2020-06-30	130	2	0
1545	1_8	25	8	2020-06-29 13:42:00	107	82	0.513	6.496	0.761	0	0.1	0	0.06	410	206	NA	NA	NA	NA	NA	2020-06-29 13:42:00	2020-06-29 13:00:00	2020-06-30	143	2	0
1546	1_8	24	8	2020-06-29 13:55:00	110	84	0.525	7.021	0.763	0	0.1	0.01	0.07	616	337	NA	NA	NA	NA	NA	2020-06-29 13:55:00	2020-06-29 13:00:00	2020-06-30	156	2	0
1547	1_8	22	8	2020-06-29 14:08:00	109	86	0.527	7.548	0.788	0	0.1	0	0.07	544	275	NA	NA	NA	NA	NA	2020-06-29 14:08:00	2020-06-29 14:00:00	2020-06-30	169	3	0
1548	1_8	25.4	8	2020-06-29 14:21:00	101	81	0.49	8.038	0.801	0.01	0.11	0	0.07	536	275	NA	NA	NA	NA	NA	2020-06-29 14:21:00	2020-06-29 14:00:00	2020-06-30	182	3	0
1549	1_8	24.5	8	2020-06-29 14:34:00	104	83	0.501	8.539	0.798	0.05	0.16	0	0.07	652	350	NA	NA	NA	NA	NA	2020-06-29 14:34:00	2020-06-29 14:00:00	2020-06-30	195	3	0
1550	1_8	24.5	8	2020-06-29 14:47:00	113	93	0.548	9.087	0.821	0	0.16	0	0.07	275	69	NA	NA	NA	NA	NA	2020-06-29 14:47:00	2020-06-29 14:00:00	2020-06-30	208	3	0
1551	1_8	25.6	8	2020-06-29 15:00:00	128	100	0.616	9.703	0.778	0.06	0.22	0	0.07	440	225	NA	NA	NA	NA	NA	2020-06-29 15:00:00	2020-06-29 15:00:00	2020-06-30	221	4	0
1552	1_8	26.1	8	2020-06-29 15:13:00	99	80	0.481	10.184	0.806	0	0.22	0	0.07	117	49	NA	NA	NA	NA	NA	2020-06-29 15:13:00	2020-06-29 15:00:00	2020-06-30	234	4	0
1553	1_8	26.1	8	2020-06-29 15:26:00	89	72	0.432	10.616	0.805	0	0.22	0	0.07	13	1	NA	NA	NA	NA	NA	2020-06-29 15:26:00	2020-06-29 15:00:00	2020-06-30	247	4	0
1554	1_8	26.3	8	2020-06-29 15:39:00	86	65	0.41	11.026	0.753	0	0.22	0	0.07	7	0	NA	NA	NA	NA	NA	2020-06-29 15:39:00	2020-06-29 15:00:00	2020-06-30	260	4	0
1555	1_8	26.1	8	2020-06-29 15:52:00	82	61	0.392	11.418	0.744	0	0.22	0	0.07	31	0	NA	NA	NA	NA	NA	2020-06-29 15:52:00	2020-06-29 15:00:00	2020-06-30	273	4	0
1556	1_8	26.3	8	2020-06-29 16:05:00	71	52	0.336	11.754	0.731	0	0.22	0	0.07	6	0	NA	NA	NA	NA	NA	2020-06-29 16:05:00	2020-06-29 16:00:00	2020-06-30	286	5	0
1557	1_8	26.3	8	2020-06-29 16:18:00	88	65	0.417	12.171	0.737	0.02	0.24	0	0.07	182	93	NA	NA	NA	NA	NA	2020-06-29 16:18:00	2020-06-29 16:00:00	2020-06-30	299	5	0
1558	1_8	26.2	8	2020-06-29 16:31:00	79	59	0.375	12.546	0.747	0	0.24	0	0.07	33	1	NA	NA	NA	NA	NA	2020-06-29 16:31:00	2020-06-29 16:00:00	2020-06-30	312	5	0
1559	1_8	25.9	8	2020-06-29 16:44:00	90	71	0.434	12.98	0.781	0.05	0.29	0.01	0.08	198	94	NA	NA	NA	NA	NA	2020-06-29 16:44:00	2020-06-29 16:00:00	2020-06-30	325	5	0
1560	1_8	24.8	8	2020-06-29 16:57:00	114	92	0.55	13.53	0.805	0.02	0.31	0.04	0.12	900	573	NA	NA	NA	NA	NA	2020-06-29 16:57:00	2020-06-29 16:00:00	2020-06-30	338	5	0
1561	1_8	25.8	8	2020-06-29 17:10:00	101	81	0.488	14.018	0.798	0.02	0.33	0.00999999999999998	0.13	576	301	NA	NA	NA	NA	NA	2020-06-29 17:10:00	2020-06-29 17:00:00	2020-06-30	351	6	0
1562	1_8	25.9	8	2020-06-29 17:23:00	97	78	0.47	14.488	0.8	0	0.33	0	0.13	174	51	NA	NA	NA	NA	NA	2020-06-29 17:23:00	2020-06-29 17:00:00	2020-06-30	364	6	0
1563	1_8	25.9	8	2020-06-29 17:36:00	87	67	0.416	14.904	0.768	0	0.33	0	0.13	10	0	NA	NA	NA	NA	NA	2020-06-29 17:36:00	2020-06-29 17:00:00	2020-06-30	377	6	0
1564	1_8	25.9	8	2020-06-29 17:49:00	89	66	0.426	15.33	0.743	0	0.33	0	0.13	75	28	NA	NA	NA	NA	NA	2020-06-29 17:49:00	2020-06-29 17:00:00	2020-06-30	390	6	0
1565	1_8	25.8	8	2020-06-29 18:02:00	114	87	0.547	15.877	0.756	0.05	0.38	0	0.13	316	175	NA	NA	NA	NA	NA	2020-06-29 18:02:00	2020-06-29 18:00:00	2020-06-30	403	7	0
1566	1_8	25.8	8	2020-06-29 18:15:00	123	94	0.59	16.467	0.76	0.03	0.41	0.02	0.15	805	529	NA	NA	NA	NA	NA	2020-06-29 18:15:00	2020-06-29 18:00:00	2020-06-30	416	7	0
1567	1_8	25.9	8	2020-06-29 18:28:00	99	77	0.475	16.942	0.784	0	0.41	0	0.15	166	51	NA	NA	NA	NA	NA	2020-06-29 18:28:00	2020-06-29 18:00:00	2020-06-30	429	7	0
1568	1_8	25.8	8	2020-06-29 18:41:00	96	73	0.458	17.4	0.763	0	0.41	0	0.15	30	15	NA	NA	NA	NA	NA	2020-06-29 18:41:00	2020-06-29 18:00:00	2020-06-30	442	7	0
1569	1_8	24.9	8	2020-06-29 18:54:00	116	90	0.558	17.958	0.773	0.15	0.56	0.09	0.24	715	430	NA	NA	NA	NA	NA	2020-06-29 18:54:00	2020-06-29 18:00:00	2020-06-30	455	7	0
1570	1_8	24.6	8	2020-06-29 19:07:00	112	94	0.546	18.504	0.84	0	0.56	0.02	0.26	742	483	NA	NA	NA	NA	NA	2020-06-29 19:07:00	2020-06-29 19:00:00	2020-06-30	468	8	0
1571	1_8	24.6	8	2020-06-29 19:20:00	112	90	0.539	19.043	0.801	0	0.56	0.14	0.4	941	617	NA	NA	NA	NA	NA	2020-06-29 19:20:00	2020-06-29 19:00:00	2020-06-30	481	8	0
1572	1_8	24.6	8	2020-06-29 19:33:00	114	87	0.547	19.59	0.765	0	0.56	0	0.4	1020	667	NA	NA	NA	NA	NA	2020-06-29 19:33:00	2020-06-29 19:00:00	2020-06-30	494	8	0
1573	1_8	24.6	8	2020-06-29 19:46:00	117	93	0.565	20.155	0.788	0	0.56	0	0.4	305	146	NA	NA	NA	NA	NA	2020-06-29 19:46:00	2020-06-29 19:00:00	2020-06-30	507	8	0
1574	1_8	24.6	8	2020-06-29 19:59:00	107	83	0.514	20.669	0.769	0.04	0.6	0	0.4	623	404	NA	NA	NA	NA	NA	2020-06-29 19:59:00	2020-06-29 19:00:00	2020-06-30	520	8	0
1575	1_8	25.2	8	2020-06-29 20:12:00	105	78	0.499	21.168	0.75	0	0.6	0	0.4	1141	792	NA	NA	NA	NA	NA	2020-06-29 20:12:00	2020-06-29 20:00:00	2020-06-30	533	9	0
1576	1_8	25.2	8	2020-06-29 20:25:00	113	85	0.54	21.708	0.754	0.05	0.65	0	0.4	1035	687	NA	NA	NA	NA	NA	2020-06-29 20:25:00	2020-06-29 20:00:00	2020-06-30	546	9	0
1577	1_8	24.9	8	2020-06-29 20:38:00	109	85	0.525	22.233	0.778	0.01	0.66	0.01	0.41	501	308	NA	NA	NA	NA	NA	2020-06-29 20:38:00	2020-06-29 20:00:00	2020-06-30	559	9	0
1578	1_8	25.9	8	2020-06-29 20:51:00	101	77	0.482	22.715	0.762	0	0.66	0	0.41	398	259	NA	NA	NA	NA	NA	2020-06-29 20:51:00	2020-06-29 20:00:00	2020-06-30	572	9	0
1579	1_8	26.7	8	2020-06-29 21:04:00	99	71	0.469	23.184	0.721	0	0.66	0	0.41	8	4	NA	NA	NA	NA	NA	2020-06-29 21:04:00	2020-06-29 21:00:00	2020-06-30	585	10	0
1580	1_8	25.6	8	2020-06-29 21:17:00	99	76	0.474	23.658	0.765	0.08	0.74	0	0.41	585	329	NA	NA	NA	NA	NA	2020-06-29 21:17:00	2020-06-29 21:00:00	2020-06-30	598	10	0
1581	1_8	25.6	8	2020-06-29 21:30:00	110	86	0.527	24.185	0.786	0	0.74	0.07	0.48	1112	758	NA	NA	NA	NA	NA	2020-06-29 21:30:00	2020-06-29 21:00:00	2020-06-30	611	10	0
1582	1_8	24.3	8	2020-06-29 21:43:00	113	89	0.544	24.729	0.793	0.02	0.76	0.07	0.55	887	558	NA	NA	NA	NA	NA	2020-06-29 21:43:00	2020-06-29 21:00:00	2020-06-30	624	10	0
1583	1_8	24.3	8	2020-06-29 21:56:00	121	95	0.584	25.313	0.787	0.03	0.79	0.02	0.57	873	565	NA	NA	NA	NA	NA	2020-06-29 21:56:00	2020-06-29 21:00:00	2020-06-30	637	10	0
1584	1_8	24.3	8	2020-06-29 22:09:00	117	90	0.562	25.875	0.767	0	0.79	0.03	0.6	862	540	NA	NA	NA	NA	NA	2020-06-29 22:09:00	2020-06-29 22:00:00	2020-06-30	650	11	0
1585	1_8	26	8	2020-06-29 22:22:00	112	86	0.536	26.411	0.774	0.08	0.87	0	0.6	227	67	NA	NA	NA	NA	NA	2020-06-29 22:22:00	2020-06-29 22:00:00	2020-06-30	663	11	0
1586	1_8	25.2	8	2020-06-29 22:35:00	131	101	0.626	27.037	0.773	0	0.87	0	0.6	1262	859	NA	NA	NA	NA	NA	2020-06-29 22:35:00	2020-06-29 22:00:00	2020-06-30	676	11	0
1587	1_8	25.7	8	2020-06-29 22:48:00	124	94	0.592	27.629	0.758	0	0.87	0	0.6	1170	781	NA	NA	NA	NA	NA	2020-06-29 22:48:00	2020-06-29 22:00:00	2020-06-30	689	11	0
1588	1_8	25.7	8	2020-06-29 23:01:00	130	97	0.618	28.247	0.749	0.01	0.88	0.03	0.63	1051	658	NA	NA	NA	NA	NA	2020-06-29 23:01:00	2020-06-29 23:00:00	2020-06-30	702	12	0
1589	1_8	25.7	8	2020-06-29 23:14:00	123	94	0.587	28.834	0.768	0.02	0.9	0.09	0.72	1287	928	NA	NA	NA	NA	NA	2020-06-29 23:14:00	2020-06-29 23:00:00	2020-06-30	715	12	0
1590	1_8	25	8	2020-06-29 23:27:00	133	103	0.64	29.474	0.771	0.0399999999999999	0.94	0.01	0.73	1117	736	NA	NA	NA	NA	NA	2020-06-29 23:27:00	2020-06-29 23:00:00	2020-06-30	728	12	0
1591	1_8	25	8	2020-06-29 23:40:00	127	96	0.605	30.079	0.761	0.02	0.96	0.03	0.76	1210	827	NA	NA	NA	NA	NA	2020-06-29 23:40:00	2020-06-29 23:00:00	2020-06-30	741	12	0
1592	1_8	25	8	2020-06-29 23:53:00	128	96	0.609	30.688	0.75	0	0.96	0.01	0.77	1256	884	NA	NA	NA	NA	NA	2020-06-29 23:53:00	2020-06-29 23:00:00	2020-06-30	754	12	0
1593	1_8	25	8	2020-06-30 00:06:00	136	99	0.644	31.332	0.73	0.01	0.97	0	0.77	1196	817	NA	NA	NA	NA	NA	2020-06-30 00:06:00	2020-06-30 00:00:00	2020-06-30	767	13	0
1594	1_8	25	8	2020-06-30 00:19:00	125	93	0.595	31.927	0.749	0.01	0.98	0.0399999999999999	0.81	1509	1081	NA	NA	NA	NA	NA	2020-06-30 00:19:00	2020-06-30 00:00:00	2020-06-30	780	13	0
1595	1_8	25	8	2020-06-30 00:32:00	119	90	0.57	32.497	0.756	0.0600000000000001	1.04	0.13	0.94	856	552	NA	NA	NA	NA	NA	2020-06-30 00:32:00	2020-06-30 00:00:00	2020-06-30	793	13	0
1596	1_8	25	8	2020-06-30 00:45:00	119	90	0.569	33.066	0.753	0.05	1.09	0.02	0.96	1239	836	NA	NA	NA	NA	NA	2020-06-30 00:45:00	2020-06-30 00:00:00	2020-06-30	806	13	0
1597	1_8	25	8	2020-06-30 00:58:00	113	85	0.539	33.605	0.757	0.0399999999999998	1.13	0	0.96	1043	668	NA	NA	NA	NA	NA	2020-06-30 00:58:00	2020-06-30 00:00:00	2020-06-30	819	13	0
1598	1_8	25	8	2020-06-30 01:11:00	130	98	0.622	34.227	0.754	0.04	1.17	0.03	0.99	1351	959	NA	NA	NA	NA	NA	2020-06-30 01:11:00	2020-06-30 01:00:00	2020-06-30	832	14	0
1599	1_8	25.6	8	2020-06-30 01:24:00	120	89	0.572	34.799	0.739	0	1.17	0.05	1.04	1247	863	NA	NA	NA	NA	NA	2020-06-30 01:24:00	2020-06-30 01:00:00	2020-06-30	845	14	0
1600	1_8	25.6	8	2020-06-30 01:37:00	110	81	0.522	35.321	0.736	0	1.17	0	1.04	611	370	NA	NA	NA	NA	NA	2020-06-30 01:37:00	2020-06-30 01:00:00	2020-06-30	858	14	0
1601	1_8	26	8	2020-06-30 01:50:00	119	88	0.566	35.887	0.742	0	1.17	0.01	1.05	724	451	NA	NA	NA	NA	NA	2020-06-30 01:50:00	2020-06-30 01:00:00	2020-06-30	871	14	0
1602	1_8	26.3	8	2020-06-30 02:03:00	98	72	0.466	36.353	0.73	0	1.17	0	1.05	66	7	NA	NA	NA	NA	NA	2020-06-30 02:03:00	2020-06-30 02:00:00	2020-06-30	884	15	0
1603	1_8	26.4	8	2020-06-30 02:16:00	97	72	0.461	36.814	0.741	0	1.17	0	1.05	173	103	NA	NA	NA	NA	NA	2020-06-30 02:16:00	2020-06-30 02:00:00	2020-06-30	897	15	0
1604	1_8	26.2	8	2020-06-30 02:29:00	88	65	0.419	37.233	0.734	0	1.17	0	1.05	0	0	NA	NA	NA	NA	NA	2020-06-30 02:29:00	2020-06-30 02:00:00	2020-06-30	910	15	0
1605	1_8	26.2	8	2020-06-30 02:42:00	81	58	0.384	37.617	0.708	0.01	1.18	0	1.05	10	4	NA	NA	NA	NA	NA	2020-06-30 02:42:00	2020-06-30 02:00:00	2020-06-30	923	15	0
1606	1_8	26.4	8	2020-06-30 02:55:00	81	57	0.383	38	0.699	0	1.18	0	1.05	10	0	NA	NA	NA	NA	NA	2020-06-30 02:55:00	2020-06-30 02:00:00	2020-06-30	936	15	0
1607	1_8	26.1	8	2020-06-30 03:08:00	93	67	0.439	38.439	0.727	0	1.18	0	1.05	150	97	NA	NA	NA	NA	NA	2020-06-30 03:08:00	2020-06-30 03:00:00	2020-06-30	949	16	0
1608	1_8	25.6	8	2020-06-30 03:21:00	100	74	0.478	38.917	0.736	0.0700000000000001	1.25	0.0599999999999998	1.11	682	401	NA	NA	NA	NA	NA	2020-06-30 03:21:00	2020-06-30 03:00:00	2020-06-30	962	16	0
1609	1_8	25.1	8	2020-06-30 03:34:00	113	85	0.541	39.458	0.749	0.01	1.26	0	1.11	900	581	NA	NA	NA	NA	NA	2020-06-30 03:34:00	2020-06-30 03:00:00	2020-06-30	975	16	0
1610	1_8	25.1	8	2020-06-30 03:47:00	135	100	0.644	40.102	0.736	0	1.26	0.16	1.27	843	539	NA	NA	NA	NA	NA	2020-06-30 03:47:00	2020-06-30 03:00:00	2020-06-30	988	16	0
1611	1_8	25.1	8	2020-06-30 04:00:00	125	92	0.593	40.695	0.74	0	1.26	0	1.27	841	534	NA	NA	NA	NA	NA	2020-06-30 04:00:00	2020-06-30 04:00:00	2020-06-30	1001	17	0
1612	1_8	25.1	8	2020-06-30 04:13:00	111	80	0.525	41.22	0.723	0	1.26	0	1.27	686	418	NA	NA	NA	NA	NA	2020-06-30 04:13:00	2020-06-30 04:00:00	2020-06-30	1014	17	0
1613	1_8	26.1	8	2020-06-30 04:26:00	106	78	0.505	41.725	0.736	0.04	1.3	0	1.27	374	180	NA	NA	NA	NA	NA	2020-06-30 04:26:00	2020-06-30 04:00:00	2020-06-30	1027	17	0
1614	1_8	26.1	8	2020-06-30 04:39:00	101	74	0.481	42.206	0.725	0.01	1.31	0.04	1.31	296	107	NA	NA	NA	NA	NA	2020-06-30 04:39:00	2020-06-30 04:00:00	2020-06-30	1040	17	0
1615	1_8	26.2	8	2020-06-30 04:52:00	86	63	0.407	42.613	0.732	0	1.31	0.01	1.32	8	1	NA	NA	NA	NA	NA	2020-06-30 04:52:00	2020-06-30 04:00:00	2020-06-30	1053	17	0
1616	1_8	26.2	8	2020-06-30 05:05:00	82	59	0.389	43.002	0.716	0	1.31	0.01	1.33	13	3	NA	NA	NA	NA	NA	2020-06-30 05:05:00	2020-06-30 05:00:00	2020-06-30	1066	18	0
1617	1_8	26.2	8	2020-06-30 05:18:00	76	55	0.359	43.361	0.726	0.01	1.32	0.01	1.34	33	1	NA	NA	NA	NA	NA	2020-06-30 05:18:00	2020-06-30 05:00:00	2020-06-30	1079	18	0
1618	1_8	26.1	8	2020-06-30 05:31:00	77	56	0.366	43.727	0.727	0	1.32	0	1.34	13	3	NA	NA	NA	NA	NA	2020-06-30 05:31:00	2020-06-30 05:00:00	2020-06-30	1092	18	0
1619	1_8	25.8	8	2020-06-30 05:44:00	97	72	0.462	44.189	0.74	0.02	1.34	0	1.34	276	111	NA	NA	NA	NA	NA	2020-06-30 05:44:00	2020-06-30 05:00:00	2020-06-30	1105	18	0
1620	1_8	26.3	8	2020-06-30 05:57:00	81	58	0.384	44.573	0.719	0	1.34	0	1.34	41	8	NA	NA	NA	NA	NA	2020-06-30 05:57:00	2020-06-30 05:00:00	2020-06-30	1118	18	0
1621	1_8	26.1	8	2020-06-30 06:10:00	78	58	0.371	44.944	0.738	0	1.34	0	1.34	17	2	NA	NA	NA	NA	NA	2020-06-30 06:10:00	2020-06-30 06:00:00	2020-06-30	1131	19	0
1622	1_8	26.6	8	2020-06-30 06:23:00	78	58	0.373	45.317	0.736	0	1.34	0	1.34	11	1	NA	NA	NA	NA	NA	2020-06-30 06:23:00	2020-06-30 06:00:00	2020-06-30	1144	19	0
1623	1_8	26.4	8	2020-06-30 06:36:00	69	49	0.327	45.644	0.709	0	1.34	0	1.34	13	2	NA	NA	NA	NA	NA	2020-06-30 06:36:00	2020-06-30 06:00:00	2020-06-30	1157	19	0
1624	1_8	26.1	8	2020-06-30 06:49:00	76	53	0.358	46.002	0.703	0	1.34	0	1.34	14	0	NA	NA	NA	NA	NA	2020-06-30 06:49:00	2020-06-30 06:00:00	2020-06-30	1170	19	0
1625	1_8	26.1	8	2020-06-30 07:02:00	69	47	0.323	46.325	0.69	0	1.34	0	1.34	25	0	NA	NA	NA	NA	NA	2020-06-30 07:02:00	2020-06-30 07:00:00	2020-07-01	1183	20	1
1626	1_8	26.1	8	2020-06-30 07:15:00	72	51	0.341	46.666	0.7	0	1.34	0	1.34	21	2	NA	NA	NA	NA	NA	2020-06-30 07:15:00	2020-06-30 07:00:00	2020-07-01	1196	20	1
1627	1_8	26	8	2020-06-30 07:28:00	81	57	0.383	47.049	0.706	0	1.34	0	1.34	20	2	NA	NA	NA	NA	NA	2020-06-30 07:28:00	2020-06-30 07:00:00	2020-07-01	1209	20	1
1628	1_8	26.1	8	2020-06-30 07:41:00	87	62	0.41	47.459	0.715	0	1.34	0	1.34	65	18	NA	NA	NA	NA	NA	2020-06-30 07:41:00	2020-06-30 07:00:00	2020-07-01	1222	20	1
1629	1_8	25.9	8	2020-06-30 07:54:00	109	78	0.514	47.973	0.718	0.0199999999999998	1.36	0.01	1.35	800	522	NA	NA	NA	NA	NA	2020-06-30 07:54:00	2020-06-30 07:00:00	2020-07-01	1235	20	1
1630	1_8	25.2	8	2020-06-30 08:07:00	107	80	0.508	48.481	0.749	0	1.36	0	1.35	471	220	NA	NA	NA	NA	NA	2020-06-30 08:07:00	2020-06-30 08:00:00	2020-07-01	1248	21	1
1631	1_8	25.9	8	2020-06-30 08:20:00	101	73	0.478	48.959	0.73	0	1.36	0	1.35	373	125	NA	NA	NA	NA	NA	2020-06-30 08:20:00	2020-06-30 08:00:00	2020-07-01	1261	21	1
1632	1_8	25.9	8	2020-06-30 08:33:00	83	60	0.395	49.354	0.727	0	1.36	0	1.35	46	1	NA	NA	NA	NA	NA	2020-06-30 08:33:00	2020-06-30 08:00:00	2020-07-01	1274	21	1
1633	1_8	25.9	8	2020-06-30 08:46:00	77	55	0.365	49.719	0.714	0	1.36	0	1.35	13	0	NA	NA	NA	NA	NA	2020-06-30 08:46:00	2020-06-30 08:00:00	2020-07-01	1287	21	1
1634	1_8	26	8	2020-06-30 08:59:00	86	63	0.408	50.127	0.727	0	1.36	0	1.35	12	4	NA	NA	NA	NA	NA	2020-06-30 08:59:00	2020-06-30 08:00:00	2020-07-01	1300	21	1
1635	1_8	25.8	8	2020-06-30 09:12:00	75	54	0.354	50.481	0.728	0	1.36	0	1.35	5	0	NA	NA	NA	NA	NA	2020-06-30 09:12:00	2020-06-30 09:00:00	2020-07-01	1313	22	1
1636	1_8	25.9	8	2020-06-30 09:25:00	75	53	0.354	50.835	0.708	0	1.36	0	1.35	17	2	NA	NA	NA	NA	NA	2020-06-30 09:25:00	2020-06-30 09:00:00	2020-07-01	1326	22	1
1637	1_8	25.6	8	2020-06-30 09:38:00	66	47	0.314	51.149	0.711	0	1.36	0	1.35	66	0	NA	NA	NA	NA	NA	2020-06-30 09:38:00	2020-06-30 09:00:00	2020-07-01	1339	22	1
1638	1_8	25.8	8	2020-06-30 09:51:00	77	54	0.361	51.51	0.708	0	1.36	0	1.35	30	0	NA	NA	NA	NA	NA	2020-06-30 09:51:00	2020-06-30 09:00:00	2020-07-01	1352	22	1
1639	1_8	25.8	8	2020-06-30 10:04:00	67	48	0.318	51.828	0.72	0	1.36	0	1.35	15	2	NA	NA	NA	NA	NA	2020-06-30 10:04:00	2020-06-30 10:00:00	2020-07-01	1365	23	1
1640	1_8	25.7	8	2020-06-30 10:17:00	94	69	0.446	52.274	0.731	0	1.36	0	1.35	111	59	NA	NA	NA	NA	NA	2020-06-30 10:17:00	2020-06-30 10:00:00	2020-07-01	1378	23	1
1641	1_8	25.7	8	2020-06-30 10:30:00	74	53	0.352	52.626	0.719	0	1.36	0	1.35	10	0	NA	NA	NA	NA	NA	2020-06-30 10:30:00	2020-06-30 10:00:00	2020-07-01	1391	23	1
1642	1_8	25.7	8	2020-06-30 10:43:00	73	53	0.349	52.975	0.727	0	1.36	0	1.35	1	0	NA	NA	NA	NA	NA	2020-06-30 10:43:00	2020-06-30 10:00:00	2020-07-01	1404	23	1
1643	1_8	25.7	8	2020-06-30 10:56:00	73	53	0.345	53.32	0.729	0	1.36	0	1.35	40	2	NA	NA	NA	NA	NA	2020-06-30 10:56:00	2020-06-30 10:00:00	2020-07-01	1417	23	1
1644	1_8	24.4	8	2020-06-30 11:09:00	95	70	0.452	53.772	0.741	0.03	1.39	0.0199999999999998	1.37	459	240	NA	NA	NA	NA	NA	2020-06-30 11:09:00	2020-06-30 11:00:00	2020-07-01	1430	24	1
1645	1_8	25.5	8	2020-06-30 11:22:00	97	76	0.468	54.24	0.781	0.01	1.4	0	1.37	216	36	NA	NA	NA	NA	NA	2020-06-30 11:22:00	2020-06-30 11:00:00	2020-07-01	1443	24	1
1646	1_8	25.2	8	2020-06-30 11:35:00	114	88	0.545	54.785	0.771	0.01	1.41	0.05	1.42	367	174	NA	NA	NA	NA	NA	2020-06-30 11:35:00	2020-06-30 11:00:00	2020-07-01	1456	24	1
1647	1_8	25.6	8	2020-06-30 11:48:00	81	60	0.384	55.169	0.748	0.02	1.43	0.05	1.47	150	50	NA	NA	NA	NA	NA	2020-06-30 11:48:00	2020-06-30 11:00:00	2020-07-01	1469	24	1
1648	1_8	25.5	8	2020-06-30 12:01:00	76	57	0.364	55.533	0.747	0	1.43	0	1.47	21	0	NA	NA	NA	NA	NA	2020-06-30 12:01:00	2020-06-30 12:00:00	2020-07-01	1482	25	1
1649	1_8	25.4	8	2020-06-30 12:14:00	73	53	0.344	55.877	0.732	0	1.43	0	1.47	11	0	NA	NA	NA	NA	NA	2020-06-30 12:14:00	2020-06-30 12:00:00	2020-07-01	1495	25	1
1650	1_8	25.7	8	2020-06-30 12:27:00	80	59	0.383	56.26	0.736	0	1.43	0	1.47	43	5	NA	NA	NA	NA	NA	2020-06-30 12:27:00	2020-06-30 12:00:00	2020-07-01	1508	25	1
1651	1_8	25.4	8	2020-06-30 12:40:00	69	50	0.328	56.588	0.717	0	1.43	0	1.47	11	0	NA	NA	NA	NA	NA	2020-06-30 12:40:00	2020-06-30 12:00:00	2020-07-01	1521	25	1
1652	1_8	25.4	8	2020-06-30 12:53:00	70	51	0.332	56.92	0.733	0	1.43	0	1.47	10	2	NA	NA	NA	NA	NA	2020-06-30 12:53:00	2020-06-30 12:00:00	2020-07-01	1534	25	1
1653	1_8	25.1	8	2020-06-30 13:06:00	72	53	0.344	57.264	0.729	0	1.43	0.01	1.48	7	1	NA	NA	NA	NA	NA	2020-06-30 13:06:00	2020-06-30 13:00:00	2020-07-01	1547	26	1
1654	1_8	25.6	8	2020-06-30 13:19:00	76	55	0.361	57.625	0.724	0	1.43	0	1.48	30	5	NA	NA	NA	NA	NA	2020-06-30 13:19:00	2020-06-30 13:00:00	2020-07-01	1560	26	1
1655	1_8	25.3	8	2020-06-30 13:32:00	65	46	0.306	57.931	0.709	0	1.43	0	1.48	29	0	NA	NA	NA	NA	NA	2020-06-30 13:32:00	2020-06-30 13:00:00	2020-07-01	1573	26	1
1656	1_8	25.5	8	2020-06-30 13:45:00	70	50	0.331	58.262	0.715	0	1.43	0	1.48	19	2	NA	NA	NA	NA	NA	2020-06-30 13:45:00	2020-06-30 13:00:00	2020-07-01	1586	26	1
1657	1_8	25.3	8	2020-06-30 13:58:00	93	69	0.442	58.704	0.74	0	1.43	0	1.48	156	59	NA	NA	NA	NA	NA	2020-06-30 13:58:00	2020-06-30 13:00:00	2020-07-01	1599	26	1
1658	1_8	25	8	2020-06-30 14:11:00	103	77	0.49	59.194	0.748	0.04	1.47	0.0800000000000001	1.56	608	350	NA	NA	NA	NA	NA	2020-06-30 14:11:00	2020-06-30 14:00:00	2020-07-01	1612	27	1
1659	1_8	25.5	8	2020-06-30 14:24:00	102	81	0.492	59.686	0.792	0.01	1.48	0.04	1.6	181	70	NA	NA	NA	NA	NA	2020-06-30 14:24:00	2020-06-30 14:00:00	2020-07-01	1625	27	1
1660	1_8	25.2	8	2020-06-30 14:37:00	122	95	0.588	60.274	0.781	0.0800000000000001	1.56	0.0299999999999998	1.63	435	190	NA	NA	NA	NA	NA	2020-06-30 14:37:00	2020-06-30 14:00:00	2020-07-01	1638	27	1
1661	1_8	25.5	8	2020-06-30 14:50:00	88	68	0.421	60.695	0.777	0.01	1.57	0.02	1.65	278	132	NA	NA	NA	NA	NA	2020-06-30 14:50:00	2020-06-30 14:00:00	2020-07-01	1651	27	1
1662	1_8	25.5	8	2020-06-30 15:03:00	80	62	0.383	61.078	0.78	0	1.57	0	1.65	2	0	NA	NA	NA	NA	NA	2020-06-30 15:03:00	2020-06-30 15:00:00	2020-07-01	1664	28	1
1663	1_8	25.6	8	2020-06-30 15:16:00	75	58	0.359	61.437	0.772	0	1.57	0	1.65	20	1	NA	NA	NA	NA	NA	2020-06-30 15:16:00	2020-06-30 15:00:00	2020-07-01	1677	28	1
1664	1_8	25.5	8	2020-06-30 15:29:00	73	56	0.351	61.788	0.759	0	1.57	0	1.65	6	0	NA	NA	NA	NA	NA	2020-06-30 15:29:00	2020-06-30 15:00:00	2020-07-01	1690	28	1
1665	1_8	25.6	8	2020-06-30 15:42:00	71	52	0.337	62.125	0.74	0	1.57	0	1.65	9	3	NA	NA	NA	NA	NA	2020-06-30 15:42:00	2020-06-30 15:00:00	2020-07-01	1703	28	1
1666	1_8	25.6	8	2020-06-30 15:55:00	68	50	0.322	62.447	0.734	0	1.57	0	1.65	64	32	NA	NA	NA	NA	NA	2020-06-30 15:55:00	2020-06-30 15:00:00	2020-07-01	1716	28	1
1667	1_8	25.5	8	2020-06-30 16:08:00	69	49	0.327	62.774	0.715	0	1.57	0	1.65	13	0	NA	NA	NA	NA	NA	2020-06-30 16:08:00	2020-06-30 16:00:00	2020-07-01	1729	29	1
1668	1_8	25.5	8	2020-06-30 16:21:00	69	51	0.328	63.102	0.732	0	1.57	0	1.65	9	1	NA	NA	NA	NA	NA	2020-06-30 16:21:00	2020-06-30 16:00:00	2020-07-01	1742	29	1
1669	1_8	25.5	8	2020-06-30 16:34:00	70	50	0.33	63.432	0.716	0	1.57	0	1.65	40	6	NA	NA	NA	NA	NA	2020-06-30 16:34:00	2020-06-30 16:00:00	2020-07-01	1755	29	1
1670	1_8	25.4	8	2020-06-30 16:47:00	96	73	0.457	63.889	0.76	0.12	1.69	0.02	1.67	477	197	NA	NA	NA	NA	NA	2020-06-30 16:47:00	2020-06-30 16:00:00	2020-07-01	1768	29	1
1671	1_8	25.4	8	2020-06-30 17:00:00	110	89	0.532	64.421	0.814	0	1.69	0.14	1.81	898	634	NA	NA	NA	NA	NA	2020-06-30 17:00:00	2020-06-30 17:00:00	2020-07-01	1781	30	1
1672	1_8	25.8	8	2020-06-30 17:13:00	107	90	0.521	64.942	0.84	0.12	1.81	0.0499999999999998	1.86	376	173	NA	NA	NA	NA	NA	2020-06-30 17:13:00	2020-06-30 17:00:00	2020-07-01	1794	30	1
1673	1_8	25.8	8	2020-06-30 17:26:00	93	77	0.451	65.393	0.823	0	1.81	0	1.86	162	36	NA	NA	NA	NA	NA	2020-06-30 17:26:00	2020-06-30 17:00:00	2020-07-01	1807	30	1
1674	1_8	25.8	8	2020-06-30 17:39:00	81	64	0.391	65.784	0.781	0	1.81	0	1.86	29	0	NA	NA	NA	NA	NA	2020-06-30 17:39:00	2020-06-30 17:00:00	2020-07-01	1820	30	1
1675	1_8	25.8	8	2020-06-30 17:52:00	78	60	0.372	66.156	0.775	0	1.81	0	1.86	43	3	NA	NA	NA	NA	NA	2020-06-30 17:52:00	2020-06-30 17:00:00	2020-07-01	1833	30	1
1676	1_8	25.6	8	2020-06-30 18:05:00	105	83	0.507	66.663	0.793	0.04	1.85	0.1	1.96	797	524	NA	NA	NA	NA	NA	2020-06-30 18:05:00	2020-06-30 18:00:00	2020-07-01	1846	31	1
1677	1_8	24.8	8	2020-06-30 18:18:00	114	92	0.55	67.213	0.803	0.0399999999999998	1.89	0.04	2	869	563	NA	NA	NA	NA	NA	2020-06-30 18:18:00	2020-06-30 18:00:00	2020-07-01	1859	31	1
1678	1_8	24.3	8	2020-06-30 18:31:00	122	98	0.588	67.801	0.808	0.04	1.93	0.0499999999999998	2.05	606	291	NA	NA	NA	NA	NA	2020-06-30 18:31:00	2020-06-30 18:00:00	2020-07-01	1872	31	1
1679	1_8	24.3	8	2020-06-30 18:44:00	117	95	0.566	68.367	0.811	0.03	1.96	0	2.05	752	460	NA	NA	NA	NA	NA	2020-06-30 18:44:00	2020-06-30 18:00:00	2020-07-01	1885	31	1
1680	1_8	24.3	8	2020-06-30 18:57:00	107	87	0.519	68.886	0.806	0.0299999999999998	1.99	0.0100000000000002	2.06	774	482	NA	NA	NA	NA	NA	2020-06-30 18:57:00	2020-06-30 18:00:00	2020-07-01	1898	31	1
1681	1_8	24.3	8	2020-06-30 19:10:00	106	86	0.514	69.4	0.808	0.0100000000000002	2	0.04	2.1	1065	732	NA	NA	NA	NA	NA	2020-06-30 19:10:00	2020-06-30 19:00:00	2020-07-01	1911	32	1
1682	1_8	24.3	8	2020-06-30 19:23:00	114	92	0.551	69.951	0.803	0.0600000000000001	2.06	0.0899999999999999	2.19	551	306	NA	NA	NA	NA	NA	2020-06-30 19:23:00	2020-06-30 19:00:00	2020-07-01	1924	32	1
1683	1_8	24.3	8	2020-06-30 19:36:00	119	97	0.578	70.529	0.816	0.24	2.3	0.04	2.23	788	497	NA	NA	NA	NA	NA	2020-06-30 19:36:00	2020-06-30 19:00:00	2020-07-01	1937	32	1
1684	1_8	24.3	8	2020-06-30 19:49:00	122	102	0.593	71.122	0.838	0.0100000000000002	2.31	0.0600000000000001	2.29	1066	716	NA	NA	NA	NA	NA	2020-06-30 19:49:00	2020-06-30 19:00:00	2020-07-01	1950	32	1
1685	1_8	24.3	8	2020-06-30 20:02:00	107	89	0.521	71.643	0.826	0	2.31	0.00999999999999979	2.3	714	439	NA	NA	NA	NA	NA	2020-06-30 20:02:00	2020-06-30 20:00:00	2020-07-01	1963	33	1
1686	1_8	24.3	8	2020-06-30 20:15:00	110	90	0.534	72.177	0.815	0.00999999999999979	2.32	0	2.3	368	178	NA	NA	NA	NA	NA	2020-06-30 20:15:00	2020-06-30 20:00:00	2020-07-01	1976	33	1
1687	1_8	24.3	8	2020-06-30 20:28:00	119	96	0.574	72.751	0.808	0.0800000000000001	2.4	0.12	2.42	1036	741	NA	NA	NA	NA	NA	2020-06-30 20:28:00	2020-06-30 20:00:00	2020-07-01	1989	33	1
1688	1_8	24.7	8	2020-06-30 20:41:00	121	98	0.585	73.336	0.812	0	2.4	0.0500000000000003	2.47	684	434	NA	NA	NA	NA	NA	2020-06-30 20:41:00	2020-06-30 20:00:00	2020-07-01	2002	33	1
1689	1_8	24.7	8	2020-06-30 20:54:00	111	88	0.534	73.87	0.796	0.11	2.51	0.0599999999999996	2.53	700	460	NA	NA	NA	NA	NA	2020-06-30 20:54:00	2020-06-30 20:00:00	2020-07-01	2015	33	1
1690	1_8	24.7	8	2020-06-30 21:07:00	97	79	0.471	74.341	0.81	0.0100000000000002	2.52	0	2.53	225	123	NA	NA	NA	NA	NA	2020-06-30 21:07:00	2020-06-30 21:00:00	2020-07-01	2028	34	1
1691	1_8	25.9	8	2020-06-30 21:20:00	108	87	0.523	74.864	0.802	0.18	2.7	0.1	2.63	550	317	NA	NA	NA	NA	NA	2020-06-30 21:20:00	2020-06-30 21:00:00	2020-07-01	2041	34	1
1692	1_8	25.9	8	2020-06-30 21:33:00	114	93	0.551	75.415	0.816	0	2.7	0.0100000000000002	2.64	989	682	NA	NA	NA	NA	NA	2020-06-30 21:33:00	2020-06-30 21:00:00	2020-07-01	2054	34	1
1693	1_8	25.9	8	2020-06-30 21:46:00	105	86	0.508	75.923	0.817	0.12	2.82	0.0699999999999998	2.71	426	195	NA	NA	NA	NA	NA	2020-06-30 21:46:00	2020-06-30 21:00:00	2020-07-01	2067	34	1
1694	1_8	25.9	8	2020-06-30 21:59:00	118	97	0.574	76.497	0.819	0.02	2.84	0.0499999999999998	2.76	694	435	NA	NA	NA	NA	NA	2020-06-30 21:59:00	2020-06-30 21:00:00	2020-07-01	2080	34	1
1695	1_8	25.9	8	2020-06-30 22:12:00	120	99	0.582	77.079	0.822	0	2.84	0.17	2.93	800	425	NA	NA	NA	NA	NA	2020-06-30 22:12:00	2020-06-30 22:00:00	2020-07-01	2093	35	1
1696	1_8	25.9	8	2020-06-30 22:25:00	112	90	0.542	77.621	0.805	0.0800000000000001	2.92	0	2.93	918	602	NA	NA	NA	NA	NA	2020-06-30 22:25:00	2020-06-30 22:00:00	2020-07-01	2106	35	1
1697	1_8	25.9	8	2020-06-30 22:38:00	119	96	0.577	78.198	0.807	0	2.92	0	2.93	580	360	NA	NA	NA	NA	NA	2020-06-30 22:38:00	2020-06-30 22:00:00	2020-07-01	2119	35	1
1698	1_8	25.6	8	2020-06-30 22:51:00	113	88	0.543	78.741	0.782	0	2.92	0	2.93	854	537	NA	NA	NA	NA	NA	2020-06-30 22:51:00	2020-06-30 22:00:00	2020-07-01	2132	35	1
1699	1_8	25.6	8	2020-06-30 23:04:00	110	84	0.528	79.269	0.766	0	2.92	0	2.93	258	140	NA	NA	NA	NA	NA	2020-06-30 23:04:00	2020-06-30 23:00:00	2020-07-01	2145	36	1
1700	1_8	24.6	8	2020-06-30 23:17:00	119	92	0.571	79.84	0.772	0.0800000000000001	3	0.02	2.95	868	562	NA	NA	NA	NA	NA	2020-06-30 23:17:00	2020-06-30 23:00:00	2020-07-01	2158	36	1
1701	1_8	24.6	8	2020-06-30 23:30:00	111	87	0.533	80.373	0.782	0	3	0.00999999999999979	2.96	735	476	NA	NA	NA	NA	NA	2020-06-30 23:30:00	2020-06-30 23:00:00	2020-07-01	2171	36	1
1702	1_8	25	8	2020-06-30 23:43:00	112	87	0.54	80.913	0.775	0	3	0	2.96	1061	705	NA	NA	NA	NA	NA	2020-06-30 23:43:00	2020-06-30 23:00:00	2020-07-01	2184	36	1
1703	1_8	25	8	2020-06-30 23:56:00	115	89	0.552	81.465	0.773	0.0499999999999998	3.05	0.04	3	560	369	NA	NA	NA	NA	NA	2020-06-30 23:56:00	2020-06-30 23:00:00	2020-07-01	2197	36	1
1704	1_8	24.3	8	2020-07-01 00:09:00	111	86	0.531	81.996	0.773	0.0100000000000002	3.06	0.0800000000000001	3.08	961	634	NA	NA	NA	NA	NA	2020-07-01 00:09:00	2020-07-01 00:00:00	2020-07-01	2210	37	1
1705	1_8	25.8	8	2020-07-01 00:22:00	108	85	0.519	82.515	0.787	0	3.06	0	3.08	649	409	NA	NA	NA	NA	NA	2020-07-01 00:22:00	2020-07-01 00:00:00	2020-07-01	2223	37	1
1706	1_8	26.5	8	2020-07-01 00:35:00	107	83	0.514	83.029	0.779	0.00999999999999979	3.07	0.0800000000000001	3.16	671	406	NA	NA	NA	NA	NA	2020-07-01 00:35:00	2020-07-01 00:00:00	2020-07-01	2236	37	1
1707	1_8	26.6	8	2020-07-01 00:48:00	103	78	0.491	83.52	0.759	0	3.07	0	3.16	6	0	NA	NA	NA	NA	NA	2020-07-01 00:48:00	2020-07-01 00:00:00	2020-07-01	2249	37	1
1708	1_8	26.5	8	2020-07-01 01:01:00	87	65	0.416	83.936	0.745	0	3.07	0	3.16	20	4	NA	NA	NA	NA	NA	2020-07-01 01:01:00	2020-07-01 01:00:00	2020-07-01	2262	38	1
1709	1_8	26.5	8	2020-07-01 01:14:00	91	68	0.435	84.371	0.748	0	3.07	0	3.16	39	10	NA	NA	NA	NA	NA	2020-07-01 01:14:00	2020-07-01 01:00:00	2020-07-01	2275	38	1
1710	1_8	25.1	8	2020-07-01 01:27:00	98	76	0.469	84.84	0.776	0.12	3.19	0.0899999999999999	3.25	555	357	NA	NA	NA	NA	NA	2020-07-01 01:27:00	2020-07-01 01:00:00	2020-07-01	2288	38	1
1711	1_8	26.4	8	2020-07-01 01:40:00	98	77	0.473	85.313	0.787	0	3.19	0	3.25	480	315	NA	NA	NA	NA	NA	2020-07-01 01:40:00	2020-07-01 01:00:00	2020-07-01	2301	38	1
1712	1_8	26.4	8	2020-07-01 01:53:00	102	81	0.491	85.804	0.796	0	3.19	0	3.25	172	53	NA	NA	NA	NA	NA	2020-07-01 01:53:00	2020-07-01 01:00:00	2020-07-01	2314	38	1
1713	1_8	26.7	8	2020-07-01 02:06:00	99	78	0.478	86.282	0.787	0.15	3.34	0.0299999999999998	3.28	573	312	NA	NA	NA	NA	NA	2020-07-01 02:06:00	2020-07-01 02:00:00	2020-07-01	2327	39	1
1714	1_8	26.5	8	2020-07-01 02:19:00	96	76	0.462	86.744	0.787	0.0100000000000002	3.35	0	3.28	68	5	NA	NA	NA	NA	NA	2020-07-01 02:19:00	2020-07-01 02:00:00	2020-07-01	2340	39	1
1715	1_8	26.5	8	2020-07-01 02:32:00	99	76	0.474	87.218	0.767	0	3.35	0.0100000000000002	3.29	2	1	NA	NA	NA	NA	NA	2020-07-01 02:32:00	2020-07-01 02:00:00	2020-07-01	2353	39	1
1716	1_8	26.6	8	2020-07-01 02:45:00	92	70	0.441	87.659	0.759	0	3.35	0	3.29	0	0	NA	NA	NA	NA	NA	2020-07-01 02:45:00	2020-07-01 02:00:00	2020-07-01	2366	39	1
1717	1_8	26.5	8	2020-07-01 02:58:00	91	69	0.435	88.094	0.755	0	3.35	0	3.29	0	0	NA	NA	NA	NA	NA	2020-07-01 02:58:00	2020-07-01 02:00:00	2020-07-01	2379	39	1
1718	1_8	26.5	8	2020-07-01 03:11:00	92	68	0.437	88.531	0.746	0	3.35	0	3.29	5	4	NA	NA	NA	NA	NA	2020-07-01 03:11:00	2020-07-01 03:00:00	2020-07-01	2392	40	1
1719	1_8	26.3	8	2020-07-01 03:24:00	136	104	0.651	89.182	0.761	0.0600000000000001	3.41	0	3.29	221	93	NA	NA	NA	NA	NA	2020-07-01 03:24:00	2020-07-01 03:00:00	2020-07-01	2405	40	1
1720	1_8	26.6	8	2020-07-01 03:37:00	108	84	0.518	89.7	0.774	0.0499999999999998	3.46	0.0899999999999999	3.38	468	283	NA	NA	NA	NA	NA	2020-07-01 03:37:00	2020-07-01 03:00:00	2020-07-01	2418	40	1
1721	1_8	26.4	8	2020-07-01 03:50:00	113	87	0.54	90.24	0.775	0.0100000000000002	3.47	0.14	3.52	1014	692	NA	NA	NA	NA	NA	2020-07-01 03:50:00	2020-07-01 03:00:00	2020-07-01	2431	40	1
1722	1_8	26.4	8	2020-07-01 04:03:00	113	86	0.54	90.78	0.758	0.00999999999999979	3.48	0.0600000000000001	3.58	962	655	NA	NA	NA	NA	NA	2020-07-01 04:03:00	2020-07-01 04:00:00	2020-07-01	2444	41	1
1723	1_8	26	8	2020-07-01 04:16:00	114	86	0.546	91.326	0.748	0.02	3.5	0.00999999999999979	3.59	939	654	NA	NA	NA	NA	NA	2020-07-01 04:16:00	2020-07-01 04:00:00	2020-07-01	2457	41	1
1724	1_8	26	8	2020-07-01 04:29:00	113	84	0.538	91.864	0.741	0	3.5	0.04	3.63	763	501	NA	NA	NA	NA	NA	2020-07-01 04:29:00	2020-07-01 04:00:00	2020-07-01	2470	41	1
1725	1_8	26.7	8	2020-07-01 04:42:00	96	71	0.455	92.319	0.74	0	3.5	0	3.63	263	113	NA	NA	NA	NA	NA	2020-07-01 04:42:00	2020-07-01 04:00:00	2020-07-01	2483	41	1
1726	1_8	26.6	8	2020-07-01 04:55:00	88	64	0.419	92.738	0.726	0	3.5	0	3.63	16	0	NA	NA	NA	NA	NA	2020-07-01 04:55:00	2020-07-01 04:00:00	2020-07-01	2496	41	1
1727	1_8	26.6	8	2020-07-01 05:08:00	81	59	0.385	93.123	0.734	0	3.5	0	3.63	2	1	NA	NA	NA	NA	NA	2020-07-01 05:08:00	2020-07-01 05:00:00	2020-07-01	2509	42	1
1728	1_8	26.6	8	2020-07-01 05:21:00	82	60	0.391	93.514	0.728	0	3.5	0	3.63	32	1	NA	NA	NA	NA	NA	2020-07-01 05:21:00	2020-07-01 05:00:00	2020-07-01	2522	42	1
1729	1_8	26.6	8	2020-07-01 05:34:00	82	60	0.388	93.902	0.735	0	3.5	0	3.63	15	3	NA	NA	NA	NA	NA	2020-07-01 05:34:00	2020-07-01 05:00:00	2020-07-01	2535	42	1
1730	1_8	26.1	8	2020-07-01 05:47:00	95	70	0.452	94.354	0.743	0.0800000000000001	3.58	0	3.63	555	278	NA	NA	NA	NA	NA	2020-07-01 05:47:00	2020-07-01 05:00:00	2020-07-01	2548	42	1
1731	1_8	26.1	8	2020-07-01 06:00:00	109	83	0.52	94.874	0.766	0.02	3.6	0	3.63	711	423	NA	NA	NA	NA	NA	2020-07-01 06:00:00	2020-07-01 06:00:00	2020-07-01	2561	43	1
1732	1_8	27.3	8	2020-07-01 06:13:00	99	77	0.474	95.348	0.782	0	3.6	0	3.63	207	18	NA	NA	NA	NA	NA	2020-07-01 06:13:00	2020-07-01 06:00:00	2020-07-01	2574	43	1
1733	1_8	26.5	8	2020-07-01 06:26:00	85	64	0.407	95.755	0.752	0	3.6	0	3.63	4	1	NA	NA	NA	NA	NA	2020-07-01 06:26:00	2020-07-01 06:00:00	2020-07-01	2587	43	1
1734	1_8	26.7	8	2020-07-01 06:39:00	89	66	0.423	96.178	0.747	0	3.6	0	3.63	37	11	NA	NA	NA	NA	NA	2020-07-01 06:39:00	2020-07-01 06:00:00	2020-07-01	2600	43	1
1735	1_8	26.5	8	2020-07-01 06:52:00	86	63	0.409	96.587	0.733	0	3.6	0	3.63	4	0	NA	NA	NA	NA	NA	2020-07-01 06:52:00	2020-07-01 06:00:00	2020-07-01	2613	43	1
1736	1_8	26.4	8	2020-07-01 07:05:00	78	57	0.372	96.959	0.729	0	3.6	0	3.63	8	0	NA	NA	NA	NA	NA	2020-07-01 07:05:00	2020-07-01 07:00:00	2020-07-02	2626	44	2
1737	1_8	26.6	8	2020-07-01 07:18:00	77	55	0.363	97.322	0.721	0	3.6	0	3.63	20	0	NA	NA	NA	NA	NA	2020-07-01 07:18:00	2020-07-01 07:00:00	2020-07-02	2639	44	2
1738	1_8	26.8	8	2020-07-01 07:31:00	81	60	0.386	97.708	0.735	0	3.6	0	3.63	4	0	NA	NA	NA	NA	NA	2020-07-01 07:31:00	2020-07-01 07:00:00	2020-07-02	2652	44	2
1739	1_8	26.2	8	2020-07-01 07:44:00	83	61	0.396	98.104	0.738	0	3.6	0	3.63	91	36	NA	NA	NA	NA	NA	2020-07-01 07:44:00	2020-07-01 07:00:00	2020-07-02	2665	44	2
1740	1_8	26.4	8	2020-07-01 07:57:00	80	58	0.378	98.482	0.723	0	3.6	0	3.63	11	0	NA	NA	NA	NA	NA	2020-07-01 07:57:00	2020-07-01 07:00:00	2020-07-02	2678	44	2
1741	1_8	26.3	8	2020-07-01 08:10:00	82	59	0.387	98.869	0.726	0	3.6	0	3.63	32	7	NA	NA	NA	NA	NA	2020-07-01 08:10:00	2020-07-01 08:00:00	2020-07-02	2691	45	2
1742	1_8	26.3	8	2020-07-01 08:23:00	92	68	0.437	99.306	0.735	0.0800000000000001	3.68	0	3.63	461	190	NA	NA	NA	NA	NA	2020-07-01 08:23:00	2020-07-01 08:00:00	2020-07-02	2704	45	2
1743	1_8	26.4	8	2020-07-01 08:36:00	81	62	0.388	99.694	0.757	0	3.68	0	3.63	56	4	NA	NA	NA	NA	NA	2020-07-01 08:36:00	2020-07-01 08:00:00	2020-07-02	2717	45	2
1744	1_8	26.6	8	2020-07-01 08:49:00	83	63	0.395	100.089	0.762	0	3.68	0	3.63	8	0	NA	NA	NA	NA	NA	2020-07-01 08:49:00	2020-07-01 08:00:00	2020-07-02	2730	45	2
1745	1_8	26.3	8	2020-07-01 09:02:00	77	58	0.368	100.457	0.753	0.00999999999999979	3.69	0	3.63	16	1	NA	NA	NA	NA	NA	2020-07-01 09:02:00	2020-07-01 09:00:00	2020-07-02	2743	46	2
1746	1_8	26.2	8	2020-07-01 09:15:00	78	58	0.369	100.826	0.746	0	3.69	0	3.63	24	3	NA	NA	NA	NA	NA	2020-07-01 09:15:00	2020-07-01 09:00:00	2020-07-02	2756	46	2
1747	1_8	26.3	8	2020-07-01 09:28:00	88	65	0.419	101.245	0.738	0	3.69	0	3.63	90	5	NA	NA	NA	NA	NA	2020-07-01 09:28:00	2020-07-01 09:00:00	2020-07-02	2769	46	2
1748	1_8	26.2	8	2020-07-01 09:41:00	122	90	0.578	101.823	0.738	0.0499999999999998	3.74	0	3.63	759	473	NA	NA	NA	NA	NA	2020-07-01 09:41:00	2020-07-01 09:00:00	2020-07-02	2782	46	2
1749	1_8	26	8	2020-07-01 09:54:00	114	85	0.543	102.366	0.752	0	3.74	0.14	3.77	1274	915	NA	NA	NA	NA	NA	2020-07-01 09:54:00	2020-07-01 09:00:00	2020-07-02	2795	46	2
1750	1_8	26.2	8	2020-07-01 10:07:00	100	76	0.478	102.844	0.753	0	3.74	0.00999999999999979	3.78	101	28	NA	NA	NA	NA	NA	2020-07-01 10:07:00	2020-07-01 10:00:00	2020-07-02	2808	47	2
1751	1_8	25.8	8	2020-07-01 10:20:00	82	60	0.391	103.235	0.733	0	3.74	0	3.78	7	0	NA	NA	NA	NA	NA	2020-07-01 10:20:00	2020-07-01 10:00:00	2020-07-02	2821	47	2
1752	1_8	26.3	8	2020-07-01 10:33:00	78	56	0.371	103.606	0.72	0.0100000000000002	3.75	0	3.78	0	0	NA	NA	NA	NA	NA	2020-07-01 10:33:00	2020-07-01 10:00:00	2020-07-02	2834	47	2
1753	2_1	27.6	1	2020-07-15 10:24:00	121	90	0.578	0	0.739	0	0	0	0	823	473	NA	NA	NA	NA	NA	2020-07-15 10:24:00	2020-06-29 11:00:00	2020-06-30	0	0	0
1754	2_1	27.6	1	2020-07-15 10:37:00	124	92	0.592	0.592	0.744	0	0	0	0	848	548	NA	NA	NA	NA	NA	2020-07-15 10:37:00	2020-06-29 11:00:00	2020-06-30	13	0	0
1755	2_1	27.6	1	2020-07-15 10:50:00	128	96	0.61	1.202	0.747	0	0	0	0	1307	915	NA	NA	NA	NA	NA	2020-07-15 10:50:00	2020-06-29 11:00:00	2020-06-30	26	0	0
1756	2_1	27.6	1	2020-07-15 11:03:00	131	97	0.625	1.827	0.741	0	0	0	0	889	575	NA	NA	NA	NA	NA	2020-07-15 11:03:00	2020-06-29 12:00:00	2020-06-30	39	1	0
1757	2_1	27.6	1	2020-07-15 11:16:00	126	94	0.602	2.429	0.746	0	0	0.01	0.01	1149	780	NA	NA	NA	NA	NA	2020-07-15 11:16:00	2020-06-29 12:00:00	2020-06-30	52	1	0
1758	2_1	27.6	1	2020-07-15 11:29:00	122	91	0.582	3.011	0.746	0	0	0	0.01	891	571	NA	NA	NA	NA	NA	2020-07-15 11:29:00	2020-06-29 12:00:00	2020-06-30	65	1	0
1759	2_1	27.6	1	2020-07-15 11:42:00	115	85	0.546	3.557	0.741	0	0	0	0.01	944	625	NA	NA	NA	NA	NA	2020-07-15 11:42:00	2020-06-29 12:00:00	2020-06-30	78	1	0
1760	2_1	27.6	1	2020-07-15 11:55:00	114	85	0.543	4.1	0.75	0	0	0	0.01	1181	812	NA	NA	NA	NA	NA	2020-07-15 11:55:00	2020-06-29 12:00:00	2020-06-30	91	1	0
1761	2_1	27.6	1	2020-07-15 12:08:00	112	84	0.535	4.635	0.747	0	0	0	0.01	1174	808	NA	NA	NA	NA	NA	2020-07-15 12:08:00	2020-06-29 13:00:00	2020-06-30	104	2	0
1762	2_1	27.6	1	2020-07-15 12:21:00	113	84	0.539	5.174	0.744	0	0	0	0.01	438	198	NA	NA	NA	NA	NA	2020-07-15 12:21:00	2020-06-29 13:00:00	2020-06-30	117	2	0
1763	2_1	27.6	1	2020-07-15 12:34:00	112	88	0.537	5.711	0.787	0	0	0	0.01	783	473	NA	NA	NA	NA	NA	2020-07-15 12:34:00	2020-06-29 13:00:00	2020-06-30	130	2	0
1764	2_1	27.6	1	2020-07-15 12:47:00	113	89	0.543	6.254	0.785	0.03	0.03	0	0.01	1126	777	NA	NA	NA	NA	NA	2020-07-15 12:47:00	2020-06-29 13:00:00	2020-06-30	143	2	0
1765	2_1	27.6	1	2020-07-15 13:00:00	105	81	0.505	6.759	0.769	0	0.03	0	0.01	233	53	NA	NA	NA	NA	NA	2020-07-15 13:00:00	2020-06-29 14:00:00	2020-06-30	156	3	0
1766	2_1	27.6	1	2020-07-15 13:13:00	110	83	0.525	7.284	0.756	0	0.03	0	0.01	61	11	NA	NA	NA	NA	NA	2020-07-15 13:13:00	2020-06-29 14:00:00	2020-06-30	169	3	0
1767	2_1	27.6	1	2020-07-15 13:26:00	96	70	0.458	7.742	0.728	0	0.03	0	0.01	496	264	NA	NA	NA	NA	NA	2020-07-15 13:26:00	2020-06-29 14:00:00	2020-06-30	182	3	0
1768	2_1	27.6	1	2020-07-15 13:39:00	122	90	0.579	8.321	0.737	0	0.03	0.01	0.02	249	156	NA	NA	NA	NA	NA	2020-07-15 13:39:00	2020-06-29 14:00:00	2020-06-30	195	3	0
1769	2_1	27.6	1	2020-07-15 13:52:00	91	67	0.434	8.755	0.732	0	0.03	0	0.02	9	0	NA	NA	NA	NA	NA	2020-07-15 13:52:00	2020-06-29 14:00:00	2020-06-30	208	3	0
1770	2_1	27.6	1	2020-07-15 14:05:00	86	63	0.41	9.165	0.726	0.02	0.05	0	0.02	376	202	NA	NA	NA	NA	NA	2020-07-15 14:05:00	2020-06-29 15:00:00	2020-06-30	221	4	0
1771	2_1	27.6	1	2020-07-15 14:18:00	98	75	0.47	9.635	0.765	0	0.05	0	0.02	214	64	NA	NA	NA	NA	NA	2020-07-15 14:18:00	2020-06-29 15:00:00	2020-06-30	234	4	0
1772	2_1	27.6	1	2020-07-15 14:31:00	92	68	0.438	10.073	0.738	0	0.05	0	0.02	5	1	NA	NA	NA	NA	NA	2020-07-15 14:31:00	2020-06-29 15:00:00	2020-06-30	247	4	0
1773	2_1	27.6	1	2020-07-15 14:44:00	83	60	0.393	10.466	0.729	0	0.05	0	0.02	145	63	NA	NA	NA	NA	NA	2020-07-15 14:44:00	2020-06-29 15:00:00	2020-06-30	260	4	0
1774	2_1	27.6	1	2020-07-15 14:57:00	82	60	0.391	10.857	0.724	0	0.05	0	0.02	0	0	NA	NA	NA	NA	NA	2020-07-15 14:57:00	2020-06-29 15:00:00	2020-06-30	273	4	0
1775	2_1	27.6	1	2020-07-15 15:10:00	83	60	0.392	11.249	0.72	0	0.05	0	0.02	28	15	NA	NA	NA	NA	NA	2020-07-15 15:10:00	2020-06-29 16:00:00	2020-06-30	286	5	0
1776	2_1	27.6	1	2020-07-15 15:23:00	81	58	0.386	11.635	0.714	0	0.05	0.01	0.03	24	11	NA	NA	NA	NA	NA	2020-07-15 15:23:00	2020-06-29 16:00:00	2020-06-30	299	5	0
1777	2_1	27.6	1	2020-07-15 15:36:00	96	70	0.455	12.09	0.736	0	0.05	0	0.03	506	268	NA	NA	NA	NA	NA	2020-07-15 15:36:00	2020-06-29 16:00:00	2020-06-30	312	5	0
1778	2_1	27.6	1	2020-07-15 15:49:00	100	75	0.475	12.565	0.75	0	0.05	0	0.03	500	286	NA	NA	NA	NA	NA	2020-07-15 15:49:00	2020-06-29 16:00:00	2020-06-30	325	5	0
1779	2_1	27.6	1	2020-07-15 16:02:00	98	75	0.469	13.034	0.761	0	0.05	0	0.03	149	17	NA	NA	NA	NA	NA	2020-07-15 16:02:00	2020-06-29 17:00:00	2020-06-30	338	6	0
1780	2_1	27.6	1	2020-07-15 16:15:00	106	79	0.504	13.538	0.752	0.03	0.08	0.01	0.04	379	245	NA	NA	NA	NA	NA	2020-07-15 16:15:00	2020-06-29 17:00:00	2020-06-30	351	6	0
1781	2_1	27.6	1	2020-07-15 16:28:00	87	63	0.411	13.949	0.724	0	0.08	0	0.04	10	1	NA	NA	NA	NA	NA	2020-07-15 16:28:00	2020-06-29 17:00:00	2020-06-30	364	6	0
1782	2_1	27.6	1	2020-07-15 16:41:00	83	61	0.393	14.342	0.738	0	0.08	0	0.04	28	2	NA	NA	NA	NA	NA	2020-07-15 16:41:00	2020-06-29 17:00:00	2020-06-30	377	6	0
1783	2_1	27.6	1	2020-07-15 16:54:00	87	64	0.414	14.756	0.741	0	0.08	0	0.04	23	2	NA	NA	NA	NA	NA	2020-07-15 16:54:00	2020-06-29 17:00:00	2020-06-30	390	6	0
1784	2_1	27.6	1	2020-07-15 17:07:00	81	58	0.382	15.138	0.722	0	0.08	0	0.04	19	0	NA	NA	NA	NA	NA	2020-07-15 17:07:00	2020-06-29 18:00:00	2020-06-30	403	7	0
1785	2_1	27.6	1	2020-07-15 17:20:00	76	55	0.361	15.499	0.728	0	0.08	0	0.04	27	10	NA	NA	NA	NA	NA	2020-07-15 17:20:00	2020-06-29 18:00:00	2020-06-30	416	7	0
1786	2_1	27.6	1	2020-07-15 17:33:00	79	57	0.376	15.875	0.724	0	0.08	0	0.04	43	13	NA	NA	NA	NA	NA	2020-07-15 17:33:00	2020-06-29 18:00:00	2020-06-30	429	7	0
1787	2_1	27.6	1	2020-07-15 17:46:00	87	65	0.416	16.291	0.752	0	0.08	0	0.04	317	69	NA	NA	NA	NA	NA	2020-07-15 17:46:00	2020-06-29 18:00:00	2020-06-30	442	7	0
1788	2_1	27.6	1	2020-07-15 17:59:00	97	73	0.462	16.753	0.752	0.05	0.13	0	0.04	926	602	NA	NA	NA	NA	NA	2020-07-15 17:59:00	2020-06-29 18:00:00	2020-06-30	455	7	0
1789	2_1	27.6	1	2020-07-15 18:12:00	97	73	0.462	17.215	0.758	0	0.13	0.01	0.05	72	4	NA	NA	NA	NA	NA	2020-07-15 18:12:00	2020-06-29 19:00:00	2020-06-30	468	8	0
1790	2_1	27.6	1	2020-07-15 18:25:00	88	65	0.417	17.632	0.736	0	0.13	0	0.05	28	4	NA	NA	NA	NA	NA	2020-07-15 18:25:00	2020-06-29 19:00:00	2020-06-30	481	8	0
1791	2_1	27.6	1	2020-07-15 18:38:00	84	61	0.398	18.03	0.731	0	0.13	0	0.05	28	2	NA	NA	NA	NA	NA	2020-07-15 18:38:00	2020-06-29 19:00:00	2020-06-30	494	8	0
1792	2_1	27.6	1	2020-07-15 18:51:00	85	62	0.402	18.432	0.727	0	0.13	0	0.05	222	101	NA	NA	NA	NA	NA	2020-07-15 18:51:00	2020-06-29 19:00:00	2020-06-30	507	8	0
1793	2_1	27.6	1	2020-07-15 19:04:00	112	85	0.535	18.967	0.758	0.19	0.32	0.01	0.06	1744	1277	NA	NA	NA	NA	NA	2020-07-15 19:04:00	2020-06-29 20:00:00	2020-06-30	520	9	0
1794	2_1	27.6	1	2020-07-15 19:17:00	116	87	0.553	19.52	0.755	0	0.32	0	0.06	500	258	NA	NA	NA	NA	NA	2020-07-15 19:17:00	2020-06-29 20:00:00	2020-06-30	533	9	0
1795	2_1	27.6	1	2020-07-15 19:30:00	149	113	0.711	20.231	0.763	0	0.32	0	0.06	1590	1154	NA	NA	NA	NA	NA	2020-07-15 19:30:00	2020-06-29 20:00:00	2020-06-30	546	9	0
1796	2_1	27.6	1	2020-07-15 19:43:00	141	105	0.67	20.901	0.745	0	0.32	0.02	0.08	1466	1029	NA	NA	NA	NA	NA	2020-07-15 19:43:00	2020-06-29 20:00:00	2020-06-30	559	9	0
1797	2_1	27.6	1	2020-07-15 19:56:00	133	100	0.635	21.536	0.753	0	0.32	0	0.08	1228	844	NA	NA	NA	NA	NA	2020-07-15 19:56:00	2020-06-29 20:00:00	2020-06-30	572	9	0
1798	2_1	27.6	1	2020-07-15 20:09:00	118	90	0.565	22.101	0.762	0.05	0.37	0	0.08	1800	1280	NA	NA	NA	NA	NA	2020-07-15 20:09:00	2020-06-29 21:00:00	2020-06-30	585	10	0
1799	2_1	27.6	1	2020-07-15 20:22:00	131	102	0.627	22.728	0.779	0	0.37	0.18	0.26	1632	1144	NA	NA	NA	NA	NA	2020-07-15 20:22:00	2020-06-29 21:00:00	2020-06-30	598	10	0
1800	2_1	27.6	1	2020-07-15 20:35:00	118	92	0.566	23.294	0.787	0.0700000000000001	0.44	0.15	0.41	1585	1087	NA	NA	NA	NA	NA	2020-07-15 20:35:00	2020-06-29 21:00:00	2020-06-30	611	10	0
1801	2_1	27.6	1	2020-07-15 20:48:00	107	84	0.515	23.809	0.784	0.0399999999999999	0.48	0.11	0.52	1378	939	NA	NA	NA	NA	NA	2020-07-15 20:48:00	2020-06-29 21:00:00	2020-06-30	624	10	0
1802	2_1	26.1	1	2020-07-15 21:01:00	116	92	0.558	24.367	0.79	0.0800000000000001	0.56	0.01	0.53	1816	1289	NA	NA	NA	NA	NA	2020-07-15 21:01:00	2020-06-29 22:00:00	2020-06-30	637	11	0
1803	2_1	26.1	1	2020-07-15 21:14:00	123	97	0.594	24.961	0.788	0.0299999999999999	0.59	0.0399999999999999	0.57	1592	1134	NA	NA	NA	NA	NA	2020-07-15 21:14:00	2020-06-29 22:00:00	2020-06-30	650	11	0
1804	2_1	26.1	1	2020-07-15 21:27:00	122	95	0.586	25.547	0.775	0	0.59	0.0900000000000001	0.66	1237	852	NA	NA	NA	NA	NA	2020-07-15 21:27:00	2020-06-29 22:00:00	2020-06-30	663	11	0
1805	2_1	26.1	1	2020-07-15 21:40:00	114	89	0.548	26.095	0.779	0.01	0.6	0.0499999999999999	0.71	1453	1040	NA	NA	NA	NA	NA	2020-07-15 21:40:00	2020-06-29 22:00:00	2020-06-30	676	11	0
1806	2_1	26.1	1	2020-07-15 21:53:00	124	96	0.595	26.69	0.777	0	0.6	0.0700000000000001	0.78	1214	818	NA	NA	NA	NA	NA	2020-07-15 21:53:00	2020-06-29 22:00:00	2020-06-30	689	11	0
1807	2_1	27.2	1	2020-07-15 22:06:00	118	91	0.568	27.258	0.772	0	0.6	0	0.78	1244	837	NA	NA	NA	NA	NA	2020-07-15 22:06:00	2020-06-29 23:00:00	2020-06-30	702	12	0
1808	2_1	27.2	1	2020-07-15 22:19:00	111	87	0.536	27.794	0.782	0.0800000000000001	0.68	0	0.78	858	614	NA	NA	NA	NA	NA	2020-07-15 22:19:00	2020-06-29 23:00:00	2020-06-30	715	12	0
1809	2_1	27.2	1	2020-07-15 22:32:00	132	101	0.633	28.427	0.768	0.0599999999999999	0.74	0.0599999999999999	0.84	1206	838	NA	NA	NA	NA	NA	2020-07-15 22:32:00	2020-06-29 23:00:00	2020-06-30	728	12	0
1810	2_1	27.2	1	2020-07-15 22:45:00	101	78	0.484	28.911	0.77	0	0.74	0	0.84	197	21	NA	NA	NA	NA	NA	2020-07-15 22:45:00	2020-06-29 23:00:00	2020-06-30	741	12	0
1811	2_1	27.2	1	2020-07-15 22:58:00	104	78	0.495	29.406	0.748	0	0.74	0	0.84	21	4	NA	NA	NA	NA	NA	2020-07-15 22:58:00	2020-06-29 23:00:00	2020-06-30	754	12	0
1812	2_1	27.2	1	2020-07-15 23:11:00	93	68	0.441	29.847	0.726	0	0.74	0.04	0.88	702	435	NA	NA	NA	NA	NA	2020-07-15 23:11:00	2020-06-30 00:00:00	2020-06-30	767	13	0
1813	2_1	27.2	1	2020-07-15 23:24:00	99	75	0.472	30.319	0.758	0	0.74	0	0.88	67	8	NA	NA	NA	NA	NA	2020-07-15 23:24:00	2020-06-30 00:00:00	2020-06-30	780	13	0
1814	2_1	27.2	1	2020-07-15 23:37:00	86	64	0.408	30.727	0.743	0	0.74	0	0.88	83	7	NA	NA	NA	NA	NA	2020-07-15 23:37:00	2020-06-30 00:00:00	2020-06-30	793	13	0
1815	2_1	27.2	1	2020-07-15 23:50:00	88	65	0.42	31.147	0.731	0	0.74	0	0.88	233	89	NA	NA	NA	NA	NA	2020-07-15 23:50:00	2020-06-30 00:00:00	2020-06-30	806	13	0
1816	2_1	27.2	1	2020-07-16 00:03:00	95	69	0.45	31.597	0.725	0	0.74	0.01	0.89	300	124	NA	NA	NA	NA	NA	2020-07-16 00:03:00	2020-06-30 01:00:00	2020-06-30	819	14	0
1817	2_1	27.2	1	2020-07-16 00:16:00	99	77	0.476	32.073	0.777	0	0.74	0	0.89	75	8	NA	NA	NA	NA	NA	2020-07-16 00:16:00	2020-06-30 01:00:00	2020-06-30	832	14	0
1818	2_1	27.2	1	2020-07-16 00:29:00	86	62	0.409	32.482	0.725	0	0.74	0	0.89	18	1	NA	NA	NA	NA	NA	2020-07-16 00:29:00	2020-06-30 01:00:00	2020-06-30	845	14	0
1819	2_1	27.2	1	2020-07-16 00:42:00	101	75	0.482	32.964	0.734	0.0600000000000001	0.8	0.1	0.99	849	531	NA	NA	NA	NA	NA	2020-07-16 00:42:00	2020-06-30 01:00:00	2020-06-30	858	14	0
1820	2_1	27.2	1	2020-07-16 00:55:00	114	87	0.545	33.509	0.766	0.11	0.91	0.1	1.09	653	412	NA	NA	NA	NA	NA	2020-07-16 00:55:00	2020-06-30 01:00:00	2020-06-30	871	14	0
1821	2_1	27.2	1	2020-07-16 01:08:00	101	78	0.485	33.994	0.771	0	0.91	0	1.09	15	7	NA	NA	NA	NA	NA	2020-07-16 01:08:00	2020-06-30 02:00:00	2020-06-30	884	15	0
1822	2_1	27.2	1	2020-07-16 01:21:00	91	67	0.432	34.426	0.744	0	0.91	0	1.09	5	2	NA	NA	NA	NA	NA	2020-07-16 01:21:00	2020-06-30 02:00:00	2020-06-30	897	15	0
1823	2_1	27.2	1	2020-07-16 01:34:00	86	63	0.409	34.835	0.732	0	0.91	0	1.09	0	0	NA	NA	NA	NA	NA	2020-07-16 01:34:00	2020-06-30 02:00:00	2020-06-30	910	15	0
1824	2_1	27.2	1	2020-07-16 01:47:00	85	62	0.404	35.239	0.724	0.02	0.93	0.01	1.1	173	77	NA	NA	NA	NA	NA	2020-07-16 01:47:00	2020-06-30 02:00:00	2020-06-30	923	15	0
1825	2_1	27.2	1	2020-07-16 02:00:00	91	67	0.431	35.67	0.738	0	0.93	0	1.1	114	29	NA	NA	NA	NA	NA	2020-07-16 02:00:00	2020-06-30 03:00:00	2020-06-30	936	16	0
1826	2_1	27.2	1	2020-07-16 02:13:00	89	68	0.426	36.096	0.763	0	0.93	0	1.1	15	4	NA	NA	NA	NA	NA	2020-07-16 02:13:00	2020-06-30 03:00:00	2020-06-30	949	16	0
1827	2_1	27.2	1	2020-07-16 02:26:00	91	69	0.433	36.529	0.758	0.12	1.05	0.01	1.11	148	85	NA	NA	NA	NA	NA	2020-07-16 02:26:00	2020-06-30 03:00:00	2020-06-30	962	16	0
1828	2_1	27.2	1	2020-07-16 02:39:00	89	68	0.425	36.954	0.766	0	1.05	0	1.11	18	7	NA	NA	NA	NA	NA	2020-07-16 02:39:00	2020-06-30 03:00:00	2020-06-30	975	16	0
1829	2_1	27.2	1	2020-07-16 02:52:00	91	71	0.438	37.392	0.776	0	1.05	0	1.11	21	3	NA	NA	NA	NA	NA	2020-07-16 02:52:00	2020-06-30 03:00:00	2020-06-30	988	16	0
1830	2_1	27.2	1	2020-07-16 03:05:00	95	71	0.451	37.843	0.75	0	1.05	0	1.11	91	40	NA	NA	NA	NA	NA	2020-07-16 03:05:00	2020-06-30 04:00:00	2020-06-30	1001	17	0
1831	2_1	27.2	1	2020-07-16 03:18:00	97	73	0.461	38.304	0.754	0	1.05	0	1.11	37	2	NA	NA	NA	NA	NA	2020-07-16 03:18:00	2020-06-30 04:00:00	2020-06-30	1014	17	0
1832	2_1	27.2	1	2020-07-16 03:31:00	86	64	0.41	38.714	0.739	0	1.05	0	1.11	47	10	NA	NA	NA	NA	NA	2020-07-16 03:31:00	2020-06-30 04:00:00	2020-06-30	1027	17	0
1833	2_1	27.2	1	2020-07-16 03:44:00	90	67	0.429	39.143	0.746	0.03	1.08	0	1.11	502	229	NA	NA	NA	NA	NA	2020-07-16 03:44:00	2020-06-30 04:00:00	2020-06-30	1040	17	0
1834	2_1	27.2	1	2020-07-16 03:57:00	119	92	0.573	39.716	0.773	0.0800000000000001	1.16	0.25	1.36	1087	756	NA	NA	NA	NA	NA	2020-07-16 03:57:00	2020-06-30 04:00:00	2020-06-30	1053	17	0
1835	2_1	25.9	1	2020-07-16 04:10:00	112	87	0.536	40.252	0.779	0	1.16	0.0399999999999998	1.4	876	586	NA	NA	NA	NA	NA	2020-07-16 04:10:00	2020-06-30 05:00:00	2020-06-30	1066	18	0
1836	2_1	25.9	1	2020-07-16 04:23:00	97	76	0.465	40.717	0.789	0.11	1.27	0.02	1.42	1214	787	NA	NA	NA	NA	NA	2020-07-16 04:23:00	2020-06-30 05:00:00	2020-06-30	1079	18	0
1837	2_1	27.7	1	2020-07-16 04:36:00	103	82	0.498	41.215	0.798	0	1.27	0.0700000000000001	1.49	888	556	NA	NA	NA	NA	NA	2020-07-16 04:36:00	2020-06-30 05:00:00	2020-06-30	1092	18	0
1838	2_1	27.7	1	2020-07-16 04:49:00	99	79	0.478	41.693	0.804	0	1.27	0	1.49	488	298	NA	NA	NA	NA	NA	2020-07-16 04:49:00	2020-06-30 05:00:00	2020-06-30	1105	18	0
1839	2_1	27.7	1	2020-07-16 05:02:00	103	81	0.495	42.188	0.787	0.00999999999999979	1.28	0.0800000000000001	1.57	726	415	NA	NA	NA	NA	NA	2020-07-16 05:02:00	2020-06-30 06:00:00	2020-06-30	1118	19	0
1840	2_1	27.7	1	2020-07-16 05:15:00	96	73	0.461	42.649	0.759	0	1.28	0	1.57	32	3	NA	NA	NA	NA	NA	2020-07-16 05:15:00	2020-06-30 06:00:00	2020-06-30	1131	19	0
1841	2_1	27.7	1	2020-07-16 05:28:00	90	66	0.428	43.077	0.734	0	1.28	0	1.57	6	2	NA	NA	NA	NA	NA	2020-07-16 05:28:00	2020-06-30 06:00:00	2020-06-30	1144	19	0
1842	2_1	27.7	1	2020-07-16 05:41:00	89	64	0.42	43.497	0.722	0	1.28	0	1.57	13	6	NA	NA	NA	NA	NA	2020-07-16 05:41:00	2020-06-30 06:00:00	2020-06-30	1157	19	0
1843	2_1	27.7	1	2020-07-16 05:54:00	88	64	0.42	43.917	0.729	0	1.28	0	1.57	56	12	NA	NA	NA	NA	NA	2020-07-16 05:54:00	2020-06-30 06:00:00	2020-06-30	1170	19	0
1844	2_1	27.7	1	2020-07-16 06:07:00	81	58	0.383	44.3	0.721	0	1.28	0	1.57	45	12	NA	NA	NA	NA	NA	2020-07-16 06:07:00	2020-06-30 07:00:00	2020-07-01	1183	20	1
1845	2_1	27.7	1	2020-07-16 06:20:00	77	55	0.362	44.662	0.716	0	1.28	0	1.57	15	5	NA	NA	NA	NA	NA	2020-07-16 06:20:00	2020-06-30 07:00:00	2020-07-01	1196	20	1
1846	2_1	27.7	1	2020-07-16 06:33:00	84	63	0.403	45.065	0.75	0.04	1.32	0.02	1.59	746	439	NA	NA	NA	NA	NA	2020-07-16 06:33:00	2020-06-30 07:00:00	2020-07-01	1209	20	1
1847	2_1	27.7	1	2020-07-16 06:46:00	121	95	0.581	45.646	0.787	0.02	1.34	0.03	1.62	896	600	NA	NA	NA	NA	NA	2020-07-16 06:46:00	2020-06-30 07:00:00	2020-07-01	1222	20	1
1848	2_1	27.5	1	2020-07-16 06:59:00	96	76	0.462	46.108	0.797	0.72	2.06	0.0799999999999998	1.7	839	512	NA	NA	NA	NA	NA	2020-07-16 06:59:00	2020-06-30 07:00:00	2020-07-01	1235	20	1
1849	2_1	27.5	1	2020-07-16 07:12:00	98	76	0.47	46.578	0.782	0	2.06	0	1.7	712	418	NA	NA	NA	NA	NA	2020-07-16 07:12:00	2020-06-30 08:00:00	2020-07-01	1248	21	1
1850	2_1	27.5	1	2020-07-16 07:25:00	96	74	0.46	47.038	0.774	0	2.06	0	1.7	240	94	NA	NA	NA	NA	NA	2020-07-16 07:25:00	2020-06-30 08:00:00	2020-07-01	1261	21	1
1851	2_1	27.5	1	2020-07-16 07:38:00	97	74	0.464	47.502	0.758	0	2.06	0	1.7	95	17	NA	NA	NA	NA	NA	2020-07-16 07:38:00	2020-06-30 08:00:00	2020-07-01	1274	21	1
1852	2_1	27.5	1	2020-07-16 07:51:00	87	63	0.412	47.914	0.726	0	2.06	0	1.7	9	3	NA	NA	NA	NA	NA	2020-07-16 07:51:00	2020-06-30 08:00:00	2020-07-01	1287	21	1
1853	2_1	27.5	1	2020-07-16 08:04:00	85	62	0.405	48.319	0.726	0	2.06	0	1.7	16	3	NA	NA	NA	NA	NA	2020-07-16 08:04:00	2020-06-30 09:00:00	2020-07-01	1300	22	1
1854	2_1	27.5	1	2020-07-16 08:17:00	82	59	0.388	48.707	0.723	0	2.06	0	1.7	5	1	NA	NA	NA	NA	NA	2020-07-16 08:17:00	2020-06-30 09:00:00	2020-07-01	1313	22	1
1855	2_1	27.5	1	2020-07-16 08:30:00	82	59	0.387	49.094	0.717	0	2.06	0	1.7	18	2	NA	NA	NA	NA	NA	2020-07-16 08:30:00	2020-06-30 09:00:00	2020-07-01	1326	22	1
1856	2_1	27.5	1	2020-07-16 08:43:00	82	60	0.391	49.485	0.723	0	2.06	0	1.7	140	63	NA	NA	NA	NA	NA	2020-07-16 08:43:00	2020-06-30 09:00:00	2020-07-01	1339	22	1
1857	2_1	27.5	1	2020-07-16 08:56:00	104	79	0.497	49.982	0.766	0	2.06	0	1.7	726	409	NA	NA	NA	NA	NA	2020-07-16 08:56:00	2020-06-30 09:00:00	2020-07-01	1352	22	1
1858	2_1	27.5	1	2020-07-16 09:09:00	95	74	0.455	50.437	0.786	0	2.06	0.0700000000000001	1.77	298	100	NA	NA	NA	NA	NA	2020-07-16 09:09:00	2020-06-30 10:00:00	2020-07-01	1365	23	1
1859	2_1	27.5	1	2020-07-16 09:22:00	89	71	0.43	50.867	0.792	0	2.06	0	1.77	3	1	NA	NA	NA	NA	NA	2020-07-16 09:22:00	2020-06-30 10:00:00	2020-07-01	1378	23	1
1860	2_1	27.5	1	2020-07-16 09:35:00	86	64	0.409	51.276	0.749	0	2.06	0	1.77	12	2	NA	NA	NA	NA	NA	2020-07-16 09:35:00	2020-06-30 10:00:00	2020-07-01	1391	23	1
1861	2_1	27.5	1	2020-07-16 09:48:00	83	62	0.396	51.672	0.744	0	2.06	0	1.77	5	1	NA	NA	NA	NA	NA	2020-07-16 09:48:00	2020-06-30 10:00:00	2020-07-01	1404	23	1
1862	2_1	27.5	1	2020-07-16 10:01:00	81	60	0.387	52.059	0.736	0	2.06	0	1.77	32	13	NA	NA	NA	NA	NA	2020-07-16 10:01:00	2020-06-30 11:00:00	2020-07-01	1417	24	1
1863	2_1	27.5	1	2020-07-16 10:14:00	81	60	0.383	52.442	0.739	0	2.06	0	1.77	34	2	NA	NA	NA	NA	NA	2020-07-16 10:14:00	2020-06-30 11:00:00	2020-07-01	1430	24	1
1864	2_1	27.5	1	2020-07-16 10:27:00	81	60	0.385	52.827	0.735	0	2.06	0	1.77	24	9	NA	NA	NA	NA	NA	2020-07-16 10:27:00	2020-06-30 11:00:00	2020-07-01	1443	24	1
1865	2_1	27.5	1	2020-07-16 10:40:00	84	63	0.403	53.23	0.749	0	2.06	0.02	1.79	307	109	NA	NA	NA	NA	NA	2020-07-16 10:40:00	2020-06-30 11:00:00	2020-07-01	1456	24	1
1866	2_1	27.5	1	2020-07-16 10:53:00	101	78	0.486	53.716	0.769	0	2.06	0.12	1.91	1010	622	NA	NA	NA	NA	NA	2020-07-16 10:53:00	2020-06-30 11:00:00	2020-07-01	1469	24	1
1867	2_1	27.5	1	2020-07-16 11:06:00	94	75	0.452	54.168	0.799	0	2.06	0	1.91	16	5	NA	NA	NA	NA	NA	2020-07-16 11:06:00	2020-06-30 12:00:00	2020-07-01	1482	25	1
1868	2_1	27.5	1	2020-07-16 11:19:00	91	71	0.438	54.606	0.78	0	2.06	0.01	1.92	7	2	NA	NA	NA	NA	NA	2020-07-16 11:19:00	2020-06-30 12:00:00	2020-07-01	1495	25	1
1869	2_1	27.5	1	2020-07-16 11:32:00	88	66	0.42	55.026	0.751	0	2.06	0	1.92	12	2	NA	NA	NA	NA	NA	2020-07-16 11:32:00	2020-06-30 12:00:00	2020-07-01	1508	25	1
1870	2_1	27.5	1	2020-07-16 11:45:00	83	62	0.397	55.423	0.74	0	2.06	0	1.92	8	2	NA	NA	NA	NA	NA	2020-07-16 11:45:00	2020-06-30 12:00:00	2020-07-01	1521	25	1
1871	2_1	27.5	1	2020-07-16 11:58:00	80	59	0.379	55.802	0.746	0	2.06	0	1.92	14	0	NA	NA	NA	NA	NA	2020-07-16 11:58:00	2020-06-30 12:00:00	2020-07-01	1534	25	1
1872	2_1	27.5	1	2020-07-16 12:11:00	83	60	0.392	56.194	0.732	0	2.06	0	1.92	132	2	NA	NA	NA	NA	NA	2020-07-16 12:11:00	2020-06-30 13:00:00	2020-07-01	1547	26	1
1873	2_1	27.5	1	2020-07-16 12:24:00	86	65	0.411	56.605	0.762	0	2.06	0	1.92	171	26	NA	NA	NA	NA	NA	2020-07-16 12:24:00	2020-06-30 13:00:00	2020-07-01	1560	26	1
1874	2_1	27.5	1	2020-07-16 12:37:00	90	68	0.431	57.036	0.751	0	2.06	0	1.92	22	1	NA	NA	NA	NA	NA	2020-07-16 12:37:00	2020-06-30 13:00:00	2020-07-01	1573	26	1
1875	2_1	27.5	1	2020-07-16 12:50:00	80	58	0.379	57.415	0.725	0	2.06	0	1.92	11	2	NA	NA	NA	NA	NA	2020-07-16 12:50:00	2020-06-30 13:00:00	2020-07-01	1586	26	1
1876	2_1	27.5	1	2020-07-16 13:03:00	79	58	0.376	57.791	0.733	0	2.06	0	1.92	15	2	NA	NA	NA	NA	NA	2020-07-16 13:03:00	2020-06-30 14:00:00	2020-07-01	1599	27	1
1877	2_1	27.5	1	2020-07-16 13:16:00	83	60	0.392	58.183	0.728	0	2.06	0.01	1.93	126	51	NA	NA	NA	NA	NA	2020-07-16 13:16:00	2020-06-30 14:00:00	2020-07-01	1612	27	1
1878	2_1	27.5	1	2020-07-16 13:29:00	85	63	0.405	58.588	0.746	0	2.06	0	1.93	258	47	NA	NA	NA	NA	NA	2020-07-16 13:29:00	2020-06-30 14:00:00	2020-07-01	1625	27	1
1879	2_1	27.5	1	2020-07-16 13:42:00	107	83	0.515	59.103	0.771	0	2.06	0.12	2.05	890	536	NA	NA	NA	NA	NA	2020-07-16 13:42:00	2020-06-30 14:00:00	2020-07-01	1638	27	1
1880	2_1	27.5	1	2020-07-16 13:55:00	96	77	0.462	59.565	0.799	0	2.06	0	2.05	705	404	NA	NA	NA	NA	NA	2020-07-16 13:55:00	2020-06-30 14:00:00	2020-07-01	1651	27	1
1881	2_1	27.5	1	2020-07-16 14:08:00	92	74	0.446	60.011	0.803	0	2.06	0	2.05	45	3	NA	NA	NA	NA	NA	2020-07-16 14:08:00	2020-06-30 15:00:00	2020-07-01	1664	28	1
1882	2_1	27.5	1	2020-07-16 14:21:00	87	67	0.417	60.428	0.774	0	2.06	0	2.05	0	0	NA	NA	NA	NA	NA	2020-07-16 14:21:00	2020-06-30 15:00:00	2020-07-01	1677	28	1
1883	2_1	27.5	1	2020-07-16 14:34:00	80	60	0.382	60.81	0.745	0	2.06	0	2.05	25	6	NA	NA	NA	NA	NA	2020-07-16 14:34:00	2020-06-30 15:00:00	2020-07-01	1690	28	1
1884	2_1	27.5	1	2020-07-16 14:47:00	82	61	0.389	61.199	0.751	0	2.06	0	2.05	11	0	NA	NA	NA	NA	NA	2020-07-16 14:47:00	2020-06-30 15:00:00	2020-07-01	1703	28	1
1885	2_1	27.5	1	2020-07-16 15:00:00	81	60	0.386	61.585	0.739	0	2.06	0	2.05	21	2	NA	NA	NA	NA	NA	2020-07-16 15:00:00	2020-06-30 16:00:00	2020-07-01	1716	29	1
1886	2_1	27.5	1	2020-07-16 15:13:00	76	55	0.361	61.946	0.728	0	2.06	0	2.05	32	3	NA	NA	NA	NA	NA	2020-07-16 15:13:00	2020-06-30 16:00:00	2020-07-01	1729	29	1
1887	2_1	27.5	1	2020-07-16 15:26:00	71	51	0.335	62.281	0.727	0	2.06	0	2.05	25	3	NA	NA	NA	NA	NA	2020-07-16 15:26:00	2020-06-30 16:00:00	2020-07-01	1742	29	1
1888	2_1	27.5	1	2020-07-16 15:39:00	72	53	0.341	62.622	0.739	0	2.06	0	2.05	5	0	NA	NA	NA	NA	NA	2020-07-16 15:39:00	2020-06-30 16:00:00	2020-07-01	1755	29	1
1889	2_1	27.5	1	2020-07-16 15:52:00	71	51	0.338	62.96	0.72	0	2.06	0	2.05	14	6	NA	NA	NA	NA	NA	2020-07-16 15:52:00	2020-06-30 16:00:00	2020-07-01	1768	29	1
1890	2_1	27.5	1	2020-07-16 16:05:00	69	50	0.327	63.287	0.729	0	2.06	0.0100000000000002	2.06	115	16	NA	NA	NA	NA	NA	2020-07-16 16:05:00	2020-06-30 17:00:00	2020-07-01	1781	30	1
1891	2_1	27.5	1	2020-07-16 16:18:00	81	62	0.389	63.676	0.755	0	2.06	0.0800000000000001	2.14	660	412	NA	NA	NA	NA	NA	2020-07-16 16:18:00	2020-06-30 17:00:00	2020-07-01	1794	30	1
1892	2_1	27.5	1	2020-07-16 16:31:00	81	62	0.388	64.064	0.77	0	2.06	0	2.14	115	12	NA	NA	NA	NA	NA	2020-07-16 16:31:00	2020-06-30 17:00:00	2020-07-01	1807	30	1
1893	2_1	27.5	1	2020-07-16 16:44:00	79	63	0.382	64.446	0.802	0	2.06	0	2.14	24	3	NA	NA	NA	NA	NA	2020-07-16 16:44:00	2020-06-30 17:00:00	2020-07-01	1820	30	1
1894	2_1	27.5	1	2020-07-16 16:57:00	74	56	0.354	64.8	0.763	0	2.06	0	2.14	15	2	NA	NA	NA	NA	NA	2020-07-16 16:57:00	2020-06-30 17:00:00	2020-07-01	1833	30	1
1895	2_1	27.5	1	2020-07-16 17:10:00	75	56	0.358	65.158	0.745	0	2.06	0.00999999999999979	2.15	41	9	NA	NA	NA	NA	NA	2020-07-16 17:10:00	2020-06-30 18:00:00	2020-07-01	1846	31	1
1896	2_1	27.5	1	2020-07-16 17:23:00	69	51	0.33	65.488	0.736	0	2.06	0	2.15	52	7	NA	NA	NA	NA	NA	2020-07-16 17:23:00	2020-06-30 18:00:00	2020-07-01	1859	31	1
1897	2_1	27.5	1	2020-07-16 17:36:00	69	51	0.326	65.814	0.74	0	2.06	0	2.15	21	1	NA	NA	NA	NA	NA	2020-07-16 17:36:00	2020-06-30 18:00:00	2020-07-01	1872	31	1
1898	2_1	27.5	1	2020-07-16 17:49:00	67	48	0.316	66.13	0.728	0	2.06	0	2.15	157	13	NA	NA	NA	NA	NA	2020-07-16 17:49:00	2020-06-30 18:00:00	2020-07-01	1885	31	1
1899	2_1	27.5	1	2020-07-16 18:02:00	77	59	0.37	66.5	0.768	0	2.06	0	2.15	278	93	NA	NA	NA	NA	NA	2020-07-16 18:02:00	2020-06-30 19:00:00	2020-07-01	1898	32	1
1900	2_1	26.7	1	2020-07-16 18:15:00	110	84	0.527	67.027	0.764	0	2.06	0.0500000000000003	2.2	575	340	NA	NA	NA	NA	NA	2020-07-16 18:15:00	2020-06-30 19:00:00	2020-07-01	1911	32	1
1901	2_1	26.7	1	2020-07-16 18:28:00	81	63	0.389	67.416	0.775	0	2.06	0.00999999999999979	2.21	171	23	NA	NA	NA	NA	NA	2020-07-16 18:28:00	2020-06-30 19:00:00	2020-07-01	1924	32	1
1902	2_1	26.7	1	2020-07-16 18:41:00	88	69	0.424	67.84	0.784	0	2.06	0	2.21	35	5	NA	NA	NA	NA	NA	2020-07-16 18:41:00	2020-06-30 19:00:00	2020-07-01	1937	32	1
1903	2_1	26.7	1	2020-07-16 18:54:00	82	61	0.389	68.229	0.74	0	2.06	0	2.21	15	3	NA	NA	NA	NA	NA	2020-07-16 18:54:00	2020-06-30 19:00:00	2020-07-01	1950	32	1
1904	2_1	26.7	1	2020-07-16 19:07:00	85	61	0.401	68.63	0.726	0	2.06	0	2.21	714	426	NA	NA	NA	NA	NA	2020-07-16 19:07:00	2020-06-30 20:00:00	2020-07-01	1963	33	1
1905	2_1	26.7	1	2020-07-16 19:20:00	123	95	0.59	69.22	0.769	0	2.06	0.1	2.31	1237	863	NA	NA	NA	NA	NA	2020-07-16 19:20:00	2020-06-30 20:00:00	2020-07-01	1976	33	1
1906	2_1	26.7	1	2020-07-16 19:33:00	113	90	0.544	69.764	0.793	0.11	2.17	0.1	2.41	1139	775	NA	NA	NA	NA	NA	2020-07-16 19:33:00	2020-06-30 20:00:00	2020-07-01	1989	33	1
1907	2_1	26.7	1	2020-07-16 19:46:00	113	92	0.547	70.311	0.813	0.13	2.3	0.0299999999999998	2.44	769	457	NA	NA	NA	NA	NA	2020-07-16 19:46:00	2020-06-30 20:00:00	2020-07-01	2002	33	1
1908	2_1	26.7	1	2020-07-16 19:59:00	103	84	0.499	70.81	0.81	0	2.3	0.0600000000000001	2.5	1085	758	NA	NA	NA	NA	NA	2020-07-16 19:59:00	2020-06-30 20:00:00	2020-07-01	2015	33	1
1909	2_1	27.2	1	2020-07-16 20:12:00	93	74	0.45	71.26	0.799	0	2.3	0.04	2.54	1222	898	NA	NA	NA	NA	NA	2020-07-16 20:12:00	2020-06-30 21:00:00	2020-07-01	2028	34	1
1910	2_1	27.2	1	2020-07-16 20:25:00	93	75	0.45	71.71	0.807	0.0600000000000001	2.36	0.04	2.58	1205	858	NA	NA	NA	NA	NA	2020-07-16 20:25:00	2020-06-30 21:00:00	2020-07-01	2041	34	1
1911	2_1	27.2	1	2020-07-16 20:38:00	81	64	0.391	72.101	0.793	0	2.36	0.0499999999999998	2.63	417	245	NA	NA	NA	NA	NA	2020-07-16 20:38:00	2020-06-30 21:00:00	2020-07-01	2054	34	1
1912	2_1	27.2	1	2020-07-16 20:51:00	84	68	0.408	72.509	0.801	0	2.36	0.0100000000000002	2.64	295	86	NA	NA	NA	NA	NA	2020-07-16 20:51:00	2020-06-30 21:00:00	2020-07-01	2067	34	1
1913	2_1	27.2	1	2020-07-16 21:04:00	86	67	0.413	72.922	0.787	0	2.36	0	2.64	71	16	NA	NA	NA	NA	NA	2020-07-16 21:04:00	2020-06-30 22:00:00	2020-07-01	2080	35	1
1914	2_1	27.2	1	2020-07-16 21:17:00	78	60	0.372	73.294	0.766	0	2.36	0	2.64	66	13	NA	NA	NA	NA	NA	2020-07-16 21:17:00	2020-06-30 22:00:00	2020-07-01	2093	35	1
1915	2_1	27.2	1	2020-07-16 21:30:00	75	57	0.359	73.653	0.76	0	2.36	0	2.64	129	49	NA	NA	NA	NA	NA	2020-07-16 21:30:00	2020-06-30 22:00:00	2020-07-01	2106	35	1
1916	2_1	27.2	1	2020-07-16 21:43:00	99	79	0.479	74.132	0.795	0.0600000000000001	2.42	0.0499999999999998	2.69	1271	886	NA	NA	NA	NA	NA	2020-07-16 21:43:00	2020-06-30 22:00:00	2020-07-01	2119	35	1
1917	2_1	26.9	1	2020-07-16 21:56:00	93	75	0.45	74.582	0.811	0.0600000000000001	2.48	0.0300000000000002	2.72	1710	1282	NA	NA	NA	NA	NA	2020-07-16 21:56:00	2020-06-30 22:00:00	2020-07-01	2132	35	1
1918	2_1	26.9	1	2020-07-16 22:09:00	93	74	0.447	75.029	0.802	0.0299999999999998	2.51	0	2.72	1453	1004	NA	NA	NA	NA	NA	2020-07-16 22:09:00	2020-06-30 23:00:00	2020-07-01	2145	36	1
1919	2_1	26.8	1	2020-07-16 22:22:00	89	71	0.428	75.457	0.804	0	2.51	0.12	2.84	1044	709	NA	NA	NA	NA	NA	2020-07-16 22:22:00	2020-06-30 23:00:00	2020-07-01	2158	36	1
1920	2_1	26.8	1	2020-07-16 22:35:00	83	65	0.401	75.858	0.786	0	2.51	0	2.84	340	137	NA	NA	NA	NA	NA	2020-07-16 22:35:00	2020-06-30 23:00:00	2020-07-01	2171	36	1
1921	2_1	26.8	1	2020-07-16 22:48:00	85	65	0.409	76.267	0.765	0	2.51	0	2.84	23	8	NA	NA	NA	NA	NA	2020-07-16 22:48:00	2020-06-30 23:00:00	2020-07-01	2184	36	1
1922	2_1	26.8	1	2020-07-16 23:01:00	76	56	0.361	76.628	0.743	0	2.51	0	2.84	0	0	NA	NA	NA	NA	NA	2020-07-16 23:01:00	2020-07-01 00:00:00	2020-07-01	2197	37	1
1923	2_1	26.8	1	2020-07-16 23:14:00	83	60	0.392	77.02	0.729	0	2.51	0	2.84	18	2	NA	NA	NA	NA	NA	2020-07-16 23:14:00	2020-07-01 00:00:00	2020-07-01	2210	37	1
1924	2_1	26.8	1	2020-07-16 23:27:00	70	52	0.332	77.352	0.738	0	2.51	0	2.84	29	5	NA	NA	NA	NA	NA	2020-07-16 23:27:00	2020-07-01 00:00:00	2020-07-01	2223	37	1
1925	2_1	26.8	1	2020-07-16 23:40:00	74	55	0.351	77.703	0.746	0	2.51	0	2.84	206	41	NA	NA	NA	NA	NA	2020-07-16 23:40:00	2020-07-01 00:00:00	2020-07-01	2236	37	1
1926	2_1	26.8	1	2020-07-16 23:53:00	113	89	0.545	78.248	0.785	0.0800000000000001	2.59	0.12	2.96	1535	1073	NA	NA	NA	NA	NA	2020-07-16 23:53:00	2020-07-01 00:00:00	2020-07-01	2249	37	1
1927	2_1	26.8	1	2020-07-17 00:06:00	131	107	0.637	78.885	0.818	0.0500000000000003	2.64	0.0699999999999998	3.03	1053	637	NA	NA	NA	NA	NA	2020-07-17 00:06:00	2020-07-01 01:00:00	2020-07-01	2262	38	1
1928	2_1	26.8	1	2020-07-17 00:19:00	83	67	0.402	79.287	0.803	0	2.64	0	3.03	102	6	NA	NA	NA	NA	NA	2020-07-17 00:19:00	2020-07-01 01:00:00	2020-07-01	2275	38	1
1929	2_1	26.8	1	2020-07-17 00:32:00	81	64	0.392	79.679	0.791	0	2.64	0	3.03	1	1	NA	NA	NA	NA	NA	2020-07-17 00:32:00	2020-07-01 01:00:00	2020-07-01	2288	38	1
1930	2_1	26.8	1	2020-07-17 00:45:00	76	57	0.362	80.041	0.756	0	2.64	0	3.03	26	3	NA	NA	NA	NA	NA	2020-07-17 00:45:00	2020-07-01 01:00:00	2020-07-01	2301	38	1
1931	2_1	26.8	1	2020-07-17 00:58:00	79	59	0.378	80.419	0.749	0	2.64	0	3.03	32	8	NA	NA	NA	NA	NA	2020-07-17 00:58:00	2020-07-01 01:00:00	2020-07-01	2314	38	1
1932	2_1	26.8	1	2020-07-17 01:11:00	79	58	0.375	80.794	0.742	0	2.64	0	3.03	16	3	NA	NA	NA	NA	NA	2020-07-17 01:11:00	2020-07-01 02:00:00	2020-07-01	2327	39	1
1933	2_1	26.8	1	2020-07-17 01:24:00	86	62	0.407	81.201	0.73	0	2.64	0	3.03	254	86	NA	NA	NA	NA	NA	2020-07-17 01:24:00	2020-07-01 02:00:00	2020-07-01	2340	39	1
1934	2_1	26.8	1	2020-07-17 01:37:00	98	75	0.471	81.672	0.766	0.0899999999999999	2.73	0	3.03	331	154	NA	NA	NA	NA	NA	2020-07-17 01:37:00	2020-07-01 02:00:00	2020-07-01	2353	39	1
1935	2_1	26.8	1	2020-07-17 01:50:00	84	65	0.401	82.073	0.772	0	2.73	0	3.03	28	4	NA	NA	NA	NA	NA	2020-07-17 01:50:00	2020-07-01 02:00:00	2020-07-01	2366	39	1
1936	2_1	26.8	1	2020-07-17 02:03:00	84	62	0.4	82.473	0.741	0	2.73	0	3.03	31	11	NA	NA	NA	NA	NA	2020-07-17 02:03:00	2020-07-01 03:00:00	2020-07-01	2379	40	1
1937	2_1	26.8	1	2020-07-17 02:16:00	87	63	0.411	82.884	0.73	0	2.73	0	3.03	15	3	NA	NA	NA	NA	NA	2020-07-17 02:16:00	2020-07-01 03:00:00	2020-07-01	2392	40	1
1938	2_1	26.8	1	2020-07-17 02:29:00	80	58	0.379	83.263	0.731	0	2.73	0	3.03	87	15	NA	NA	NA	NA	NA	2020-07-17 02:29:00	2020-07-01 03:00:00	2020-07-01	2405	40	1
1939	2_1	26.8	1	2020-07-17 02:42:00	83	62	0.396	83.659	0.748	0.12	2.85	0.0600000000000001	3.09	726	416	NA	NA	NA	NA	NA	2020-07-17 02:42:00	2020-07-01 03:00:00	2020-07-01	2418	40	1
1940	2_1	27	1	2020-07-17 02:55:00	128	101	0.614	84.273	0.791	0.0699999999999998	2.92	0.17	3.26	1121	712	NA	NA	NA	NA	NA	2020-07-17 02:55:00	2020-07-01 03:00:00	2020-07-01	2431	40	1
1941	2_1	26.5	1	2020-07-17 03:08:00	96	76	0.465	84.738	0.793	0	2.92	0	3.26	255	66	NA	NA	NA	NA	NA	2020-07-17 03:08:00	2020-07-01 04:00:00	2020-07-01	2444	41	1
1942	2_1	26.5	1	2020-07-17 03:21:00	84	65	0.402	85.14	0.773	0	2.92	0	3.26	58	3	NA	NA	NA	NA	NA	2020-07-17 03:21:00	2020-07-01 04:00:00	2020-07-01	2457	41	1
1943	2_1	26.5	1	2020-07-17 03:34:00	85	64	0.405	85.545	0.751	0	2.92	0	3.26	30	2	NA	NA	NA	NA	NA	2020-07-17 03:34:00	2020-07-01 04:00:00	2020-07-01	2470	41	1
1944	2_1	26.5	1	2020-07-17 03:47:00	85	63	0.404	85.949	0.741	0	2.92	0	3.26	54	0	NA	NA	NA	NA	NA	2020-07-17 03:47:00	2020-07-01 04:00:00	2020-07-01	2483	41	1
1945	2_1	26.5	1	2020-07-17 04:00:00	88	66	0.419	86.368	0.747	0.0899999999999999	3.01	0	3.26	397	100	NA	NA	NA	NA	NA	2020-07-17 04:00:00	2020-07-01 05:00:00	2020-07-01	2496	42	1
1946	2_1	27.4	1	2020-07-17 04:13:00	102	79	0.491	86.859	0.776	0.0600000000000001	3.07	0.0800000000000001	3.34	994	680	NA	NA	NA	NA	NA	2020-07-17 04:13:00	2020-07-01 05:00:00	2020-07-01	2509	42	1
1947	2_1	27.4	1	2020-07-17 04:26:00	86	68	0.414	87.273	0.787	0	3.07	0	3.34	440	217	NA	NA	NA	NA	NA	2020-07-17 04:26:00	2020-07-01 05:00:00	2020-07-01	2522	42	1
1948	2_1	27.4	1	2020-07-17 04:39:00	81	63	0.39	87.663	0.782	0	3.07	0	3.34	57	1	NA	NA	NA	NA	NA	2020-07-17 04:39:00	2020-07-01 05:00:00	2020-07-01	2535	42	1
1949	2_1	27.4	1	2020-07-17 04:52:00	76	57	0.362	88.025	0.756	0	3.07	0	3.34	29	3	NA	NA	NA	NA	NA	2020-07-17 04:52:00	2020-07-01 05:00:00	2020-07-01	2548	42	1
1950	2_1	27.4	1	2020-07-17 05:05:00	80	60	0.382	88.407	0.745	0	3.07	0.0100000000000002	3.35	50	6	NA	NA	NA	NA	NA	2020-07-17 05:05:00	2020-07-01 06:00:00	2020-07-01	2561	43	1
1951	2_1	27.4	1	2020-07-17 05:18:00	82	60	0.388	88.795	0.74	0.0500000000000003	3.12	0.02	3.37	544	302	NA	NA	NA	NA	NA	2020-07-17 05:18:00	2020-07-01 06:00:00	2020-07-01	2574	43	1
1952	2_1	27.2	1	2020-07-17 05:31:00	105	84	0.505	89.3	0.804	0.0599999999999996	3.18	0.0899999999999999	3.46	953	652	NA	NA	NA	NA	NA	2020-07-17 05:31:00	2020-07-01 06:00:00	2020-07-01	2587	43	1
1953	2_1	27.2	1	2020-07-17 05:44:00	83	65	0.399	89.699	0.781	0	3.18	0	3.46	104	17	NA	NA	NA	NA	NA	2020-07-17 05:44:00	2020-07-01 06:00:00	2020-07-01	2600	43	1
1954	2_1	27.2	1	2020-07-17 05:57:00	71	54	0.338	90.037	0.764	0	3.18	0	3.46	25	9	NA	NA	NA	NA	NA	2020-07-17 05:57:00	2020-07-01 06:00:00	2020-07-01	2613	43	1
1955	2_1	27.2	1	2020-07-17 06:10:00	70	53	0.334	90.371	0.757	0	3.18	0	3.46	21	7	NA	NA	NA	NA	NA	2020-07-17 06:10:00	2020-07-01 07:00:00	2020-07-02	2626	44	2
1956	2_1	27.2	1	2020-07-17 06:23:00	74	55	0.355	90.726	0.741	0	3.18	0	3.46	7	2	NA	NA	NA	NA	NA	2020-07-17 06:23:00	2020-07-01 07:00:00	2020-07-02	2639	44	2
1957	2_1	27.2	1	2020-07-17 06:36:00	77	56	0.366	91.092	0.726	0	3.18	0	3.46	194	57	NA	NA	NA	NA	NA	2020-07-17 06:36:00	2020-07-01 07:00:00	2020-07-02	2652	44	2
1958	2_1	26.8	1	2020-07-17 06:49:00	110	85	0.527	91.619	0.772	0.16	3.34	0.13	3.59	1279	837	NA	NA	NA	NA	NA	2020-07-17 06:49:00	2020-07-01 07:00:00	2020-07-02	2665	44	2
1959	2_1	26.8	1	2020-07-17 07:02:00	98	78	0.472	92.091	0.795	0	3.34	0	3.59	642	363	NA	NA	NA	NA	NA	2020-07-17 07:02:00	2020-07-01 08:00:00	2020-07-02	2678	45	2
1960	2_1	26.9	1	2020-07-17 07:15:00	86	68	0.412	92.503	0.789	0	3.34	0.02	3.61	485	275	NA	NA	NA	NA	NA	2020-07-17 07:15:00	2020-07-01 08:00:00	2020-07-02	2691	45	2
1961	2_1	26.9	1	2020-07-17 07:28:00	90	70	0.433	92.936	0.775	0	3.34	0	3.61	25	1	NA	NA	NA	NA	NA	2020-07-17 07:28:00	2020-07-01 08:00:00	2020-07-02	2704	45	2
1962	2_1	26.9	1	2020-07-17 07:41:00	82	60	0.389	93.325	0.738	0	3.34	0	3.61	22	8	NA	NA	NA	NA	NA	2020-07-17 07:41:00	2020-07-01 08:00:00	2020-07-02	2717	45	2
1963	2_1	26.9	1	2020-07-17 07:54:00	81	59	0.384	93.709	0.73	0	3.34	0	3.61	10	4	NA	NA	NA	NA	NA	2020-07-17 07:54:00	2020-07-01 08:00:00	2020-07-02	2730	45	2
1964	2_1	26.9	1	2020-07-17 08:07:00	75	54	0.357	94.066	0.721	0	3.34	0	3.61	25	4	NA	NA	NA	NA	NA	2020-07-17 08:07:00	2020-07-01 09:00:00	2020-07-02	2743	46	2
1965	2_1	26.9	1	2020-07-17 08:20:00	78	56	0.37	94.436	0.724	0	3.34	0	3.61	30	10	NA	NA	NA	NA	NA	2020-07-17 08:20:00	2020-07-01 09:00:00	2020-07-02	2756	46	2
1966	2_1	26.9	1	2020-07-17 08:33:00	81	58	0.383	94.819	0.723	0	3.34	0	3.61	35	6	NA	NA	NA	NA	NA	2020-07-17 08:33:00	2020-07-01 09:00:00	2020-07-02	2769	46	2
1967	2_1	27.2	1	2020-07-17 08:46:00	82	60	0.387	95.206	0.731	0.0100000000000002	3.35	0.0500000000000003	3.66	752	440	NA	NA	NA	NA	NA	2020-07-17 08:46:00	2020-07-01 09:00:00	2020-07-02	2782	46	2
1968	2_1	27.2	1	2020-07-17 08:59:00	99	76	0.474	95.68	0.773	0	3.35	0.0499999999999998	3.71	250	130	NA	NA	NA	NA	NA	2020-07-17 08:59:00	2020-07-01 09:00:00	2020-07-02	2795	46	2
1969	2_1	27.2	1	2020-07-17 09:12:00	81	63	0.388	96.068	0.774	0	3.35	0	3.71	8	2	NA	NA	NA	NA	NA	2020-07-17 09:12:00	2020-07-01 10:00:00	2020-07-02	2808	47	2
1970	2_1	27.2	1	2020-07-17 09:25:00	74	55	0.353	96.421	0.74	0	3.35	0.0100000000000002	3.72	14	2	NA	NA	NA	NA	NA	2020-07-17 09:25:00	2020-07-01 10:00:00	2020-07-02	2821	47	2
1971	2_1	27.2	1	2020-07-17 09:38:00	78	57	0.373	96.794	0.733	0.02	3.37	0.0299999999999998	3.75	556	342	NA	NA	NA	NA	NA	2020-07-17 09:38:00	2020-07-01 10:00:00	2020-07-02	2834	47	2
1972	2_1	26.8	1	2020-07-17 09:51:00	104	80	0.501	97.295	0.77	0.0399999999999996	3.41	0.0699999999999998	3.82	1080	640	NA	NA	NA	NA	NA	2020-07-17 09:51:00	2020-07-01 10:00:00	2020-07-02	2847	47	2
1973	2_1	26.8	1	2020-07-17 10:04:00	84	66	0.403	97.698	0.786	0	3.41	0	3.82	32	5	NA	NA	NA	NA	NA	2020-07-17 10:04:00	2020-07-01 11:00:00	2020-07-02	2860	48	2
1974	2_1	26.8	1	2020-07-17 10:17:00	82	62	0.39	98.088	0.761	0	3.41	0	3.82	4	2	NA	NA	NA	NA	NA	2020-07-17 10:17:00	2020-07-01 12:00:00	2020-07-02	2873	48	2
1975	2_1	26.8	1	2020-07-17 10:30:00	79	59	0.378	98.466	0.739	0	3.41	0	3.82	71	17	NA	NA	NA	NA	NA	2020-07-17 10:30:00	2020-07-01 13:00:00	2020-07-02	2886	48	2
1976	2_1	26.8	1	2020-07-17 10:43:00	78	59	0.374	98.84	0.753	0	3.41	0.02	3.84	17	2	NA	NA	NA	NA	NA	2020-07-17 10:43:00	2020-07-01 14:00:00	2020-07-02	2899	48	2
1977	2_1	26.8	1	2020-07-17 10:56:00	75	55	0.355	99.195	0.739	0	3.41	0	3.84	6	0	NA	NA	NA	NA	NA	2020-07-17 10:56:00	2020-07-01 15:00:00	2020-07-02	2912	48	2
1978	2_1	26.8	1	2020-07-17 11:09:00	73	53	0.346	99.541	0.725	0	3.41	0	3.84	4	2	NA	NA	NA	NA	NA	2020-07-17 11:09:00	2020-07-01 16:00:00	2020-07-02	2925	49	2
1979	2_1	26.8	1	2020-07-17 11:22:00	79	57	0.374	99.915	0.722	0	3.41	0	3.84	27	12	NA	NA	NA	NA	NA	2020-07-17 11:22:00	2020-07-01 17:00:00	2020-07-02	2938	49	2
1980	2_1	26.8	1	2020-07-17 11:35:00	84	61	0.397	100.312	0.727	0.0900000000000003	3.5	0	3.84	461	185	NA	NA	NA	NA	NA	2020-07-17 11:35:00	2020-07-01 18:00:00	2020-07-02	2951	49	2
1981	2_1	26.8	1	2020-07-17 11:48:00	90	70	0.434	100.746	0.773	0.0299999999999998	3.53	0.04	3.88	464	292	NA	NA	NA	NA	NA	2020-07-17 11:48:00	2020-07-01 19:00:00	2020-07-02	2964	49	2
1982	2_1	26.8	1	2020-07-17 12:01:00	84	67	0.404	101.15	0.797	0	3.53	0	3.88	25	4	NA	NA	NA	NA	NA	2020-07-17 12:01:00	2020-07-01 20:00:00	2020-07-02	2977	50	2
1983	2_1	26.8	1	2020-07-17 12:14:00	76	58	0.362	101.512	0.771	0	3.53	0	3.88	2	0	NA	NA	NA	NA	NA	2020-07-17 12:14:00	2020-07-01 21:00:00	2020-07-02	2990	50	2
1984	2_1	26.8	1	2020-07-17 12:27:00	73	55	0.35	101.862	0.755	0	3.53	0.0100000000000002	3.89	22	4	NA	NA	NA	NA	NA	2020-07-17 12:27:00	2020-07-01 22:00:00	2020-07-02	3003	50	2
1985	2_1	26.8	1	2020-07-17 12:40:00	69	51	0.328	102.19	0.748	0	3.53	0	3.89	7	3	NA	NA	NA	NA	NA	2020-07-17 12:40:00	2020-07-01 23:00:00	2020-07-02	3016	50	2
1986	2_1	26.8	1	2020-07-17 12:53:00	74	56	0.352	102.542	0.754	0	3.53	0	3.89	19	3	NA	NA	NA	NA	NA	2020-07-17 12:53:00	2020-07-02 00:00:00	2020-07-02	3029	50	2
1987	2_1	26.8	1	2020-07-17 13:06:00	79	59	0.377	102.919	0.749	0	3.53	0	3.89	9	5	NA	NA	NA	NA	NA	2020-07-17 13:06:00	2020-07-02 01:00:00	2020-07-02	3042	51	2
1988	2_1	26.8	1	2020-07-17 13:19:00	74	55	0.351	103.27	0.744	0	3.53	0	3.89	94	15	NA	NA	NA	NA	NA	2020-07-17 13:19:00	2020-07-02 02:00:00	2020-07-02	3055	51	2
1989	2_1	26.8	1	2020-07-17 13:32:00	85	66	0.406	103.676	0.778	0.0300000000000002	3.56	0.00999999999999979	3.9	270	105	NA	NA	NA	NA	NA	2020-07-17 13:32:00	2020-07-02 03:00:00	2020-07-02	3068	51	2
1990	2_1	26.8	1	2020-07-17 13:45:00	80	64	0.385	104.061	0.801	0	3.56	0	3.9	16	5	NA	NA	NA	NA	NA	2020-07-17 13:45:00	2020-07-02 04:00:00	2020-07-02	3081	51	2
1991	2_1	26.8	1	2020-07-17 13:58:00	77	59	0.368	104.429	0.771	0	3.56	0	3.9	3	0	NA	NA	NA	NA	NA	2020-07-17 13:58:00	2020-07-02 05:00:00	2020-07-02	3094	51	2
1992	2_1	26.8	1	2020-07-17 14:11:00	78	58	0.37	104.799	0.748	0	3.56	0	3.9	36	6	NA	NA	NA	NA	NA	2020-07-17 14:11:00	2020-07-02 06:00:00	2020-07-02	3107	52	2
1993	2_1	26.8	1	2020-07-17 14:24:00	80	59	0.381	105.18	0.74	0	3.56	0	3.9	27	5	NA	NA	NA	NA	NA	2020-07-17 14:24:00	2020-07-02 07:00:00	2020-07-03	3120	52	3
1994	2_2	31	2	2020-07-15 10:24:00	162	118	0.771	0	0.73	0	0	0	0	1713	1147	NA	NA	NA	NA	NA	2020-07-15 10:24:00	2020-06-29 11:00:00	2020-06-30	0	0	0
1995	2_2	31	2	2020-07-15 10:37:00	166	121	0.788	0.788	0.726	0	0	0	0	1200	744	NA	NA	NA	NA	NA	2020-07-15 10:37:00	2020-06-29 11:00:00	2020-06-30	13	0	0
1996	2_2	31	2	2020-07-15 10:50:00	160	116	0.757	1.545	0.726	0	0	0	0	788	472	NA	NA	NA	NA	NA	2020-07-15 10:50:00	2020-06-29 11:00:00	2020-06-30	26	0	0
1997	2_2	31	2	2020-07-15 11:03:00	149	109	0.705	2.25	0.731	0	0	0	0	435	225	NA	NA	NA	NA	NA	2020-07-15 11:03:00	2020-06-29 12:00:00	2020-06-30	39	1	0
1998	2_2	31	2	2020-07-15 11:16:00	145	107	0.691	2.941	0.734	0	0	0	0	409	184	NA	NA	NA	NA	NA	2020-07-15 11:16:00	2020-06-29 12:00:00	2020-06-30	52	1	0
1999	2_2	31	2	2020-07-15 11:29:00	143	105	0.681	3.622	0.733	0	0	0	0	256	97	NA	NA	NA	NA	NA	2020-07-15 11:29:00	2020-06-29 12:00:00	2020-06-30	65	1	0
[truncated: 1,681 more rows]
