# Supplementary material for: Connexin43 in mesenchymal lineage cells regulates body adiposity and energy metabolism in mice
Source: JCI Insight. 2024 Feb 13;9(6):e170016. doi: 10.1172/jci.insight.170016 (PMC11063945; doi:10.1172/jci.insight.170016)
Supplement: Supporting data values [file jciinsight-9-170016-s072.xlsx]

## Sheet: Fig. 1A
WT	cKO
27.1	26.6
29.1	25.2
27.3	24.3
30.2	27.4
24.4	25.1
26.7	26.2
	27.7
	23.1
	25.5

## Sheet: Fig. 1B
WT	cKO
23.002	20.561
28.855	21.666
23.981	22.875
23.138	23.253
30.659	22.699
21.996	24.192
	26.898
	23.578
	22.888

## Sheet: Fig. 1C
WT	cKO
75.1926	77.6263
69.5696	76.5058
74.3062	75.3998
75.319	74.9441
67.8286	75.5723
76.1883	74.1158
	71.3675
	74.7853
	75.3836

## Sheet: Fig. 1D
iWAT			gWAT
WT	cKO		WT	cKO
2.02915	1.6688		2.19552	2.63718
3.69861	1.42676		4.15278	1.69812
1.74015	1.32439		2.34307	1.79472
2.02376	1.24036		2.68416	1.8275
2.27391	1.36824		2.75929	1.84235
1.67269	1.56053		1.77232	2.50789
	1.75192			2.50871
	1.31446			2.12562
	1.26306			1.9

## Sheet: Fig. 1E
WT	cKO
0.222421	0.194872
0.295833	0.248826
0.213139	0.261382
0.221122	0.160357
0.210672	0.212549
0.177122	0.222932
	0.16446
	0.17438
	0.145896

## Sheet: Fig. 1H
WT	cKO
24.48	22.175
26.755	17.248
22.99	23.084
29.505	20.348
27.885	32.381
27.845	25.538
	17.552
	21.825
	23.269

## Sheet: Fig. 2A
			WT					cKO
		Mouse 1	Mouse 2	Mouse 3	Mouse 4	Mouse 5		Mouse 1	Mouse 2	Mouse 3	Mouse 4	Mouse 5	Mouse 6
Gja1	BAT	0.751179	1.0016	1.32911	1.47361	0.678607		1.99271	1.78757	2.6553	2.10203	2.07466	1.62974
Gja4	BAT	0.001739	0.000807	0.001007	0.001018	0.001238		0.003644	0.002889	0.002305	0.001354	0.001051	0.001168
Gjc1	BAT	0.079431	0.077997	0.077349	0.073951	0.057734		0.133402	0.13015	0.200381	0.14421	0.089164	0.092794
Gja1	WAT	0.006219	0.02837	0.061045	0.021609	0.009556		0.027828	0.020654	0.01755	0.018735	0.01299	0.013763
Gja4	WAT	8.31e-05	0.00032	0.000595	0.000203	0.000123		0.000291	0.000161	0.000192	0.000258	0.000149	0.000176
Gjc1	WAT	0.003934	0.047976	0.063207	0.017755	0.015579		0.024629	0.01869	0.019784	0.015948	0.013905	0.016349

## Sheet: Fig. 2D
		Gja1						Gjc1							Adipoq
Time	Mouse 1	Mouse 2	Mouse 3	Mouse 4	Mouse 5	Mouse 6		Mouse 1	Mouse 2	Mouse 3	Mouse 4	Mouse 5	Mouse 6		Mouse 1	Mouse 2	Mouse 3	Mouse 4	Mouse 5	Mouse 6
0	1	1	1	1	1	1		1	1	1	1	1	1		1	1	1	1	1	1
3	0.207	0.217	0.228	0.356	0.31	0.294		0.374	0.211	0.356	0.444	0.291	0.381		73.368	57.174	94.149	105.237	66.802	88.251
7	0.259	0.249	0.269	0.319	0.248	0.295		0.422	0.505	0.539	0.499	0.452	0.519		9445.43	8934.95	9985.09	7791.3	6690.35	4134.23

## Sheet: Fig. 3A
		WT							cKO
Time	Mouse 1	Mouse 2	Mouse 3	Mouse 4	Mouse 5	Mouse 6	Mouse 7		Mouse 1	Mouse 2	Mouse 3	Mouse 4	Mouse 5	Mouse 6	Mouse 7	Mouse 8
0	20	18.4	21.4	22.8	22.4	20.8	22.5		16.9	15.9	18.7	18.8	15.4	16.3	19.2	16.5
1	23.2	21	23.8	26.1	23.8	22.6	25.2		18.7	17.7	20.1	20.6	18.8	19.1	21.3	17.9
2	25	22.7	25.2	28.5	25.6	25.6	29.5		19.1	18.8	21.7	21.1	19.6	19.8	24.3	19.8
3	27.2	24.4	27.1	31.2	27.2	29.4	29.5		20.4	19.9	22.4	22.5	21	21.6	24.3	19.8
4	29.2	26.2	28.5	34.1	29.5	33	32.3		21.2	20.9	23.8	23.1	22	22.4	26.4	20.6
5	31.9	28.1	30.7	35.3	31.2	35.6	34.6		22.4	21.5	24.2	24.1	22.4	22.9	27.6	21.4
6	31.9	28.1	32.7	37.4	34.4	38.6	37.8		22.4	21.5	25.1	24.9	23.7	23.7	28.5	21.8
7	37.4	31.5	34.4	39.9	34.4	40.4	39.1		24.1	23.3	26.2	25.9	24.3	24.4	28.6	22.6
8	39.6	33.3	35.5	42.6	37	42.8	42		25.5	23.9	26.6	26	24.6	24.4	30.1	23.4

## Sheet: Fig. 3B
WT	cKO
46.432	38.456
38.176	33.238
43.676	31.631
45.717	31.901
46.76	40.865
50.041	30.593
49.885	39.443
	35.712

[truncated: 70 more sheets: Fig. 3C, Fig. 3D, Fig. 3E, Fig. 3F, Fig. 3G, Fig. 4B, Fig. 4E, Fig. 4F, Fig. 4G, Fig. 4H, Fig. 4I, Fig. 4J, Fig. 4K, Fig. 5A, Fig. 5B, Fig. 5C, Fig. 5D, Fig. 5E, Fig. 5F, Fig. 6B …]
